# Supplementary material for: Spatial transcriptomics reveals niche-specific enrichment and vulnerabilities of radial glial stem-like cells in malignant gliomas
Source: Nat Commun. 2023 Feb 23;14:1028. doi: 10.1038/s41467-023-36707-6 (PMC9950149; doi:10.1038/s41467-023-36707-6)
Supplement: Supplementary file 4 — Supplementary Data 1 [file 41467_2023_36707_MOESM4_ESM.xlsx]

## Sheet: Supplementary Data 1
Supplementary Data 1: Patient sample information.
Sample	Integrated diagnosis	WHO Grade	Tumor Location	Age at diagnosis	Primary/ recurrent	History of cranial radiation	2nd gen short-read sequencing	3rd gen long-read sequencing	P53 IHC	IDH1 mutant	TERT mutant (C228T or C250T)	MGMT promoter methylation	H3F3A mutant	HIST1H3B mutant	GFAP IHC	Oligo2 IHC	Ki_67 Labeling Index (CC)
GBM1	Secondary glioblastoma	IV	Right frontal and corpus callosum	＞40	Recurrent	No	✓	✓	Positive	Yes	#NA	#NA	No	No	Positive	Positive	0.45
GBM2	Glioblastoma, IDH-wt	IV	Corpus callosum	＞40	Primary	No	✓	✓	Negative	No	No	Yes	No	No	Positive	Positive	0.3
GBM3	Glioblastoma, IDH-wt	IV	Left thalamus	＞40	Primary	No	✓	✓	Positive	No	No	Yes	No	No	Positive	Positive	0.45
GBM4	Secondary glioblastoma	IV	Right frontal and corpus callosum	＞40	Recurrent	Yes	✓	✓	Positive	Yes	No	Yes	No	No	Positive	Positive	0.45
GBM5_1	Glioblastoma, IDH-wt	IV	Right temporal	＞40	Primary	No	✓	✓	Positive	No	C250T	Yes	No	No	Positive	Positive	0.15
GBM5_2	Peritumor tissue						✓	✓
DMG1	Diffuse midline glioma, H3K27M-mutant	IV	Right cerebellum	＞40	Recurrent	Yes	✓	✓	Positive	No	No	No	Yes	No	Positive	Positive	0.3
DMG2	Diffuse midline glioma, H3K27M-mutant	IV	Left cerebellum and brainstem	＜18	Primary	No	✓	✓	Positive	No	C228T	#NA	Yes	No	Positive	Positive	0.4
DMG3	Diffuse midline glioma, H3K27M-mutant	IV	Left cerebellum and brainstem	＜18	Primary	No	✓	✓	Positive	No	No	No	Yes	No	Positive	Positive	0.3
DMG4	Diffuse midline glioma, H3K27M-mutant	IV	Left thalamus	＜18	Primary	No	✓	✓	Positive	No	No	No	Yes	No	Positive	Positive	0.3
DMG5	Diffuse midline glioma, H3K27M-mutant	IV	Left thalamus	＜18	Primary	No	✓	✓	Positive	No	No	No	Yes	No	Positive	Positive	0.3
#NA：not available
