# Supplementary material for: Spatial transcriptomics reveals niche-specific enrichment and vulnerabilities of radial glial stem-like cells in malignant gliomas
Source: Nat Commun. 2023 Feb 23;14:1028. doi: 10.1038/s41467-023-36707-6 (PMC9950149; doi:10.1038/s41467-023-36707-6)
Supplement: Supplementary file 5 — Supplementary Data 2 [file 41467_2023_36707_MOESM5_ESM.xlsx]

## Sheet: Supplementary Data 2
Supplementary Data 2: Quality control for short- and long-read transcriptomes.
(Statistical expression matrix of gene or isoform by Seurat (v4.0.4))
sd: standard deviation
nCount: numer of genes or isoforms expression; nFeature: number of gene or isoform types; percent.mito: percentage of mitochondrial genes
		DMG_1	DMG_2	DMG_3	DMG_4	DMG_5	GBM_1	GBM_2	GBM_3	GBM_4	GBM_5	GBM_6
Short-reads	Number of Reads	405640286	328376059	302897444	311696755	377410498	429578995	402674638	323143090	384886217	457116957	418472794
	Valid Barcodes	0.962	0.974	0.971	0.971	0.973	0.968	0.968	0.974	0.971	0.969	0.971
	Valid UMIs	0.997	1	0.999	1	1	0.997	0.999	1	1	1	0.999
	Sequencing Saturation	0.786	0.867	0.913	0.892	0.86	0.882	0.908	0.827	0.82	0.83	0.949
	Q30 Bases in Barcode	0.945	0.964	0.968	0.964	0.952	0.948	0.947	0.962	0.952	0.95	0.95
	Q30 Bases in RNA Read	0.861	0.927	0.926	0.922	0.912	0.881	0.88	0.916	0.907	0.905	0.895
	Q30 Bases in UMI	0.932	0.956	0.963	0.955	0.949	0.936	0.939	0.952	0.95	0.947	0.947
	Reads Mapped to Genome	0.897	0.967	0.947	0.932	0.939	0.916	0.915	0.963	0.955	0.945	0.88
	Reads Mapped Confidently to Genome	0.882	0.95	0.92	0.902	0.921	0.885	0.897	0.947	0.94	0.933	0.837
	Reads Mapped Confidently to Intergenic Regions	0.027	0.028	0.037	0.026	0.027	0.036	0.03	0.036	0.026	0.019	0.064
	Reads Mapped Confidently to Intronic Regions	0.021	0.031	0.04	0.025	0.021	0.03	0.023	0.016	0.02	0.019	0.024
	Reads Mapped Confidently to Exonic Regions	0.835	0.891	0.843	0.851	0.873	0.819	0.844	0.895	0.894	0.895	0.749
	Reads Mapped Confidently to Transcriptome	0.804	0.86	0.807	0.826	0.845	0.793	0.807	0.869	0.867	0.87	0.719
	Reads Mapped Antisense to Gene	0.012	0.011	0.015	0.006	0.007	0.007	0.019	0.005	0.008	0.009	0.008
	Fraction Reads in Spots Under Tissue	0.928	0.957	0.924	0.944	0.9	0.964	0.821	0.86	0.903	0.727	0.894
	Mean Reads per Spot	93530	308914	286835	146474	163736	90172	139286	182052	151530	207497	192756
	Median Genes per Spot	4926	7221	5220	4075	5161	3060	3103	5187	5216	6437	2445
	Total Genes Detected	25932	23375	23003	23520	23797	25062	23852	23365	24433	24844	22568
	Median UMI Counts per Spot	12506	34390	16714	11658	16697	6614	7269	21580	17014	21663	5438
	mean of nCount (NGS)	15374.1	33962.5	19320.3	12179	18621.3	7747.49	9577.56	26226.3	23281	26952.7	7054.89
	mean of nFeature (Genes)	4698.47	6509.42	4870.86	3589.43	4900.35	2967.1	2926.41	4920.14	5140.88	5876.58	2408.1
	mean of percent.mito (Genes)	4.68663	8.24127	8.96424	3.64727	8.38278	5.19388	4.98255	7.88222	8.2634	4.60885	12.3832
	sd of nCount (NGS)	13474.5	16443.7	12125.3	6754.17	9244.01	6175.98	7445.34	15884.3	17464.6	19226	4512.68
	sd of nFeature (Genes)	1807.91	1799.57	1562.39	1289.09	1341.27	1033.28	1109.01	1183.84	2015.23	1664.54	894.568
	sd of percent.mito (Genes)	5.03023	2.75085	2.3957	1.83395	5.63978	2.61299	2.86671	3.48576	6.44626	5.50805	5.90713
Long-reads	Number of Reads	21843245	15225247	20182674	18817858	13010241	27874936	11961671	24217728	24353698	17965897	7769348
	Assign to NGS Barcodes Reads	8522830	10231152	9035853	9883042	3037785	11727231	4754389	9867772	6382667	5240242	3700286
	Filter Spots number	3973	1045	1054	1997	2269	4604	2830	1767	2521	2062	1651
	mean reads of per Spot	2145.19	9790.58	8572.92	4948.94	1338.82	2547.18	1680	5584.48	2531.8	2541.34	2241.24
	mean of nCount (TGS)	664.377	4657.75	3827.57	2512.24	562.109	1010.26	746.555	2999.21	1250.58	1277.2	856.091
	mean of nFeature (Isoform)	477.284	2146.32	1675.21	1180.82	368.177	464.682	415.318	1453.81	761.134	753.672	410.592
	sd of nCount (TGS)	490.534	2290.69	2303.45	1286.69	251.334	934.325	498.104	1447.64	830.292	629.061	568.604
	sd of nFeature (Isoform)	306.431	877.678	811.91	504.451	134.371	338.327	230.358	555.106	458.728	321.025	225.469
