# Supplementary material for: Spatial transcriptomics reveals niche-specific enrichment and vulnerabilities of radial glial stem-like cells in malignant gliomas
Source: Nat Commun. 2023 Feb 23;14:1028. doi: 10.1038/s41467-023-36707-6 (PMC9950149; doi:10.1038/s41467-023-36707-6)
Supplement: Supplementary file 6 — Supplementary Data 3 [file 41467_2023_36707_MOESM6_ESM.xlsx]

## Sheet: Supplementary Data 3
Supplementary Data 3: Four integrated gene sets of spatial transcriptional modules.
module	gene	module_name
module_1	IGF2-AS	Tumor core
module_1	H2AFZ	Tumor core
module_1	GRB14	Tumor core
module_1	ATP2A1-AS1	Tumor core
module_1	KIF2C	Tumor core
module_1	FXYD7	Tumor core
module_1	NUF2	Tumor core
module_1	ZNF428	Tumor core
module_1	CENPA	Tumor core
module_1	NANOS1	Tumor core
module_1	MDFI	Tumor core
module_1	TMSB15A	Tumor core
module_1	CENPU	Tumor core
module_1	HMGN2	Tumor core
module_1	AC004540.2	Tumor core
module_1	CCNB2	Tumor core
module_1	SPAG5	Tumor core
module_1	AC138409.3	Tumor core
module_1	ZWINT	Tumor core
module_1	NUDT1	Tumor core
module_1	TYMS	Tumor core
module_1	CENPM	Tumor core
module_1	UBE2C	Tumor core
module_1	TROAP	Tumor core
module_1	HES4	Tumor core
module_1	ID3	Tumor core
module_1	COL20A1	Tumor core
module_1	C2orf80	Tumor core
module_1	HES6	Tumor core
module_1	LINC02802	Tumor core
module_1	UBE2T	Tumor core
module_1	OLIG1	Tumor core
module_1	CENPW	Tumor core
module_1	SLCO4A1-AS1	Tumor core
module_1	FOXM1	Tumor core
module_1	COL9A1	Tumor core
module_1	UBE2S	Tumor core
module_1	CKS2	Tumor core
module_1	NUP42	Tumor core
module_1	TDO2	Tumor core
module_1	CDK1	Tumor core
module_1	BIRC5	Tumor core
module_1	NKAIN4	Tumor core
module_1	TOP2A	Tumor core
module_1	FANCI	Tumor core
module_1	CTXND1	Tumor core
module_1	HSPB11	Tumor core
module_1	SOX8	Tumor core
module_1	MIR4435-2HG	Tumor core
module_1	PLXDC1	Tumor core
module_1	CRYAB	Tumor core
module_1	C9orf135	Tumor core
module_1	CHADL	Tumor core
module_1	EGR1	Tumor core
module_1	ARHGAP5-AS1	Tumor core
module_1	SHD	Tumor core
module_1	NLGN3	Tumor core
module_1	CAPN3	Tumor core
module_1	PLP1	Tumor core
module_1	ZNF488	Tumor core
module_1	DCX	Tumor core
module_1	CNP	Tumor core
module_1	PRICKLE1	Tumor core
module_1	ENPP6	Tumor core
module_1	TMEM106C	Tumor core
module_1	RAB33A	Tumor core
module_1	MMAB	Tumor core
module_1	ARC	Tumor core
module_1	KDM3B	Tumor core
module_1	ENPP2	Tumor core
module_1	MOG	Tumor core
module_1	RHBDL3	Tumor core
module_1	AATK	Tumor core
module_1	SIRT2	Tumor core
module_1	AC008080.4	Tumor core
module_1	MYRF	Tumor core
module_1	ACAN	Tumor core
module_1	S100A1	Tumor core
module_1	PLLP	Tumor core
module_1	HSPB8	Tumor core
module_1	MBP	Tumor core
module_1	HSPA1B	Tumor core
module_1	MAG	Tumor core
module_1	RGS2	Tumor core
module_1	CA10	Tumor core
module_1	CLDN11	Tumor core
module_1	TCIM	Tumor core
module_1	PACC1	Tumor core
module_1	IL1B	Tumor core
module_1	RND2	Tumor core
module_1	ZDHHC9	Tumor core
module_1	TF	Tumor core
module_1	AMOTL2	Tumor core
module_1	TUBB4A	Tumor core
module_1	ITPR2	Tumor core
module_1	PTGDS	Tumor core
module_1	UGT8	Tumor core
module_1	BCAS1	Tumor core
module_1	IGHM	Tumor core
module_1	RPL13A	Tumor core
module_1	RPL30	Tumor core
module_1	RPS27	Tumor core
module_1	RPS27A	Tumor core
module_1	RPL13	Tumor core
module_1	RPS12	Tumor core
module_1	RPL37A	Tumor core
module_1	RPS19	Tumor core
module_1	RPS23	Tumor core
module_1	RPL37	Tumor core
module_1	RPL34	Tumor core
module_1	RPS21	Tumor core
module_1	RPS8	Tumor core
module_1	RPS3A	Tumor core
module_1	RPS24	Tumor core
module_1	RPS15A	Tumor core
module_1	RPS11	Tumor core
module_1	RPL9	Tumor core
module_1	RPL21	Tumor core
module_1	ADIRF	Tumor core
module_1	RPL31	Tumor core
module_1	RPL5	Tumor core
module_1	RPL35A	Tumor core
module_1	RPL18A	Tumor core
module_1	RPL4	Tumor core
module_1	LINC00844	Tumor core
module_1	PGA5	Tumor core
module_1	FNDC1	Tumor core
module_1	SNHG25	Tumor core
module_1	NMB	Tumor core
module_1	SNORC	Tumor core
module_1	SNHG29	Tumor core
module_1	APOC1	Tumor core
module_1	SFRP2	Tumor core
module_1	AC009041.2	Tumor core
module_1	DAAM2	Tumor core
module_1	PDGFRA	Tumor core
module_1	GAS5	Tumor core
module_1	MSTN	Tumor core
module_1	LUZP2	Tumor core
module_1	SNHG19	Tumor core
module_1	FERMT1	Tumor core
module_1	SNHG8	Tumor core
module_1	PFKFB2	Tumor core
module_1	CD24	Tumor core
module_1	MASP1	Tumor core
module_1	TCF12	Tumor core
module_1	PTCH1	Tumor core
module_1	DBI	Tumor core
module_1	HOPX	Tumor core
module_1	ITM2C	Tumor core
module_1	TUBB2B	Tumor core
module_1	COX6C	Tumor core
module_1	TRIL	Tumor core
module_1	ASCL1	Tumor core
module_1	CENPV	Tumor core
module_1	MFSD2A	Tumor core
module_1	DLL3	Tumor core
module_1	PXMP2	Tumor core
module_1	PTPRZ1	Tumor core
module_1	TMEM178A	Tumor core
module_1	EHD3	Tumor core
module_1	ABAT	Tumor core
module_1	TUBA1A	Tumor core
module_1	PHLDB1	Tumor core
module_1	KCNF1	Tumor core
module_1	ASTN1	Tumor core
module_1	AGT	Tumor core
module_1	ABCF2	Tumor core
module_1	SPON1	Tumor core
module_1	AQP1	Tumor core
module_1	THBS2	Tumor core
module_1	ITGA7	Tumor core
module_1	BBOX1	Tumor core
module_1	AC092958.1	Tumor core
module_1	KLHDC8A	Tumor core
module_1	VSIG10L	Tumor core
module_1	TRAF4	Tumor core
module_1	NMU	Tumor core
module_1	WSCD1	Tumor core
module_1	COLGALT2	Tumor core
module_1	KIF1BP	Tumor core
module_1	SLC6A9	Tumor core
module_1	CHRDL1	Tumor core
module_1	CCDC3	Tumor core
module_1	ATP1B2	Tumor core
module_1	PODXL2	Tumor core
module_1	H19	Tumor core
module_1	GABBR2	Tumor core
module_1	CITED1	Tumor core
module_1	FADS2	Tumor core
module_1	HAMP	Tumor core
module_1	SOX6	Tumor core
module_1	BCAN	Tumor core
module_1	C1orf61	Tumor core
module_1	TTYH1	Tumor core
module_1	APOE	Tumor core
module_1	OLIG2	Tumor core
module_1	TNR	Tumor core
module_1	NTRK2	Tumor core
module_1	PHYHIPL	Tumor core
module_1	GPR17	Tumor core
module_1	S100B	Tumor core
module_1	NCAN	Tumor core
module_1	CST3	Tumor core
module_1	SNX22	Tumor core
module_1	METRN	Tumor core
module_1	ATP1A2	Tumor core
module_1	COL9A3	Tumor core
module_1	KCNE5	Tumor core
module_1	EDNRB	Tumor core
module_1	ID4	Tumor core
module_1	TIMP4	Tumor core
module_1	HES5	Tumor core
module_1	TSC22D4	Tumor core
module_1	CSPG5	Tumor core
module_1	PCP4	Tumor core
module_1	MAP2	Tumor core
module_1	LINC01579	Tumor core
module_1	APOD	Tumor core
module_1	FXYD6	Tumor core
module_1	BEX1	Tumor core
module_1	SOX10	Tumor core
module_1	RGMA	Tumor core
module_1	CNTN1	Tumor core
module_1	NDRG2	Tumor core
module_1	PSAT1	Tumor core
module_1	LDHB	Tumor core
module_1	ATP6V0E2	Tumor core
module_1	FIBIN	Tumor core
module_1	SCRG1	Tumor core
module_1	SDC3	Tumor core
module_1	FAM107A	Tumor core
module_1	ALDOC	Tumor core
module_1	ACTG1	Tumor core
module_1	EEF1A1	Tumor core
module_1	H3F3B	Tumor core
module_1	PTN	Tumor core
module_1	FAM106A	Tumor core
module_1	MT3	Tumor core
module_1	EIF4A1	Tumor core
module_1	TUBGCP6	Tumor core
module_1	FABP7	Tumor core
module_1	ZNF692	Tumor core
module_1	FANCL	Tumor core
module_1	PURG	Tumor core
module_1	RSAD1	Tumor core
module_1	TENT4A	Tumor core
module_1	CCDC14	Tumor core
module_1	ZNF135	Tumor core
module_1	TADA1	Tumor core
module_1	ZNF211	Tumor core
module_1	PCGF3	Tumor core
module_1	HIF3A	Tumor core
module_1	SRC	Tumor core
module_1	SNX1	Tumor core
module_1	C17orf58	Tumor core
module_1	LZTR1	Tumor core
module_1	DUSP12	Tumor core
module_1	SNAP91	Tumor core
module_1	CA8	Tumor core
module_1	LRATD1	Tumor core
module_1	PGRMC1	Tumor core
module_1	MIR9-3HG	Tumor core
module_1	SMPD4	Tumor core
module_1	RAB24	Tumor core
module_1	OXCT1	Tumor core
module_1	NFKBIL1	Tumor core
module_1	ACTN2	Tumor core
module_1	TRO	Tumor core
module_1	METTL17	Tumor core
module_1	IRX1	Tumor core
module_1	ZNF793-AS1	Tumor core
module_1	GABARAPL2	Tumor core
module_1	PCMTD2	Tumor core
module_1	SLC6A1	Tumor core
module_1	RGCC	Tumor core
module_1	RPL39	Tumor core
module_1	RPS29	Tumor core
module_1	HBA2	Tumor core
module_1	RPL27A	Tumor core
module_1	RPS20	Tumor core
module_1	HBB	Tumor core
module_1	RPLP1	Tumor core
module_1	RPL23A	Tumor core
module_1	RPL27	Tumor core
module_1	RPL38	Tumor core
module_1	RPS18	Tumor core
module_1	RPL36	Tumor core
module_1	RPLP2	Tumor core
module_1	RPL12	Tumor core
module_1	RPL35	Tumor core
module_1	RPS9	Tumor core
module_1	RPS17	Tumor core
module_1	OST4	Tumor core
module_1	MT-CO2	Tumor core
module_1	MT-CO3	Tumor core
module_1	MT-CO1	Tumor core
module_1	RPL41	Tumor core
module_1	MT-ND4	Tumor core
module_1	RPL10	Tumor core
module_1	RPL32	Tumor core
module_1	RPSA	Tumor core
module_1	RPL36A	Tumor core
module_1	RPS10	Tumor core
module_1	RPS28	Tumor core
module_1	RPLP0	Tumor core
module_1	RPS5	Tumor core
module_1	RPS6	Tumor core
module_1	RPS4X	Tumor core
module_1	CLU	Tumor core
module_1	NDUFA1	Tumor core
module_1	COX7B	Tumor core
module_1	SPARC	Tumor core
module_1	AQP4	Tumor core
module_1	RPL11	Tumor core
module_1	STMN1	Tumor core
module_1	PRDX1	Tumor core
module_1	PTMA	Tumor core
module_1	H3F3A	Tumor core
module_1	HNRNPA2B1	Tumor core
module_1	CKB	Tumor core
module_1	ACTB	Tumor core
module_1	HNRNPDL	Tumor core
module_1	PFN2	Tumor core
module_1	SKP1	Tumor core
module_1	JUND	Tumor core
module_1	SARAF	Tumor core
module_1	SRI	Tumor core
module_1	UCHL1	Tumor core
module_1	YWHAQ	Tumor core
module_1	DANCR	Tumor core
module_1	HNRNPD	Tumor core
module_1	SMOC1	Tumor core
module_1	TUBB3	Tumor core
module_1	TUBA1B	Tumor core
module_1	FYN	Tumor core
module_1	HMGN1	Tumor core
module_1	NPM1	Tumor core
module_1	FGFR3	Tumor core
module_1	VCAN	Tumor core
module_1	ODC1	Tumor core
module_1	LPCAT1	Tumor core
module_1	MAT2A	Tumor core
module_1	CNBP	Tumor core
module_1	HMGN3	Tumor core
module_1	POLR2F	Tumor core
module_1	SEZ6L	Tumor core
module_1	RAB3IP	Tumor core
module_1	BAMBI	Tumor core
module_1	PDCD6	Tumor core
module_1	UBA52	Tumor core
module_1	RPL8	Tumor core
module_1	LINC00645	Tumor core
module_1	RPS26	Tumor core
module_1	KCNN1	Tumor core
module_1	MFAP4	Tumor core
module_1	LNX1	Tumor core
module_1	CLIP3	Tumor core
module_1	RPL19	Tumor core
module_1	EEF1G	Tumor core
module_1	RPL7A	Tumor core
module_1	ELMO1	Tumor core
module_1	FAU	Tumor core
module_1	RPS13	Tumor core
module_1	PCSK2	Tumor core
module_1	GDAP1L1	Tumor core
module_1	RPS3	Tumor core
module_1	C12orf57	Tumor core
module_1	NPY	Tumor core
module_1	SNHG6	Tumor core
module_1	GADD45G	Tumor core
module_1	LSM14A	Tumor core
module_1	FKBP8	Tumor core
module_1	SNHG32	Tumor core
module_1	ATP5MC2	Tumor core
module_1	GAS1	Tumor core
module_1	C1QL1	Tumor core
module_1	ACSF2	Tumor core
module_1	CHAD	Tumor core
module_1	CTHRC1	Tumor core
module_1	TSC22D1	Tumor core
module_1	FABP5	Tumor core
module_1	PLAAT1	Tumor core
module_1	TSPAN7	Tumor core
module_1	SEL1L3	Tumor core
module_1	HAPLN1	Tumor core
module_1	RARRES2	Tumor core
module_1	TNFRSF21	Tumor core
module_1	PLAT	Tumor core
module_1	TM4SF1	Tumor core
module_1	NUSAP1	Tumor core
module_1	SGK1	Tumor core
module_1	MEST	Tumor core
module_1	TK1	Tumor core
module_1	RRM2	Tumor core
module_1	GGH	Tumor core
module_1	CRIP1	Tumor core
module_1	CDK2AP1	Tumor core
module_1	PPIA	Tumor core
module_1	PPP1R14B	Tumor core
module_1	RAN	Tumor core
module_1	FAM181B	Tumor core
module_1	SRP14	Tumor core
module_1	TRIR	Tumor core
module_1	LAPTM4B	Tumor core
module_1	MCM7	Tumor core
module_1	ANKRD10	Tumor core
module_1	ORC6	Tumor core
module_1	DDX39A	Tumor core
module_1	IER2	Tumor core
module_1	LRRK2	Tumor core
module_1	INSM1	Tumor core
module_1	CDCA5	Tumor core
module_1	FEN1	Tumor core
module_1	GINS2	Tumor core
module_1	RACGAP1	Tumor core
module_1	PBK	Tumor core
module_1	RFC2	Tumor core
module_1	PIMREG	Tumor core
module_1	IGFBPL1	Tumor core
module_1	MAD2L1	Tumor core
module_1	PCLAF	Tumor core
module_1	TRH	Tumor core
module_2	AC012306.2	Vascular niche
module_2	NR4A1	Vascular niche
module_2	RPTOR	Vascular niche
module_2	AC012615.1	Vascular niche
module_2	ABHD17C	Vascular niche
module_2	TCF15	Vascular niche
module_2	FANCF	Vascular niche
module_2	AL392172.1	Vascular niche
module_2	KIAA1211L	Vascular niche
module_2	AP5M1	Vascular niche
module_2	GPX3	Vascular niche
module_2	ZNF574	Vascular niche
module_2	PRR3	Vascular niche
module_2	PRKCQ-AS1	Vascular niche
module_2	GAL3ST3	Vascular niche
module_2	PRR5	Vascular niche
module_2	EDIL3	Vascular niche
module_2	NPY	Vascular niche
module_2	UBALD1	Vascular niche
module_2	RTL8B	Vascular niche
module_2	FURIN	Vascular niche
module_2	MMP28	Vascular niche
module_2	GAL3ST1	Vascular niche
module_2	DPEP1	Vascular niche
module_2	CRYBA4	Vascular niche
module_2	LAMC3	Vascular niche
module_2	CD248	Vascular niche
module_2	CCN1	Vascular niche
module_2	PGF	Vascular niche
module_2	OLFML2B	Vascular niche
module_2	OLFML2A	Vascular niche
module_2	FRZB	Vascular niche
module_2	TBX2	Vascular niche
module_2	NODAL	Vascular niche
module_2	PCDH12	Vascular niche
module_2	NOX4	Vascular niche
module_2	CA2	Vascular niche
module_2	WIZ	Vascular niche
module_2	FOS	Vascular niche
module_2	NID2	Vascular niche
module_2	ESM1	Vascular niche
module_2	CCN2	Vascular niche
module_2	SPINK8	Vascular niche
module_2	IGHA1	Vascular niche
module_2	PDGFB	Vascular niche
module_2	ECSCR	Vascular niche
module_2	PLXDC1	Vascular niche
module_2	MGP	Vascular niche
module_2	MYL9	Vascular niche
module_2	ANGPT2	Vascular niche
module_2	LTF	Vascular niche
module_2	COL6A2	Vascular niche
module_2	IGFBP7	Vascular niche
module_2	COL6A1	Vascular niche
module_2	COL1A1	Vascular niche
module_2	C11orf96	Vascular niche
module_2	FN1	Vascular niche
module_2	ZFP36	Vascular niche
module_2	COL4A1	Vascular niche
module_2	COL1A2	Vascular niche
module_2	A2M	Vascular niche
module_2	IFITM3	Vascular niche
module_2	JUNB	Vascular niche
module_2	CYTOR	Vascular niche
module_2	COL3A1	Vascular niche
module_2	TIMP1	Vascular niche
module_2	CHI3L1	Vascular niche
module_2	COL4A2	Vascular niche
module_2	COL6A3	Vascular niche
module_2	MMP9	Vascular niche
module_2	SPON2	Vascular niche
module_2	NDUFA4L2	Vascular niche
module_2	ADAMTS1	Vascular niche
module_2	FOSB	Vascular niche
module_2	TAGLN	Vascular niche
module_2	LAMA4	Vascular niche
module_2	CHI3L2	Vascular niche
module_2	SOCS3	Vascular niche
module_2	ITGA1	Vascular niche
module_2	MIR4435-2HG	Vascular niche
module_2	CRIP1	Vascular niche
module_2	COL18A1	Vascular niche
module_2	ACTA2	Vascular niche
module_2	THY1	Vascular niche
module_2	BGN	Vascular niche
module_2	COL5A2	Vascular niche
module_2	RGS5	Vascular niche
module_2	DCN	Vascular niche
module_2	SERPINH1	Vascular niche
module_2	MCAM	Vascular niche
module_2	PCOLCE	Vascular niche
module_2	IGFBP4	Vascular niche
module_2	PDGFRB	Vascular niche
module_2	MYH9	Vascular niche
module_2	LAMC1	Vascular niche
module_2	HSPG2	Vascular niche
module_2	RPS15	Vascular niche
module_2	RPS28	Vascular niche
module_2	IGFBP2	Vascular niche
module_2	RPL36	Vascular niche
module_2	EEF2	Vascular niche
module_2	LSM7	Vascular niche
module_2	HES5	Vascular niche
module_2	EFNA1	Vascular niche
module_2	SALL3	Vascular niche
module_2	TRIB2	Vascular niche
module_2	PTN	Vascular niche
module_2	H3F3A	Vascular niche
module_2	YBX1	Vascular niche
module_2	FCGBP	Vascular niche
module_2	PET100	Vascular niche
module_2	GPC1	Vascular niche
module_2	TLE5	Vascular niche
module_2	KLHDC8A	Vascular niche
module_2	SNRPF	Vascular niche
module_2	DLL1	Vascular niche
module_2	APLN	Vascular niche
module_2	AGRN	Vascular niche
module_2	CALD1	Vascular niche
module_2	ITGB1	Vascular niche
module_2	TRH	Vascular niche
module_2	FSTL1	Vascular niche
module_2	SOX18	Vascular niche
module_2	SRP14	Vascular niche
module_2	STMN1	Vascular niche
module_2	SPARC	Vascular niche
module_2	ABCG2	Vascular niche
module_2	VWF	Vascular niche
module_2	GSN	Vascular niche
module_2	HCRT	Vascular niche
module_2	MMP11	Vascular niche
module_2	INPP5D	Vascular niche
module_2	CLDN5	Vascular niche
module_2	NAP1L4	Vascular niche
module_2	RGCC	Vascular niche
module_2	CLDN22	Vascular niche
module_2	KRT13	Vascular niche
module_2	SLC38A5	Vascular niche
module_2	CDH5	Vascular niche
module_2	SLC7A5	Vascular niche
module_2	CCDC88B	Vascular niche
module_2	QSOX2	Vascular niche
module_2	LXN	Vascular niche
module_2	CD34	Vascular niche
module_2	ESAM	Vascular niche
module_2	HIGD1B	Vascular niche
module_2	MFSD2A	Vascular niche
module_2	GNG11	Vascular niche
module_2	KIAA1324	Vascular niche
module_2	EPAS1	Vascular niche
module_2	DLK1	Vascular niche
module_2	GRAP	Vascular niche
module_2	EGFL7	Vascular niche
module_2	MYO1B	Vascular niche
module_2	VWA1	Vascular niche
module_2	APOLD1	Vascular niche
module_2	ITM2A	Vascular niche
module_2	CRLF1	Vascular niche
module_2	SULF1	Vascular niche
module_2	LCN6	Vascular niche
module_2	DDIT3	Vascular niche
module_2	CTSL	Vascular niche
module_2	LCN10	Vascular niche
module_2	EGR3	Vascular niche
module_2	FAM30A	Vascular niche
module_2	KRT14	Vascular niche
module_2	LCAT	Vascular niche
module_2	AP006284.1	Vascular niche
module_2	SLC12A4	Vascular niche
module_2	OS9	Vascular niche
module_2	ARC	Vascular niche
module_2	MBD6	Vascular niche
module_2	EGR1	Vascular niche
module_2	GALNT9	Vascular niche
module_2	DTX3	Vascular niche
module_2	MARS	Vascular niche
module_2	PEMT	Vascular niche
module_2	IER2	Vascular niche
module_2	ADGRB1	Vascular niche
module_2	SERPINA5	Vascular niche
module_2	SCUBE3	Vascular niche
module_2	BTG2	Vascular niche
module_2	AC022506.2	Vascular niche
module_2	2022-03-09	Vascular niche
module_2	METTL1	Vascular niche
module_2	JUN	Vascular niche
module_2	TCIM	Vascular niche
module_2	NUP107	Vascular niche
module_2	RASD1	Vascular niche
module_2	FOXS1	Vascular niche
module_2	MMP17	Vascular niche
module_2	AC025159.1	Vascular niche
module_2	HOMER3	Vascular niche
module_2	TBX1	Vascular niche
module_2	LINC01001	Vascular niche
module_2	DUSP1	Vascular niche
module_2	MATN2	Vascular niche
module_2	CLIC5	Vascular niche
module_2	KCNQ2	Vascular niche
module_2	PKDCC	Vascular niche
module_2	CHRD	Vascular niche
module_2	H19	Vascular niche
module_2	UBD	Vascular niche
module_2	BCL3	Vascular niche
module_2	AC083841.1	Vascular niche
module_2	WARS	Vascular niche
module_2	FBLIM1	Vascular niche
module_2	BDKRB2	Vascular niche
module_2	IL6	Vascular niche
module_2	FGF19	Vascular niche
module_2	C1QTNF6	Vascular niche
module_2	IFNGR2	Vascular niche
module_2	DACT2	Vascular niche
module_2	KRT16	Vascular niche
module_2	TPM1	Vascular niche
module_2	FENDRR	Vascular niche
module_2	UFD1	Vascular niche
module_2	CEBPD	Vascular niche
module_2	SEL1L3	Vascular niche
module_2	SPSB1	Vascular niche
module_2	PODXL	Vascular niche
module_2	BZW2	Vascular niche
module_2	DEPP1	Vascular niche
module_2	TPST2	Vascular niche
module_2	GFPT2	Vascular niche
module_2	LBH	Vascular niche
module_2	MYLK	Vascular niche
module_2	UPK3BL1	Vascular niche
module_2	NGFR	Vascular niche
module_2	SLC26A2	Vascular niche
module_2	RASL12	Vascular niche
module_2	RDH10	Vascular niche
module_2	MOB2	Vascular niche
module_2	TCF7	Vascular niche
module_2	FOXL1	Vascular niche
module_2	ARL4C	Vascular niche
module_2	LDLR	Vascular niche
module_2	LRRC17	Vascular niche
module_2	MYC	Vascular niche
module_2	ICAM1	Vascular niche
module_2	LRRC32	Vascular niche
module_2	LDHA	Vascular niche
module_2	GFRA2	Vascular niche
module_2	IL32	Vascular niche
module_2	MMP7	Vascular niche
module_2	CXCL8	Vascular niche
module_2	NDRG1	Vascular niche
module_2	CXCL3	Vascular niche
module_2	MYRF	Vascular niche
module_2	BPIFB4	Vascular niche
module_2	PEAR1	Vascular niche
module_2	AEBP1	Vascular niche
module_2	TCEA2	Vascular niche
module_2	BIK	Vascular niche
module_2	OBSCN	Vascular niche
module_2	MAL	Vascular niche
module_2	NOTCH1	Vascular niche
module_2	TNFRSF18	Vascular niche
module_2	SNED1	Vascular niche
module_2	MYLK2	Vascular niche
module_2	CARS	Vascular niche
module_2	FGFR3	Vascular niche
module_2	BMP8B	Vascular niche
module_2	JPT2	Vascular niche
module_2	GCGR	Vascular niche
module_2	SUSD2	Vascular niche
module_2	LILRA1	Vascular niche
module_2	LTC4S	Vascular niche
module_2	GATA2	Vascular niche
module_2	KIFC2	Vascular niche
module_2	SDF4	Vascular niche
module_2	SYT8	Vascular niche
module_2	CD9	Vascular niche
module_2	LILRA2	Vascular niche
module_2	TFF3	Vascular niche
module_2	TFDP1	Vascular niche
module_2	SCNN1D	Vascular niche
module_2	AHNAK2	Vascular niche
module_2	POLRMT	Vascular niche
module_2	SAMD11	Vascular niche
module_2	IFI27	Vascular niche
module_2	KRT17	Vascular niche
module_2	DLEC1	Vascular niche
module_2	TSPAN4	Vascular niche
module_2	SLCO4A1	Vascular niche
module_2	PLCH2	Vascular niche
module_2	FBRSL1	Vascular niche
module_2	RADIL	Vascular niche
module_2	KCNT1	Vascular niche
module_2	LIMS2	Vascular niche
module_2	MEGF6	Vascular niche
module_2	PLPP2	Vascular niche
module_2	PADI2	Vascular niche
module_2	RASSF7	Vascular niche
module_2	SLURP2	Vascular niche
module_2	B4GALNT1	Vascular niche
module_2	TNNC1	Vascular niche
module_3	SNAP25	Invasive niche
module_3	NPTX1	Invasive niche
module_3	TRH	Invasive niche
module_3	CHGB	Invasive niche
module_3	FAT2	Invasive niche
module_3	STMN2	Invasive niche
module_3	TUBB4A	Invasive niche
module_3	GNG3	Invasive niche
module_3	VSNL1	Invasive niche
module_3	SERPINA3	Invasive niche
module_3	CLU	Invasive niche
module_3	NEUROD2	Invasive niche
module_3	ATP6V1G2	Invasive niche
module_3	CPLX1	Invasive niche
module_3	PRDX1	Invasive niche
module_3	SNCB	Invasive niche
module_3	GABRD	Invasive niche
module_3	HPCAL1	Invasive niche
module_3	CBLN1	Invasive niche
module_3	APLNR	Invasive niche
module_3	STXBP1	Invasive niche
module_3	ZIC1	Invasive niche
module_3	SLC17A7	Invasive niche
module_3	GRIN2C	Invasive niche
module_3	NAPB	Invasive niche
module_3	CHI3L1	Invasive niche
module_3	SCN1B	Invasive niche
module_3	SYNPR	Invasive niche
module_3	CPLX2	Invasive niche
module_3	RELN	Invasive niche
module_3	DIRAS2	Invasive niche
module_3	ZBTB18	Invasive niche
module_3	ZIC2	Invasive niche
module_3	MBP	Invasive niche
module_3	NDRG4	Invasive niche
module_3	CAMK2B	Invasive niche
module_3	CAMKK2	Invasive niche
module_3	NEUROD1	Invasive niche
module_3	SYT4	Invasive niche
module_3	APLP1	Invasive niche
module_3	CBLN3	Invasive niche
module_3	LY6H	Invasive niche
module_3	IFITM3	Invasive niche
module_3	AQP1	Invasive niche
module_3	FABP5	Invasive niche
module_3	CA2	Invasive niche
module_3	S100A10	Invasive niche
module_3	CHI3L2	Invasive niche
module_3	AQP4	Invasive niche
module_3	FCGBP	Invasive niche
module_3	AL627171.2	Invasive niche
module_3	HBA2	Invasive niche
module_3	HBB	Invasive niche
module_3	HBA1	Invasive niche
module_3	MALAT1	Invasive niche
module_3	MT-ATP8	Invasive niche
module_3	LINC00632	Invasive niche
module_3	HIST1H4C	Invasive niche
module_3	MT-ND4L	Invasive niche
module_3	MT-ND5	Invasive niche
module_3	MT-ND2	Invasive niche
module_3	XIST	Invasive niche
module_3	AKAP9	Invasive niche
module_3	MAP1B	Invasive niche
module_3	NEAT1	Invasive niche
module_3	WSB1	Invasive niche
module_3	MAN1A2	Invasive niche
module_3	PHIP	Invasive niche
module_3	USP8	Invasive niche
module_3	TPR	Invasive niche
module_3	DST	Invasive niche
module_3	ZEB1	Invasive niche
module_3	RO60	Invasive niche
module_3	PNISR	Invasive niche
module_3	LIMS1	Invasive niche
module_3	ZNF462	Invasive niche
module_3	IGFBP7	Invasive niche
module_3	PLA2G2A	Invasive niche
module_3	SOD2	Invasive niche
module_3	CCL2	Invasive niche
module_3	TMSB4X	Invasive niche
module_3	RCAN1	Invasive niche
module_3	EFEMP1	Invasive niche
module_3	NNMT	Invasive niche
module_3	TNC	Invasive niche
module_3	CTSC	Invasive niche
module_3	RDH10	Invasive niche
module_3	ACTA2	Invasive niche
module_3	VAMP5	Invasive niche
module_3	MYL9	Invasive niche
module_3	NAMPT	Invasive niche
module_3	ADAMTS1	Invasive niche
module_3	GFAP	Invasive niche
module_3	SOCS3	Invasive niche
module_3	PLAU	Invasive niche
module_3	CD163	Invasive niche
module_3	RASD1	Invasive niche
module_3	PTX3	Invasive niche
module_3	HAS2	Invasive niche
module_3	LUM	Invasive niche
module_3	CTSB	Invasive niche
module_3	ID3	Invasive niche
module_3	ZFP36L2	Invasive niche
module_3	ANXA1	Invasive niche
module_3	JUNB	Invasive niche
module_3	COL3A1	Invasive niche
module_3	LTF	Invasive niche
module_3	PRSS23	Invasive niche
module_3	C1S	Invasive niche
module_3	ID1	Invasive niche
module_3	COL4A1	Invasive niche
module_3	LRRN3	Invasive niche
module_3	COL1A2	Invasive niche
module_3	MAPKAP1	Invasive niche
module_3	COL1A1	Invasive niche
module_3	DCN	Invasive niche
module_3	STAB1	Invasive niche
module_3	COL4A2	Invasive niche
module_3	CD14	Invasive niche
module_3	MGP	Invasive niche
module_3	ACTG2	Invasive niche
module_3	MT-ATP6	Invasive niche
module_3	MT-CYB	Invasive niche
module_3	MT-CO3	Invasive niche
module_3	MT-ND3	Invasive niche
module_3	MT-ND1	Invasive niche
module_3	MT-ND4	Invasive niche
module_3	MT-CO2	Invasive niche
module_3	MT-CO1	Invasive niche
module_3	IFI6	Invasive niche
module_3	SEMA5A	Invasive niche
module_3	CNP	Invasive niche
module_3	CCDC88A	Invasive niche
module_3	PDE3B	Invasive niche
module_3	TCF4	Invasive niche
module_3	NFIA	Invasive niche
module_3	ISG15	Invasive niche
module_3	SLC44A1	Invasive niche
module_3	SOX2	Invasive niche
module_3	SMOC1	Invasive niche
module_3	GPM6B	Invasive niche
module_3	HSPA1A	Invasive niche
module_3	VCAN	Invasive niche
module_3	NT5E	Invasive niche
module_3	RGS3	Invasive niche
module_3	MAP2K1	Invasive niche
module_3	CCDC92	Invasive niche
module_3	LOXL3	Invasive niche
module_3	SERTAD1	Invasive niche
module_3	DERL1	Invasive niche
module_3	EHD1	Invasive niche
module_3	KCMF1	Invasive niche
module_3	TSC22D3	Invasive niche
module_3	COMMD9	Invasive niche
module_3	POR	Invasive niche
module_3	LEPROTL1	Invasive niche
module_3	LHFPL2	Invasive niche
module_3	COL5A1	Invasive niche
module_3	TSPAN14	Invasive niche
module_3	MRPL15	Invasive niche
module_3	NUDT21	Invasive niche
module_3	ATN1	Invasive niche
module_3	PQBP1	Invasive niche
module_3	PFDN4	Invasive niche
module_3	MRPS15	Invasive niche
module_3	ERBIN	Invasive niche
module_3	CAMK2D	Invasive niche
module_3	SLC39A7	Invasive niche
module_3	ISCA1	Invasive niche
module_3	DAPK3	Invasive niche
module_3	MTHFD2	Invasive niche
module_3	BCAS2	Invasive niche
module_3	CORO1C	Invasive niche
module_3	SF3A3	Invasive niche
module_3	DAG1	Invasive niche
module_3	ABLIM1	Invasive niche
module_3	CLCN7	Invasive niche
module_3	CANT1	Invasive niche
module_3	LINC00839	Invasive niche
module_3	SUN2	Invasive niche
module_3	GEMIN7	Invasive niche
module_3	IRAK1	Invasive niche
module_3	BMI1	Invasive niche
module_3	STRN4	Invasive niche
module_3	ZNF787	Invasive niche
module_3	EXT2	Invasive niche
module_3	CADPS	Invasive niche
module_3	AL390755.1	Invasive niche
module_3	NSMF	Invasive niche
module_3	CAV2	Invasive niche
module_3	NRSN2	Invasive niche
module_3	ST5	Invasive niche
module_3	PLOD1	Invasive niche
module_3	PABPC1	Invasive niche
module_3	SEC62	Invasive niche
module_3	YBX1	Invasive niche
module_3	NFIX	Invasive niche
module_3	EIF5A	Invasive niche
module_3	RPL23	Invasive niche
module_3	RWDD1	Invasive niche
module_3	KTN1	Invasive niche
module_3	GNAO1	Invasive niche
module_3	LINC00623	Invasive niche
module_3	OAS1	Invasive niche
module_3	IFIT1	Invasive niche
module_3	HERC6	Invasive niche
module_3	B2M	Invasive niche
module_3	BST2	Invasive niche
module_3	RSAD2	Invasive niche
module_3	IFI44L	Invasive niche
module_3	OAS3	Invasive niche
module_3	CMPK2	Invasive niche
module_3	HLA-B	Invasive niche
module_3	MX1	Invasive niche
module_3	FTL	Invasive niche
module_3	USP18	Invasive niche
module_3	PLSCR1	Invasive niche
module_3	STAT1	Invasive niche
module_3	IFI35	Invasive niche
module_3	SPP1	Invasive niche
module_3	IFI27	Invasive niche
module_3	IFIT3	Invasive niche
module_3	APOL6	Invasive niche
module_3	PARP9	Invasive niche
module_3	HLA-C	Invasive niche
module_3	LGALS3BP	Invasive niche
module_3	C1QB	Invasive niche
module_3	C1QC	Invasive niche
module_3	CCL4	Invasive niche
module_3	APOC1	Invasive niche
module_3	IRF9	Invasive niche
module_3	ADAR	Invasive niche
module_3	LY6E	Invasive niche
module_3	IFIT2	Invasive niche
module_3	EIF2AK2	Invasive niche
module_3	IFI44	Invasive niche
module_3	CD74	Invasive niche
module_3	CXCL10	Invasive niche
module_3	C1QA	Invasive niche
module_3	TYROBP	Invasive niche
module_3	SHFL	Invasive niche
module_3	HERC5	Invasive niche
module_3	APOC2	Invasive niche
module_3	TAP1	Invasive niche
module_3	PSMB9	Invasive niche
module_3	C3	Invasive niche
module_3	SRGN	Invasive niche
module_3	S100A11	Invasive niche
module_3	TREM2	Invasive niche
module_3	LGMN	Invasive niche
module_3	CRYAB	Invasive niche
module_3	SPARC	Invasive niche
module_3	SPARCL1	Invasive niche
module_3	ITM2C	Invasive niche
module_3	HSP90AA1	Invasive niche
module_3	MAP4	Invasive niche
module_3	WWTR1	Invasive niche
module_3	EIF5B	Invasive niche
module_3	PEA15	Invasive niche
module_3	RAMP1	Invasive niche
module_3	TPP1	Invasive niche
module_3	NMB	Invasive niche
module_3	TCEAL4	Invasive niche
module_3	HTRA1	Invasive niche
module_3	LAMP1	Invasive niche
module_3	GPX3	Invasive niche
module_3	FTH1	Invasive niche
module_3	APOE	Invasive niche
module_3	CST3	Invasive niche
module_3	MT3	Invasive niche
module_3	PTGDS	Invasive niche
module_3	GPNMB	Invasive niche
module_3	HLA-DRA	Invasive niche
module_3	S100B	Invasive niche
module_3	HLA-DRB1	Invasive niche
module_3	FAM107A	Invasive niche
module_3	HLA-DPB1	Invasive niche
module_3	CYBA	Invasive niche
module_3	UBB	Invasive niche
module_3	HLA-DPA1	Invasive niche
module_3	SELENOP	Invasive niche
module_3	S100A13	Invasive niche
module_3	PLP1	Invasive niche
module_3	CTSD	Invasive niche
module_3	CSRP1	Invasive niche
module_3	ATP5F1E	Invasive niche
module_3	PSAP	Invasive niche
module_3	TPT1	Invasive niche
module_3	ATP5ME	Invasive niche
module_3	RNASE1	Invasive niche
module_3	LIPA	Invasive niche
module_3	PPP1R14A	Invasive niche
module_3	MGST1	Invasive niche
module_3	ADIRF	Invasive niche
module_3	ASAH1	Invasive niche
module_3	NPC2	Invasive niche
module_3	C4orf48	Invasive niche
module_3	UQCR11	Invasive niche
module_3	HLA-E	Invasive niche
module_3	CPE	Invasive niche
module_3	DBNDD2	Invasive niche
module_3	ACTG1	Invasive niche
module_3	VIM	Invasive niche
module_3	TAGLN	Invasive niche
module_3	A2M	Invasive niche
module_3	GJA1	Invasive niche
module_3	PFN1	Invasive niche
module_3	NLRP1	Invasive niche
module_3	TUBA1A	Invasive niche
module_3	FLNA	Invasive niche
module_3	ID4	Invasive niche
module_3	COL6A1	Invasive niche
module_3	TUBB6	Invasive niche
module_3	GASK1B	Invasive niche
module_3	MAGED1	Invasive niche
module_3	DCLK1	Invasive niche
module_3	TPM2	Invasive niche
module_3	GPM6A	Invasive niche
module_3	LOX	Invasive niche
module_3	NPW	Invasive niche
module_3	ATP5F1A	Invasive niche
module_3	CDH2	Invasive niche
module_3	CP	Invasive niche
module_3	NAA38	Invasive niche
module_3	SCRG1	Invasive niche
module_3	MAOB	Invasive niche
module_3	EPAS1	Invasive niche
module_3	CTSH	Invasive niche
module_3	CCN2	Invasive niche
module_3	AGRN	Invasive niche
module_3	RGS5	Invasive niche
module_3	NID1	Invasive niche
module_3	COL5A2	Invasive niche
module_3	IGFBP4	Invasive niche
module_3	CRIP1	Invasive niche
module_3	MCAM	Invasive niche
module_3	HSPG2	Invasive niche
module_3	MMP9	Invasive niche
module_3	CLDN5	Invasive niche
module_3	C1orf61	Invasive niche
module_3	NES	Invasive niche
module_3	CD81	Invasive niche
module_3	VAMP2	Invasive niche
module_3	FJX1	Invasive niche
module_3	NNAT	Invasive niche
module_3	CALM1	Invasive niche
module_3	GABBR2	Invasive niche
module_3	ATP1B2	Invasive niche
module_3	CD24	Invasive niche
module_3	RIT2	Invasive niche
module_3	RTN1	Invasive niche
module_3	BSCL2	Invasive niche
module_3	CXXC5	Invasive niche
module_3	DKK3	Invasive niche
module_3	DPYSL3	Invasive niche
module_3	RNF187	Invasive niche
module_3	TMEM132A	Invasive niche
module_3	RASSF4	Invasive niche
module_3	TUBB3	Invasive niche
module_3	JUN	Invasive niche
module_3	RGS16	Invasive niche
module_3	NHLH1	Invasive niche
module_3	RND3	Invasive niche
module_3	BASP1	Invasive niche
module_3	F2R	Invasive niche
module_3	NKAIN4	Invasive niche
module_3	DDR1	Invasive niche
module_3	HLA-DRB5	Invasive niche
module_3	TIMP1	Invasive niche
module_3	BGN	Invasive niche
module_3	COL6A2	Invasive niche
module_3	ZBTB20	Invasive niche
module_3	TTC3	Invasive niche
module_3	PKIB	Invasive niche
module_3	BPTF	Invasive niche
module_3	DYNC1LI2	Invasive niche
module_3	CDK6	Invasive niche
module_3	SOX9	Invasive niche
module_3	RDX	Invasive niche
module_3	SOX4	Invasive niche
module_3	ETV1	Invasive niche
module_3	IGLC2	Invasive niche
module_3	BTG1	Invasive niche
module_3	RHOBTB3	Invasive niche
module_3	SCG3	Invasive niche
module_3	RAB13	Invasive niche
module_3	GAP43	Invasive niche
module_3	CAMK2N1	Invasive niche
module_3	DCX	Invasive niche
module_3	KIF5C	Invasive niche
module_3	LUC7L3	Invasive niche
module_3	NUCKS1	Invasive niche
module_3	IFI16	Invasive niche
module_3	NFIB	Invasive niche
module_3	UBXN4	Invasive niche
module_3	ENAH	Invasive niche
module_3	CAP1	Invasive niche
module_3	SERBP1	Invasive niche
module_3	HMGB1	Invasive niche
module_3	MAP2	Invasive niche
module_3	AL357093.2	Invasive niche
module_3	DYDC2	Invasive niche
module_3	FOXJ1	Invasive niche
module_3	FAM183A	Invasive niche
module_3	CFAP126	Invasive niche
module_3	C1orf194	Invasive niche
module_3	DYNLRB2	Invasive niche
module_3	RSPH1	Invasive niche
module_3	CAPS	Invasive niche
module_3	CFAP73	Invasive niche
module_3	C11orf88	Invasive niche
module_3	C5orf49	Invasive niche
module_3	TCTEX1D1	Invasive niche
module_3	ZMYND10	Invasive niche
module_3	SLC38A5	Invasive niche
module_3	FABP7	Invasive niche
module_3	PIFO	Invasive niche
module_3	LINC00844	Invasive niche
module_3	KIF9	Invasive niche
module_3	TMEM231	Invasive niche
module_3	MLC1	Invasive niche
module_3	C9orf116	Invasive niche
module_3	SLC1A3	Invasive niche
module_3	TMEM47	Invasive niche
module_3	HSPB8	Invasive niche
module_3	FHL1	Invasive niche
module_3	AK1	Invasive niche
module_3	PMP2	Invasive niche
module_3	DNALI1	Invasive niche
module_3	CETN2	Invasive niche
module_3	MORN2	Invasive niche
module_3	TPPP3	Invasive niche
module_3	WLS	Invasive niche
module_3	CSRP2	Invasive niche
module_3	PLTP	Invasive niche
module_3	ITM2A	Invasive niche
module_3	SYT1	Invasive niche
module_3	EEF1A2	Invasive niche
module_3	GRIN1	Invasive niche
module_3	SYN1	Invasive niche
module_3	NEFL	Invasive niche
module_3	PRKAR1B	Invasive niche
module_3	SLC1A2	Invasive niche
module_3	CCK	Invasive niche
module_3	NRGN	Invasive niche
module_3	ATP1A2	Invasive niche
module_3	DAPL1	Invasive niche
module_3	ENC1	Invasive niche
module_3	IDS	Invasive niche
module_3	OLFM1	Invasive niche
module_3	MT1E	Invasive niche
module_3	NDRG2	Invasive niche
module_3	MT1M	Invasive niche
module_3	HOPX	Invasive niche
module_3	KIF1A	Invasive niche
module_3	UCHL1	Invasive niche
module_3	CHN1	Invasive niche
module_3	ALDOC	Invasive niche
module_3	MT1G	Invasive niche
module_3	COPS9	Invasive niche
module_3	ENHO	Invasive niche
module_3	TSPAN7	Invasive niche
module_3	NCDN	Invasive niche
module_3	DHRS2	Invasive niche
module_3	FN1	Invasive niche
module_3	LGALS1	Invasive niche
module_3	SET	Invasive niche
module_3	MYL12A	Invasive niche
module_3	KMT2E	Invasive niche
module_3	CALD1	Invasive niche
module_3	ANXA2	Invasive niche
module_3	EEA1	Invasive niche
module_3	RPL27A	Invasive niche
module_3	YBX3	Invasive niche
module_3	CCNI	Invasive niche
module_3	NOVA1	Invasive niche
module_3	ITGB1	Invasive niche
module_3	NDUFA4L2	Invasive niche
module_3	BNIP3L	Invasive niche
module_3	PTMA	Invasive niche
module_3	NAP1L1	Invasive niche
module_3	FXYD1	Invasive niche
module_3	AHCYL1	Invasive niche
module_3	DTNA	Invasive niche
module_3	MYBPC1	Invasive niche
module_3	SELENOM	Invasive niche
module_3	CAMTA1	Invasive niche
module_3	TSC22D4	Invasive niche
module_3	MAP1A	Invasive niche
module_3	DPYSL2	Invasive niche
module_3	DDAH1	Invasive niche
module_3	NCAN	Invasive niche
module_3	AMER2	Invasive niche
module_3	PON2	Invasive niche
module_3	WBP2	Invasive niche
module_3	CYP51A1	Invasive niche
module_3	PRXL2A	Invasive niche
module_3	TMEM160	Invasive niche
module_3	MTRNR2L1	Invasive niche
module_3	ATP6V0D1	Invasive niche
module_3	TMEM14B	Invasive niche
module_3	ALDH2	Invasive niche
module_3	CLIP3	Invasive niche
module_3	MTURN	Invasive niche
module_3	BIN1	Invasive niche
module_3	ABI2	Invasive niche
module_3	ACO2	Invasive niche
module_3	MZT2A	Invasive niche
module_3	ADD3	Invasive niche
module_3	USP11	Invasive niche
module_3	PPP3CA	Invasive niche
module_3	HACD3	Invasive niche
module_3	ZFR	Invasive niche
module_3	MT-ND6	Invasive niche
module_3	RPS29	Invasive niche
module_3	GATM	Invasive niche
module_3	PCSK1N	Invasive niche
module_3	DNER	Invasive niche
module_3	SCG2	Invasive niche
module_3	PTPRZ1	Invasive niche
module_3	CKB	Invasive niche
module_3	METRN	Invasive niche
module_3	PCP4	Invasive niche
module_3	TTYH1	Invasive niche
module_3	TUBB2A	Invasive niche
module_3	MT1X	Invasive niche
module_3	ATP1B1	Invasive niche
module_3	FLNC	Invasive niche
module_3	APOD	Invasive niche
module_3	TIMP2	Invasive niche
module_3	AGT	Invasive niche
module_3	MT2A	Invasive niche
module_3	NTRK2	Invasive niche
module_3	RPL39	Invasive niche
module_3	FEZ1	Invasive niche
module_3	SORL1	Invasive niche
module_3	FADS2	Invasive niche
module_3	HEPACAM	Invasive niche
module_3	TRIM47	Invasive niche
module_3	ITGB8	Invasive niche
module_3	PSRC1	Invasive niche
module_3	AVIL	Invasive niche
module_3	SNHG25	Invasive niche
module_3	CNN3	Invasive niche
module_3	NRCAM	Invasive niche
module_3	SAP30BP	Invasive niche
module_3	SEPTIN8	Invasive niche
module_3	SCARB2	Invasive niche
module_3	VEGFB	Invasive niche
module_3	ITGB4	Invasive niche
module_3	LAMP2	Invasive niche
module_3	RFX4	Invasive niche
module_3	SIRT2	Invasive niche
module_3	CDO1	Invasive niche
module_3	GOLM1	Invasive niche
module_3	SORT1	Invasive niche
module_3	TM9SF1	Invasive niche
module_3	ABCA1	Invasive niche
module_3	SELENON	Invasive niche
module_3	SMIM30	Invasive niche
module_3	STAT3	Invasive niche
module_3	MAP4K4	Invasive niche
module_3	PRMT2	Invasive niche
module_3	USP9X	Invasive niche
module_4	RBP1	Hypoxic niche
module_4	RPL39	Hypoxic niche
module_4	PPIB	Hypoxic niche
module_4	MIF	Hypoxic niche
module_4	RPLP1	Hypoxic niche
module_4	RPL30	Hypoxic niche
module_4	NPPA	Hypoxic niche
module_4	RPLP2	Hypoxic niche
module_4	SERPINE2	Hypoxic niche
module_4	IGFBP5	Hypoxic niche
module_4	APOC1	Hypoxic niche
module_4	RPS28	Hypoxic niche
module_4	RPS29	Hypoxic niche
module_4	RPL36	Hypoxic niche
module_4	MARCKSL1	Hypoxic niche
module_4	ELOB	Hypoxic niche
module_4	AGT	Hypoxic niche
module_4	SERF2	Hypoxic niche
module_4	UQCRQ	Hypoxic niche
module_4	C4orf48	Hypoxic niche
module_4	ATP5ME	Hypoxic niche
module_4	RPS20	Hypoxic niche
module_4	RPS27	Hypoxic niche
module_4	UBA52	Hypoxic niche
module_4	MRPL41	Hypoxic niche
module_4	CD63	Hypoxic niche
module_4	RPL23A	Hypoxic niche
module_4	GPNMB	Hypoxic niche
module_4	MT1X	Hypoxic niche
module_4	OST4	Hypoxic niche
module_4	CTHRC1	Hypoxic niche
module_4	TMSB10	Hypoxic niche
module_4	FCRLA	Hypoxic niche
module_4	IGFBP2	Hypoxic niche
module_4	MT2A	Hypoxic niche
module_4	KRTCAP2	Hypoxic niche
module_4	MARCKS	Hypoxic niche
module_4	MORF4L1	Hypoxic niche
module_4	PFDN5	Hypoxic niche
module_4	APOD	Hypoxic niche
module_4	RPL17	Hypoxic niche
module_4	PABPC1	Hypoxic niche
module_4	VEGFA	Hypoxic niche
module_4	GAPDH	Hypoxic niche
module_4	RPL27A	Hypoxic niche
module_4	RPL31	Hypoxic niche
module_4	S100A10	Hypoxic niche
module_4	SPP1	Hypoxic niche
module_4	VIM	Hypoxic niche
module_4	ENO1	Hypoxic niche
module_4	NAP1L1	Hypoxic niche
module_4	HSP90AA1	Hypoxic niche
module_4	RPL23	Hypoxic niche
module_4	CCNI	Hypoxic niche
module_4	PTGDS	Hypoxic niche
module_4	BNIP3L	Hypoxic niche
module_4	C15orf48	Hypoxic niche
module_4	BNIP3	Hypoxic niche
module_4	SET	Hypoxic niche
module_4	LDHA	Hypoxic niche
module_4	FAM107A	Hypoxic niche
module_4	GLUL	Hypoxic niche
module_4	CA9	Hypoxic niche
module_4	RTN4	Hypoxic niche
module_4	AP002852.1	Hypoxic niche
module_4	NDRG1	Hypoxic niche
module_4	EGLN3	Hypoxic niche
module_4	CLEC2B	Hypoxic niche
module_4	ZNF395	Hypoxic niche
module_4	LGALS3	Hypoxic niche
module_4	MT3	Hypoxic niche
module_4	ADM	Hypoxic niche
module_4	PLIN2	Hypoxic niche
module_4	SLC2A1	Hypoxic niche
module_4	SLC2A3	Hypoxic niche
module_4	CXCL8	Hypoxic niche
module_4	FAM162A	Hypoxic niche
module_4	AKAP12	Hypoxic niche
module_4	HILPDA	Hypoxic niche
module_4	NDUFA4L2	Hypoxic niche
module_4	IGFBP3	Hypoxic niche
module_4	PPP1R15A	Hypoxic niche
module_4	CA12	Hypoxic niche
module_4	IRX1	Hypoxic niche
module_4	NUPR1	Hypoxic niche
module_4	UBC	Hypoxic niche
module_4	ANGPTL4	Hypoxic niche
module_4	ERRFI1	Hypoxic niche
module_4	ID2	Hypoxic niche
module_4	MAF	Hypoxic niche
module_4	ERO1A	Hypoxic niche
module_4	MT1H	Hypoxic niche
module_4	DDIT4	Hypoxic niche
module_4	CAV1	Hypoxic niche
module_4	ARL4C	Hypoxic niche
module_4	ENO2	Hypoxic niche
module_4	HK2	Hypoxic niche
module_4	DDIT3	Hypoxic niche
module_4	BHLHE41	Hypoxic niche
module_4	MT1G	Hypoxic niche
module_4	CCND1	Hypoxic niche
module_4	OLFM1	Hypoxic niche
module_4	HMOX1	Hypoxic niche
module_4	RDH10	Hypoxic niche
module_4	SPOCD1	Hypoxic niche
module_4	SOCS3	Hypoxic niche
module_4	CHI3L1	Hypoxic niche
module_4	PTX3	Hypoxic niche
module_4	NAMPT	Hypoxic niche
module_4	SOD2	Hypoxic niche
module_4	CHI3L2	Hypoxic niche
module_4	CITED1	Hypoxic niche
module_4	ICAM1	Hypoxic niche
module_4	CCL2	Hypoxic niche
module_4	GAP43	Hypoxic niche
module_4	S100A6	Hypoxic niche
module_4	IL32	Hypoxic niche
module_4	WARS	Hypoxic niche
module_4	IFITM3	Hypoxic niche
module_4	EMP3	Hypoxic niche
module_4	VAMP5	Hypoxic niche
module_4	S100A11	Hypoxic niche
module_4	LGALS1	Hypoxic niche
module_4	IFITM2	Hypoxic niche
module_4	CEBPD	Hypoxic niche
module_4	PSME2	Hypoxic niche
module_4	PDPN	Hypoxic niche
module_4	TMEM158	Hypoxic niche
module_4	PLAAT4	Hypoxic niche
module_4	PFN1	Hypoxic niche
module_4	VGF	Hypoxic niche
module_4	TUBB3	Hypoxic niche
module_4	ANXA2	Hypoxic niche
module_4	S100A16	Hypoxic niche
module_4	ISG15	Hypoxic niche
module_4	TPI1	Hypoxic niche
module_4	CD44	Hypoxic niche
module_4	SERPINA3	Hypoxic niche
module_4	TIMP1	Hypoxic niche
module_4	TNFRSF12A	Hypoxic niche
module_4	CLIC4	Hypoxic niche
module_4	CTSB	Hypoxic niche
module_4	A2M	Hypoxic niche
module_4	SH3BGRL3	Hypoxic niche
module_4	DTNA	Hypoxic niche
module_4	MT-CO2	Hypoxic niche
module_4	TENM2	Hypoxic niche
module_4	PTN	Hypoxic niche
module_4	SEC61G	Hypoxic niche
module_4	ITM2B	Hypoxic niche
module_4	DBI	Hypoxic niche
module_4	NRCAM	Hypoxic niche
module_4	ISLR	Hypoxic niche
module_4	MT-CO3	Hypoxic niche
module_4	MEST	Hypoxic niche
module_4	TOMM7	Hypoxic niche
module_4	ACTB	Hypoxic niche
module_4	AC093673.1	Hypoxic niche
module_4	PPIA	Hypoxic niche
module_4	RAMP1	Hypoxic niche
module_4	SEM1	Hypoxic niche
module_4	COL1A2	Hypoxic niche
module_4	NPTXR	Hypoxic niche
module_4	ATP5MF	Hypoxic niche
module_4	COL8A1	Hypoxic niche
module_4	CMYA5	Hypoxic niche
module_4	POSTN	Hypoxic niche
module_4	SERPINE1	Hypoxic niche
module_4	KDELR2	Hypoxic niche
module_4	METTL7B	Hypoxic niche
module_4	NDUFB2	Hypoxic niche
module_4	NPB	Hypoxic niche
module_4	NDUFA4	Hypoxic niche
module_4	APOC2	Hypoxic niche
module_4	LAMTOR4	Hypoxic niche
module_4	SLC25A6	Hypoxic niche
module_4	STEAP3	Hypoxic niche
module_4	FABP3	Hypoxic niche
module_4	VOPP1	Hypoxic niche
module_4	PDIA4	Hypoxic niche
module_4	SDC1	Hypoxic niche
module_4	STMP1	Hypoxic niche
module_4	LSM5	Hypoxic niche
module_4	GAL	Hypoxic niche
module_4	TMED4	Hypoxic niche
module_4	SULF1	Hypoxic niche
module_4	ZYX	Hypoxic niche
module_4	APOE	Hypoxic niche
module_4	IGHA2	Hypoxic niche
module_4	FTL	Hypoxic niche
module_4	IGFBP6	Hypoxic niche
module_4	MT-ND2	Hypoxic niche
module_4	MT-ND4	Hypoxic niche
module_4	MT-ATP6	Hypoxic niche
module_4	MT-CO1	Hypoxic niche
module_4	RPL13	Hypoxic niche
module_4	RPL28	Hypoxic niche
module_4	MT-ND3	Hypoxic niche
module_4	UPP1	Hypoxic niche
module_4	CAMK2N1	Hypoxic niche
module_4	MT-CYB	Hypoxic niche
module_4	MT-ND5	Hypoxic niche
module_4	RPL18A	Hypoxic niche
module_4	FTH1	Hypoxic niche
module_4	RPS19	Hypoxic niche
module_4	RPS18	Hypoxic niche
module_4	MT-ND1	Hypoxic niche
module_4	RPL13A	Hypoxic niche
module_4	RPL37A	Hypoxic niche
module_4	PGK1	Hypoxic niche
module_4	RPL32	Hypoxic niche
module_4	BRI3	Hypoxic niche
module_4	ITGA5	Hypoxic niche
module_4	SSR4	Hypoxic niche
module_4	SPON2	Hypoxic niche
module_4	MT-ATP8	Hypoxic niche
module_4	IGHM	Hypoxic niche
module_4	HSPB1	Hypoxic niche
module_4	NTS	Hypoxic niche
module_4	AQP9	Hypoxic niche
module_4	MIR205HG	Hypoxic niche
module_4	F13A1	Hypoxic niche
module_4	TACSTD2	Hypoxic niche
module_4	SNHG25	Hypoxic niche
module_4	UCHL1	Hypoxic niche
module_4	CXCL12	Hypoxic niche
module_4	CSKMT	Hypoxic niche
module_4	TPD52L1	Hypoxic niche
module_4	NRN1	Hypoxic niche
module_4	RPL35A	Hypoxic niche
module_4	GNG5	Hypoxic niche
module_4	CDKN2A	Hypoxic niche
module_4	TDO2	Hypoxic niche
module_4	OCIAD2	Hypoxic niche
module_4	SNHG9	Hypoxic niche
module_4	GPX3	Hypoxic niche
module_4	CHST2	Hypoxic niche
module_4	PRDX1	Hypoxic niche
module_4	THBS4	Hypoxic niche
module_4	YWHAZ	Hypoxic niche
module_4	SVIP	Hypoxic niche
module_4	CDH11	Hypoxic niche
module_4	TPSB2	Hypoxic niche
module_4	SQSTM1	Hypoxic niche
module_4	ASS1	Hypoxic niche
module_4	SLC34A2	Hypoxic niche
module_4	SNHG6	Hypoxic niche
module_4	GNLY	Hypoxic niche
module_4	SLC39A14	Hypoxic niche
module_4	C9orf16	Hypoxic niche
module_4	FABP5	Hypoxic niche
module_4	PITX1	Hypoxic niche
module_4	LSM10	Hypoxic niche
module_4	SAA1	Hypoxic niche
module_4	PODXL	Hypoxic niche
module_4	GJB2	Hypoxic niche
module_4	EGR1	Hypoxic niche
module_4	CFB	Hypoxic niche
module_4	CEBPB	Hypoxic niche
module_4	JUN	Hypoxic niche
module_4	RPL12	Hypoxic niche
module_4	RPL34	Hypoxic niche
module_4	RPS13	Hypoxic niche
module_4	NPTX1	Hypoxic niche
module_4	P4HA1	Hypoxic niche
module_4	SLC16A3	Hypoxic niche
module_4	PTTG1	Hypoxic niche
module_4	EIF1	Hypoxic niche
module_4	ZFAS1	Hypoxic niche
module_4	ALDOA	Hypoxic niche
module_4	SCD	Hypoxic niche
module_4	RGS1	Hypoxic niche
module_4	PGAM1	Hypoxic niche
module_4	SNHG12	Hypoxic niche
module_4	TAF1D	Hypoxic niche
module_4	LINC01705	Hypoxic niche
module_4	DKK1	Hypoxic niche
module_4	DIRAS3	Hypoxic niche
module_4	IL11	Hypoxic niche
module_4	MT1E	Hypoxic niche
module_4	GFPT2	Hypoxic niche
module_4	TUBA1C	Hypoxic niche
module_4	FBN2	Hypoxic niche
module_4	MDK	Hypoxic niche
module_4	DCBLD2	Hypoxic niche
module_4	CXCL14	Hypoxic niche
module_4	LY96	Hypoxic niche
module_4	KCNIP1	Hypoxic niche
module_4	ANXA1	Hypoxic niche
module_4	FCGBP	Hypoxic niche
module_4	PPP1R14B-AS1	Hypoxic niche
module_4	VSNL1	Hypoxic niche
module_4	SCG2	Hypoxic niche
module_4	ODC1	Hypoxic niche
module_4	PCYT2	Hypoxic niche
module_4	ITGA3	Hypoxic niche
module_4	COL22A1	Hypoxic niche
module_4	NEFL	Hypoxic niche
module_4	PLS3	Hypoxic niche
module_4	FLNC	Hypoxic niche
module_4	PTPRN	Hypoxic niche
module_4	NRP1	Hypoxic niche
module_4	SHC4	Hypoxic niche
module_4	CRAT	Hypoxic niche
module_4	FSTL3	Hypoxic niche
module_4	SPHK1	Hypoxic niche
module_4	GNG11	Hypoxic niche
module_4	SLC5A3	Hypoxic niche
module_4	PRKCB	Hypoxic niche
module_4	HAMP	Hypoxic niche
module_4	NMB	Hypoxic niche
module_4	JUNB	Hypoxic niche
module_4	ID4	Hypoxic niche
module_4	CNN3	Hypoxic niche
module_4	MGP	Hypoxic niche
module_4	TIMP3	Hypoxic niche
module_4	CHPF	Hypoxic niche
module_4	CD9	Hypoxic niche
module_4	FOS	Hypoxic niche
module_4	CLU	Hypoxic niche
module_4	CTSD	Hypoxic niche
module_4	PLOD1	Hypoxic niche
module_4	HLA-B	Hypoxic niche
module_4	APLN	Hypoxic niche
module_4	SLN	Hypoxic niche
module_4	GSN	Hypoxic niche
module_4	TNC	Hypoxic niche
module_4	C11orf96	Hypoxic niche
module_4	HSPA1B	Hypoxic niche
module_4	HSPA1A	Hypoxic niche
module_4	DNAJB1	Hypoxic niche
module_4	MBP	Hypoxic niche
module_4	IGHA1	Hypoxic niche
