# Supplementary material for: Spatial transcriptomics reveals niche-specific enrichment and vulnerabilities of radial glial stem-like cells in malignant gliomas
Source: Nat Commun. 2023 Feb 23;14:1028. doi: 10.1038/s41467-023-36707-6 (PMC9950149; doi:10.1038/s41467-023-36707-6)
Supplement: Supplementary file 7 — Supplementary Data 4 [file 41467_2023_36707_MOESM7_ESM.xlsx]

## Sheet: Supplementary Data 4
Supplementary Data 4: Gene Ontology enrichment analysis of Biological Process (BP) for all glioma modules.
(p value was determined by hypergeometric test and adjusted by Benjamini–Hochberg. Enrichment analysis by clusterProfiler with the cutoff of p.adjust<0.05)
Cluster	ID	Description	GeneRatio	BgRatio	pvalue	p.adjust	qvalue	geneID	Count
Tumor core	GO:0006614	SRP-dependent cotranslational protein targeting to membrane	59/371	105/18866	1.18161e-73	4.77372e-70	3.95032e-70	RPL13A/RPL30/RPS27/RPS27A/RPL13/RPS12/RPL37A/RPS19/RPS23/RPL37/RPL34/RPS21/RPS8/RPS3A/RPS24/RPS15A/RPS11/RPL9/RPL21/RPL31/RPL5/RPL35A/RPL18A/RPL4/RPL39/RPS29/RPL27A/RPS20/RPLP1/RPL23A/RPL27/RPL38/RPS18/RPL36/RPLP2/RPL12/RPL35/RPS9/RPS17/RPL41/RPL10/RPL32/RPSA/RPL36A/RPS10/RPS28/RPLP0/RPS5/RPS6/RPS4X/RPL11/UBA52/RPL8/RPS26/RPL19/RPL7A/RPS13/RPS3/SRP14	59
Tumor core	GO:0006613	cotranslational protein targeting to membrane	59/371	109/18866	2.67222e-72	5.39789e-69	4.46683e-69	RPL13A/RPL30/RPS27/RPS27A/RPL13/RPS12/RPL37A/RPS19/RPS23/RPL37/RPL34/RPS21/RPS8/RPS3A/RPS24/RPS15A/RPS11/RPL9/RPL21/RPL31/RPL5/RPL35A/RPL18A/RPL4/RPL39/RPS29/RPL27A/RPS20/RPLP1/RPL23A/RPL27/RPL38/RPS18/RPL36/RPLP2/RPL12/RPL35/RPS9/RPS17/RPL41/RPL10/RPL32/RPSA/RPL36A/RPS10/RPS28/RPLP0/RPS5/RPS6/RPS4X/RPL11/UBA52/RPL8/RPS26/RPL19/RPL7A/RPS13/RPS3/SRP14	59
Tumor core	GO:0045047	protein targeting to ER	59/371	120/18866	6.1877e-69	8.33277e-66	6.89549e-66	RPL13A/RPL30/RPS27/RPS27A/RPL13/RPS12/RPL37A/RPS19/RPS23/RPL37/RPL34/RPS21/RPS8/RPS3A/RPS24/RPS15A/RPS11/RPL9/RPL21/RPL31/RPL5/RPL35A/RPL18A/RPL4/RPL39/RPS29/RPL27A/RPS20/RPLP1/RPL23A/RPL27/RPL38/RPS18/RPL36/RPLP2/RPL12/RPL35/RPS9/RPS17/RPL41/RPL10/RPL32/RPSA/RPL36A/RPS10/RPS28/RPLP0/RPS5/RPS6/RPS4X/RPL11/UBA52/RPL8/RPS26/RPL19/RPL7A/RPS13/RPS3/SRP14	59
Tumor core	GO:0072599	establishment of protein localization to endoplasmic reticulum	59/371	124/18866	8.02634e-68	8.1066e-65	6.70833e-65	RPL13A/RPL30/RPS27/RPS27A/RPL13/RPS12/RPL37A/RPS19/RPS23/RPL37/RPL34/RPS21/RPS8/RPS3A/RPS24/RPS15A/RPS11/RPL9/RPL21/RPL31/RPL5/RPL35A/RPL18A/RPL4/RPL39/RPS29/RPL27A/RPS20/RPLP1/RPL23A/RPL27/RPL38/RPS18/RPL36/RPLP2/RPL12/RPL35/RPS9/RPS17/RPL41/RPL10/RPL32/RPSA/RPL36A/RPS10/RPS28/RPLP0/RPS5/RPS6/RPS4X/RPL11/UBA52/RPL8/RPS26/RPL19/RPL7A/RPS13/RPS3/SRP14	59
Tumor core	GO:0000184	nuclear-transcribed mRNA catabolic process, nonsense-mediated decay	58/371	120/18866	3.47013e-67	2.80387e-64	2.32024e-64	RPL13A/RPL30/RPS27/RPS27A/RPL13/RPS12/RPL37A/RPS19/RPS23/RPL37/RPL34/RPS21/RPS8/RPS3A/RPS24/RPS15A/RPS11/RPL9/RPL21/RPL31/RPL5/RPL35A/RPL18A/RPL4/RPL39/RPS29/RPL27A/RPS20/RPLP1/RPL23A/RPL27/RPL38/RPS18/RPL36/RPLP2/RPL12/RPL35/RPS9/RPS17/RPL41/RPL10/RPL32/RPSA/RPL36A/RPS10/RPS28/RPLP0/RPS5/RPS6/RPS4X/RPL11/UBA52/RPL8/RPS26/RPL19/RPL7A/RPS13/RPS3	58
Tumor core	GO:0070972	protein localization to endoplasmic reticulum	61/371	152/18866	2.09844e-64	1.41295e-61	1.16924e-61	RPL13A/RPL30/RPS27/RPS27A/RPL13/RPS12/RPL37A/RPS19/RPS23/RPL37/RPL34/RPS21/RPS8/RPS3A/RPS24/RPS15A/RPS11/RPL9/RPL21/RPL31/RPL5/RPL35A/RPL18A/RPL4/GABARAPL2/RPL39/RPS29/RPL27A/RPS20/RPLP1/RPL23A/RPL27/RPL38/RPS18/RPL36/RPLP2/RPL12/RPL35/RPS9/RPS17/RPL41/RPL10/RPL32/RPSA/RPL36A/RPS10/RPS28/RPLP0/RPS5/RPS6/RPS4X/RPL11/UBA52/RPL8/RPS26/RPL19/RPL7A/RPS13/RPS3/SRP14/LRRK2	61
Tumor core	GO:0019083	viral transcription	60/371	178/18866	6.7771e-58	3.91136e-55	3.2367e-55	NUP42/RPL13A/RPL30/RPS27/RPS27A/RPL13/RPS12/RPL37A/RPS19/RPS23/RPL37/RPL34/RPS21/RPS8/RPS3A/RPS24/RPS15A/RPS11/RPL9/RPL21/RPL31/RPL5/RPL35A/RPL18A/RPL4/RPL39/RPS29/RPL27A/RPS20/RPLP1/RPL23A/RPL27/RPL38/RPS18/RPL36/RPLP2/RPL12/RPL35/RPS9/RPS17/RPL41/RPL10/RPL32/RPSA/RPL36A/RPS10/RPS28/RPLP0/RPS5/RPS6/RPS4X/RPL11/POLR2F/UBA52/RPL8/RPS26/RPL19/RPL7A/RPS13/RPS3	60
Tumor core	GO:0006612	protein targeting to membrane	62/371	210/18866	9.39243e-56	4.74318e-53	3.92505e-53	ZDHHC9/RPL13A/RPL30/RPS27/RPS27A/RPL13/RPS12/RPL37A/RPS19/RPS23/RPL37/RPL34/RPS21/RPS8/RPS3A/RPS24/RPS15A/RPS11/RPL9/RPL21/RPL31/RPL5/RPL35A/RPL18A/RPL4/RPL39/RPS29/RPL27A/RPS20/RPLP1/RPL23A/RPL27/RPL38/RPS18/RPL36/RPLP2/RPL12/RPL35/RPS9/RPS17/RPL41/RPL10/RPL32/RPSA/RPL36A/RPS10/RPS28/RPLP0/RPS5/RPS6/RPS4X/RPL11/FYN/RAB3IP/UBA52/RPL8/RPS26/RPL19/RPL7A/RPS13/RPS3/SRP14	62
Tumor core	GO:0006413	translational initiation	60/371	192/18866	1.28303e-55	5.75937e-53	4.76596e-53	RPL13A/RPL30/RPS27/RPS27A/RPL13/RPS12/RPL37A/RPS19/RPS23/RPL37/RPL34/RPS21/RPS8/RPS3A/RPS24/RPS15A/RPS11/RPL9/RPL21/RPL31/RPL5/RPL35A/RPL18A/RPL4/EIF4A1/RPL39/RPS29/RPL27A/RPS20/RPLP1/RPL23A/RPL27/RPL38/RPS18/RPL36/RPLP2/RPL12/RPL35/RPS9/RPS17/RPL41/RPL10/RPL32/RPSA/RPL36A/RPS10/RPS28/RPLP0/RPS5/RPS6/RPS4X/RPL11/NPM1/UBA52/RPL8/RPS26/RPL19/RPL7A/RPS13/RPS3	60
Tumor core	GO:0019080	viral gene expression	60/371	195/18866	3.7054e-55	1.49698e-52	1.23877e-52	NUP42/RPL13A/RPL30/RPS27/RPS27A/RPL13/RPS12/RPL37A/RPS19/RPS23/RPL37/RPL34/RPS21/RPS8/RPS3A/RPS24/RPS15A/RPS11/RPL9/RPL21/RPL31/RPL5/RPL35A/RPL18A/RPL4/RPL39/RPS29/RPL27A/RPS20/RPLP1/RPL23A/RPL27/RPL38/RPS18/RPL36/RPLP2/RPL12/RPL35/RPS9/RPS17/RPL41/RPL10/RPL32/RPSA/RPL36A/RPS10/RPS28/RPLP0/RPS5/RPS6/RPS4X/RPL11/POLR2F/UBA52/RPL8/RPS26/RPL19/RPL7A/RPS13/RPS3	60
Tumor core	GO:0000956	nuclear-transcribed mRNA catabolic process	60/371	210/18866	5.56115e-53	2.04246e-50	1.69016e-50	NANOS1/RPL13A/RPL30/RPS27/RPS27A/RPL13/RPS12/RPL37A/RPS19/RPS23/RPL37/RPL34/RPS21/RPS8/RPS3A/RPS24/RPS15A/RPS11/RPL9/RPL21/RPL31/RPL5/RPL35A/RPL18A/RPL4/TENT4A/RPL39/RPS29/RPL27A/RPS20/RPLP1/RPL23A/RPL27/RPL38/RPS18/RPL36/RPLP2/RPL12/RPL35/RPS9/RPS17/RPL41/RPL10/RPL32/RPSA/RPL36A/RPS10/RPS28/RPLP0/RPS5/RPS6/RPS4X/RPL11/UBA52/RPL8/RPS26/RPL19/RPL7A/RPS13/RPS3	60
Tumor core	GO:0090150	establishment of protein localization to membrane	64/371	342/18866	5.06427e-44	1.70497e-41	1.41089e-41	ZDHHC9/RPL13A/RPL30/RPS27/RPS27A/RPL13/RPS12/RPL37A/RPS19/RPS23/RPL37/RPL34/RPS21/RPS8/RPS3A/RPS24/RPS15A/RPS11/RPL9/RPL21/RPL31/RPL5/RPL35A/RPL18A/RPL4/CD24/RPL39/RPS29/RPL27A/RPS20/RPLP1/RPL23A/RPL27/RPL38/RPS18/RPL36/RPLP2/RPL12/RPL35/RPS9/RPS17/RPL41/RPL10/RPL32/RPSA/RPL36A/RPS10/RPS28/RPLP0/RPS5/RPS6/RPS4X/RPL11/YWHAQ/FYN/RAB3IP/UBA52/RPL8/RPS26/RPL19/RPL7A/RPS13/RPS3/SRP14	64
Tumor core	GO:0006402	mRNA catabolic process	63/371	376/18866	2.76553e-40	8.59442e-38	7.112e-38	NANOS1/HSPA1B/RPL13A/RPL30/RPS27/RPS27A/RPL13/RPS12/RPL37A/RPS19/RPS23/RPL37/RPL34/RPS21/RPS8/RPS3A/RPS24/RPS15A/RPS11/RPL9/RPL21/RPL31/RPL5/RPL35A/RPL18A/RPL4/TENT4A/RPL39/RPS29/RPL27A/RPS20/RPLP1/RPL23A/RPL27/RPL38/RPS18/RPL36/RPLP2/RPL12/RPL35/RPS9/RPS17/RPL41/RPL10/RPL32/RPSA/RPL36A/RPS10/RPS28/RPLP0/RPS5/RPS6/RPS4X/RPL11/HNRNPD/NPM1/UBA52/RPL8/RPS26/RPL19/RPL7A/RPS13/RPS3	63
Tumor core	GO:0006401	RNA catabolic process	65/371	415/18866	1.06824e-39	3.08262e-37	2.55092e-37	NANOS1/HSPA1B/RPL13A/RPL30/RPS27/RPS27A/RPL13/RPS12/RPL37A/RPS19/RPS23/RPL37/RPL34/RPS21/RPS8/RPS3A/RPS24/RPS15A/RPS11/RPL9/RPL21/RPL31/RPL5/RPL35A/RPL18A/RPL4/TENT4A/RPL39/RPS29/RPL27A/RPS20/RPLP1/RPL23A/RPL27/RPL38/RPS18/RPL36/RPLP2/RPL12/RPL35/RPS9/RPS17/RPL41/RPL10/RPL32/RPSA/RPL36A/RPS10/RPS28/RPLP0/RPS5/RPS6/RPS4X/RPL11/HNRNPD/NPM1/UBA52/RPL8/RPS26/RPL19/RPL7A/RPS13/RPS3/TRIR/FEN1	65
Tumor core	GO:0006605	protein targeting	65/371	444/18866	7.70026e-38	2.07394e-35	1.71621e-35	ZDHHC9/RPL13A/RPL30/RPS27/RPS27A/RPL13/RPS12/RPL37A/RPS19/RPS23/RPL37/RPL34/RPS21/RPS8/RPS3A/RPS24/RPS15A/RPS11/RPL9/RPL21/RPL31/RPL5/RPL35A/RPL18A/RPL4/RPL39/RPS29/RPL27A/RPS20/RPLP1/RPL23A/RPL27/RPL38/RPS18/RPL36/RPLP2/RPL12/RPL35/RPS9/RPS17/RPL41/RPL10/RPL32/RPSA/RPL36A/RPS10/RPS28/RPLP0/RPS5/RPS6/RPS4X/CLU/RPL11/YWHAQ/FYN/RAB3IP/UBA52/RPL8/RPS26/RPL19/RPL7A/RPS13/RPS3/SRP14/LRRK2	65
Tumor core	GO:0002181	cytoplasmic translation	25/371	103/18866	1.3713e-20	3.46254e-18	2.8653e-18	RPL13A/RPL30/RPS23/RPS21/RPL9/RPL31/RPL35A/RPL18A/EIF4A1/RPL39/RPS29/RPLP1/RPL38/RPL36/RPL41/RPL32/RPSA/RPL36A/RPS28/RPLP0/RPL11/CNBP/RPL8/RPS26/RPL19	25
Tumor core	GO:0048709	oligodendrocyte differentiation	21/371	103/18866	7.85248e-16	1.86612e-13	1.54424e-13	OLIG1/SOX8/NLGN3/PLP1/ZNF488/CNP/MYRF/MAG/DAAM2/ASCL1/PTPRZ1/SOX6/OLIG2/NTRK2/GPR17/ID4/HES5/SOX10/PTN/CLU/TNFRSF21	21
Tumor core	GO:0010001	glial cell differentiation	28/371	230/18866	1.31248e-14	2.94579e-12	2.43768e-12	OLIG1/CDK1/SOX8/NLGN3/PLP1/ZNF488/CNP/SIRT2/MYRF/MAG/IL1B/DAAM2/ASCL1/PTPRZ1/SOX6/OLIG2/NTRK2/GPR17/S100B/METRN/ID4/HES5/CSPG5/SOX10/PTN/MT3/CLU/TNFRSF21	28
Tumor core	GO:0042063	gliogenesis	29/371	307/18866	3.01702e-12	6.41514e-10	5.30862e-10	OLIG1/CDK1/SOX8/NLGN3/PLP1/ZNF488/CNP/SIRT2/MYRF/MAG/IL1B/DAAM2/ASCL1/PTPRZ1/ATP1B2/SOX6/OLIG2/NTRK2/GPR17/S100B/METRN/ID4/HES5/CSPG5/SOX10/PTN/MT3/CLU/TNFRSF21	29
Tumor core	GO:0007272	ensheathment of neurons	20/371	139/18866	3.7773e-12	7.2668e-10	6.01338e-10	PLP1/ZNF488/SIRT2/MYRF/PLLP/MBP/MAG/CLDN11/UGT8/BCAS1/PTPRZ1/OLIG2/NTRK2/S100B/ID4/HES5/SOX10/PTN/CLU/TNFRSF21	20
Tumor core	GO:0008366	axon ensheathment	20/371	139/18866	3.7773e-12	7.2668e-10	6.01338e-10	PLP1/ZNF488/SIRT2/MYRF/PLLP/MBP/MAG/CLDN11/UGT8/BCAS1/PTPRZ1/OLIG2/NTRK2/S100B/ID4/HES5/SOX10/PTN/CLU/TNFRSF21	20
Tumor core	GO:0042552	myelination	19/371	137/18866	2.55466e-11	4.69128e-09	3.8821e-09	PLP1/ZNF488/SIRT2/MYRF/PLLP/MBP/MAG/UGT8/BCAS1/PTPRZ1/OLIG2/NTRK2/S100B/ID4/HES5/SOX10/PTN/CLU/TNFRSF21	19
Tumor core	GO:0042255	ribosome assembly	14/371	67/18866	3.85912e-11	6.77862e-09	5.60941e-09	RPS27/RPS19/RPL5/RPL23A/RPL38/RPL12/RPL10/RPSA/RPS10/RPS28/RPLP0/RPS5/RPL11/NPM1	14
Tumor core	GO:0042274	ribosomal small subunit biogenesis	14/371	75/18866	1.91752e-10	3.22782e-08	2.67107e-08	RPS27/RPS19/RPS21/RPS8/RPS24/METTL17/RPL38/RPS17/RPSA/RPS10/RPS28/RPS5/RPS6/NPM1	14
Tumor core	GO:0042254	ribosome biogenesis	26/371	310/18866	5.67456e-10	9.17008e-08	7.58838e-08	RPS27/RPS19/RPS21/RPS8/RPS24/RPL5/RPL35A/METTL17/RPL23A/RPL27/RPL38/RPL12/RPL35/RPS9/RPS17/RPL10/RPSA/RPS10/RPS28/RPLP0/RPS5/RPS6/RPL11/NPM1/RPL7A/RAN	26
Tumor core	GO:0021762	substantia nigra development	10/371	43/18866	8.24759e-09	1.28155e-06	1.0605e-06	PLP1/CNP/SIRT2/S100A1/MBP/NDRG2/CCDC14/CKB/ACTB/YWHAQ	10
Tumor core	GO:0031641	regulation of myelination	10/371	46/18866	1.66383e-08	2.48958e-06	2.06016e-06	ZNF488/SIRT2/MYRF/MAG/PTPRZ1/S100B/HES5/SOX10/PTN/TNFRSF21	10
Tumor core	GO:0021782	glial cell development	15/371	122/18866	1.75275e-08	2.52897e-06	2.09276e-06	OLIG1/PLP1/ZNF488/SIRT2/MYRF/MAG/IL1B/ASCL1/NTRK2/ID4/HES5/CSPG5/SOX10/MT3/CLU	15
Tumor core	GO:0014003	oligodendrocyte development	10/371	47/18866	2.07686e-08	2.89329e-06	2.39424e-06	OLIG1/PLP1/ZNF488/MYRF/MAG/ASCL1/ID4/HES5/SOX10/CLU	10
Tumor core	GO:0048857	neural nucleus development	11/371	62/18866	3.03887e-08	4.09235e-06	3.38648e-06	PLP1/CNP/SIRT2/S100A1/MBP/ASCL1/NDRG2/CCDC14/CKB/ACTB/YWHAQ	11
Tumor core	GO:0014013	regulation of gliogenesis	15/371	128/18866	3.3813e-08	4.4066e-06	3.64653e-06	CDK1/SOX8/ZNF488/SIRT2/MAG/IL1B/DAAM2/PTPRZ1/ATP1B2/OLIG2/ID4/HES5/SOX10/PTN/TNFRSF21	15
Tumor core	GO:0051961	negative regulation of nervous system development	23/371	319/18866	9.54659e-08	1.2021e-05	9.94752e-06	SOX8/NLGN3/SIRT2/MAG/IL1B/DAAM2/ITM2C/ASCL1/DLL3/ATP1B2/APOE/OLIG2/TNR/EDNRB/ID4/HES5/MAP2/SOX10/RGMA/PTN/MT3/TNFRSF21/LRRK2	23
Tumor core	GO:0000028	ribosomal small subunit assembly	7/371	21/18866	9.8563e-08	1.2021e-05	9.94752e-06	RPS27/RPS19/RPL38/RPSA/RPS10/RPS28/RPS5	7
Tumor core	GO:0050768	negative regulation of neurogenesis	22/371	295/18866	1.01166e-07	1.2021e-05	9.94752e-06	SOX8/NLGN3/SIRT2/MAG/IL1B/DAAM2/ITM2C/ASCL1/DLL3/ATP1B2/APOE/OLIG2/TNR/EDNRB/ID4/HES5/MAP2/SOX10/RGMA/PTN/MT3/LRRK2	22
Tumor core	GO:0022010	central nervous system myelination	7/371	23/18866	2.00867e-07	2.20994e-05	1.82876e-05	PLP1/MYRF/MAG/ID4/HES5/SOX10/CLU	7
Tumor core	GO:0032291	axon ensheathment in central nervous system	7/371	23/18866	2.00867e-07	2.20994e-05	1.82876e-05	PLP1/MYRF/MAG/ID4/HES5/SOX10/CLU	7
Tumor core	GO:0042273	ribosomal large subunit biogenesis	11/371	74/18866	2.02396e-07	2.20994e-05	1.82876e-05	RPL5/RPL35A/RPL23A/RPL38/RPL12/RPL35/RPL10/RPLP0/RPL11/NPM1/RPL7A	11
Tumor core	GO:0031644	regulation of nervous system process	15/371	148/18866	2.3557e-07	2.50448e-05	2.0725e-05	NLGN3/ZNF488/MYRF/MAG/ABAT/AGT/NMU/TNR/S100B/EDNRB/SOX10/SRC/FABP5/TNFRSF21/LRRK2	15
Tumor core	GO:0010721	negative regulation of cell development	23/371	343/18866	3.4909e-07	3.61621e-05	2.99247e-05	SOX8/NLGN3/SIRT2/MAG/RGS2/IL1B/DAAM2/ITM2C/ASCL1/DLL3/ATP1B2/APOE/OLIG2/TNR/EDNRB/ID4/HES5/MAP2/SOX10/RGMA/PTN/MT3/LRRK2	23
Tumor core	GO:0048713	regulation of oligodendrocyte differentiation	8/371	40/18866	9.20376e-07	9.29579e-05	7.6924e-05	ZNF488/DAAM2/PTPRZ1/OLIG2/ID4/HES5/PTN/TNFRSF21	8
Tumor core	GO:0022613	ribonucleoprotein complex biogenesis	27/371	482/18866	1.17788e-06	0.000116064	9.60448e-05	RPL13A/RPS27/RPS19/RPS21/RPS8/RPS24/RPL5/RPL35A/METTL17/RPL23A/RPL27/RPL38/RPL12/RPL35/RPS9/RPS17/RPL10/RPSA/RPS10/RPS28/RPLP0/RPS5/RPS6/RPL11/NPM1/RPL7A/RAN	27
Tumor core	GO:0042493	response to drug	24/371	397/18866	1.2498e-06	0.000120219	9.9483e-05	TYMS/TDO2/CDK1/IL1B/ADIRF/RPL18A/SFRP2/PTCH1/ABAT/AQP1/CST3/TIMP4/APOD/SOX10/PTN/MT3/TENT4A/SRC/OXCT1/UCHL1/FYN/GGH/SRP14/MCM7	24
Tumor core	GO:0000027	ribosomal large subunit assembly	7/371	30/18866	1.48133e-06	0.000139176	0.00011517	RPL5/RPL23A/RPL38/RPL12/RPL10/RPLP0/RPL11	7
Tumor core	GO:0030901	midbrain development	11/371	91/18866	1.70057e-06	0.000156143	0.000129211	PLP1/CNP/SIRT2/S100A1/MBP/SFRP2/NDRG2/CCDC14/CKB/ACTB/YWHAQ	11
Tumor core	GO:0045685	regulation of glial cell differentiation	10/371	75/18866	2.03913e-06	0.000183068	0.000151492	CDK1/ZNF488/MAG/DAAM2/PTPRZ1/OLIG2/ID4/HES5/PTN/TNFRSF21	10
Tumor core	GO:0140014	mitotic nuclear division	19/371	286/18866	4.22579e-06	0.000371134	0.000307119	KIF2C/NUF2/CCNB2/SPAG5/ZWINT/UBE2C/UBE2S/CDK1/BIRC5/SIRT2/HSPA1B/IL1B/TENT4A/RGCC/NUSAP1/RAN/CDCA5/RACGAP1/MAD2L1	19
Tumor core	GO:0031646	positive regulation of nervous system process	9/371	65/18866	4.8314e-06	0.000415295	0.000343663	NLGN3/ZNF488/MYRF/MAG/ABAT/NMU/TNR/S100B/SOX10	9
Tumor core	GO:0021781	glial cell fate commitment	5/371	14/18866	4.9522e-06	0.00041681	0.000344916	SOX8/ASCL1/SOX6/OLIG2/HES5	5
Tumor core	GO:1904666	regulation of ubiquitin protein ligase activity	6/371	24/18866	5.53963e-06	0.000456737	0.000377956	UBE2C/UBE2S/RPL5/RPL11/SKP1/MAD2L1	6
Tumor core	GO:0000302	response to reactive oxygen species	16/371	235/18866	1.78816e-05	0.00144483	0.00119562	CDK1/CRYAB/PDGFRA/AQP1/APOE/CST3/APOD/MT3/SRC/HBA2/HBB/PRDX1/HNRNPD/FYN/RPS3/LRRK2	16
Tumor core	GO:0016072	rRNA metabolic process	16/371	238/18866	2.09087e-05	0.0016563	0.00137061	RPS27/RPS19/RPS21/RPS8/RPS24/RPL5/RPL35A/RPL27/RPL35/RPS9/RPS17/RPS28/RPS6/RPL11/RPL7A/TRIR	16
Tumor core	GO:1903320	regulation of protein modification by small protein conjugation or removal	16/371	242/18866	2.56486e-05	0.0019927	0.00164899	UBE2C/UBE2S/FANCI/EGR1/CAPN3/PRICKLE1/HSPA1B/RPL5/FAM107A/RPL11/SKP1/FYN/PDCD6/RPS3/LRRK2/MAD2L1	16
Tumor core	GO:0031643	positive regulation of myelination	5/371	19/18866	2.6522e-05	0.00202168	0.00167297	ZNF488/MYRF/MAG/S100B/SOX10	5
Tumor core	GO:0045471	response to ethanol	11/371	122/18866	2.93108e-05	0.00218275	0.00180626	TYMS/CDK1/RGS2/ITPR2/MSTN/ABAT/HAMP/OXCT1/SPARC/FYN/GGH	11
Tumor core	GO:0014014	negative regulation of gliogenesis	7/371	46/18866	2.97157e-05	0.00218275	0.00180626	SIRT2/DAAM2/ATP1B2/ID4/HES5/SOX10/PTN	7
Tumor core	GO:0050890	cognition	18/371	302/18866	3.25489e-05	0.00234817	0.00194314	NLGN3/ARC/MFSD2A/PTPRZ1/AGT/APOE/TNR/NTRK2/S100B/ATP1A2/FAM107A/PTN/SLC6A1/FYN/C12orf57/C1QL1/SGK1/FEN1	18
Tumor core	GO:0048708	astrocyte differentiation	9/371	83/18866	3.64102e-05	0.00258066	0.00213553	SOX8/PLP1/MAG/IL1B/SOX6/S100B/ID4/HES5/MT3	9
Tumor core	GO:0045665	negative regulation of neuron differentiation	15/371	225/18866	4.15715e-05	0.00289567	0.00239621	SOX8/NLGN3/MAG/ITM2C/ASCL1/APOE/OLIG2/TNR/EDNRB/ID4/HES5/MAP2/RGMA/MT3/LRRK2	15
Tumor core	GO:0006364	rRNA processing	15/371	227/18866	4.60179e-05	0.00315105	0.00260754	RPS27/RPS19/RPS21/RPS8/RPS24/RPL5/RPL35A/RPL27/RPL35/RPS9/RPS17/RPS28/RPS6/RPL11/RPL7A	15
Tumor core	GO:0043270	positive regulation of ion transport	17/371	284/18866	5.09342e-05	0.00342957	0.00283802	NLGN3/CAPN3/ARC/S100A1/IL1B/DBI/EHD3/ABAT/AGT/ATP1B2/APOE/KCNE5/CNTN1/ACTN2/SLC6A1/SRI/TRH	17
Tumor core	GO:0030208	dermatan sulfate biosynthetic process	4/371	12/18866	6.42816e-05	0.00425734	0.00352301	BCAN/NCAN/CSPG5/VCAN	4
Tumor core	GO:0051955	regulation of amino acid transport	6/371	36/18866	6.56862e-05	0.0042802	0.00354192	RGS2/ABAT/AGT/ATP1A2/SLC6A1/TRH	6
Tumor core	GO:0031396	regulation of protein ubiquitination	14/371	211/18866	7.85256e-05	0.00503561	0.00416704	UBE2C/UBE2S/FANCI/PRICKLE1/HSPA1B/RPL5/FAM107A/RPL11/SKP1/FYN/PDCD6/RPS3/LRRK2/MAD2L1	14
Tumor core	GO:0030205	dermatan sulfate metabolic process	4/371	13/18866	9.14132e-05	0.0054356	0.00449804	BCAN/NCAN/CSPG5/VCAN	4
Tumor core	GO:0031115	negative regulation of microtubule polymerization	4/371	13/18866	9.14132e-05	0.0054356	0.00449804	TUBB4A/MAP2/STMN1/CLIP3	4
Tumor core	GO:0031650	regulation of heat generation	4/371	13/18866	9.14132e-05	0.0054356	0.00449804	IL1B/ABAT/NMU/EDNRB	4
Tumor core	GO:0035641	locomotory exploration behavior	4/371	13/18866	9.14132e-05	0.0054356	0.00449804	APOE/TNR/ATP1A2/LRRK2	4
Tumor core	GO:1903779	regulation of cardiac conduction	8/371	73/18866	9.14903e-05	0.0054356	0.00449804	FXYD7/ITPR2/EHD3/AGT/ATP1B2/ATP1A2/FXYD6/SRI	8
Tumor core	GO:0099177	regulation of trans-synaptic signaling	22/371	455/18866	0.000106163	0.00621594	0.00514378	NLGN3/ARC/IL1B/TUBB2B/ABAT/AGT/NMU/APOE/TNR/NTRK2/S100B/ATP1A2/CSPG5/FAM107A/PTN/SRC/SLC6A1/PFN2/FYN/FABP5/PLAT/LRRK2	22
Tumor core	GO:0031333	negative regulation of protein-containing complex assembly	11/371	142/18866	0.000117443	0.0065302	0.00540383	TMSB15A/CRYAB/SIRT2/TUBB4A/RPL13A/MAP2/SRC/CLU/STMN1/PFN2/CLIP3	11
Tumor core	GO:0030198	extracellular matrix organization	20/371	395/18866	0.00011781	0.0065302	0.00540383	COL9A1/CHADL/ACAN/SFRP2/PDGFRA/FERMT1/PHLDB1/AGT/ITGA7/BCAN/TNR/NCAN/CST3/COL9A3/RGCC/SPARC/SMOC1/VCAN/MFAP4/HAPLN1	20
Tumor core	GO:0072210	metanephric nephron development	6/371	40/18866	0.000121149	0.0065302	0.00540383	SOX8/EGR1/PDGFRA/CITED1/HES5/IRX1	6
Tumor core	GO:0043062	extracellular structure organization	20/371	396/18866	0.000121882	0.0065302	0.00540383	COL9A1/CHADL/ACAN/SFRP2/PDGFRA/FERMT1/PHLDB1/AGT/ITGA7/BCAN/TNR/NCAN/CST3/COL9A3/RGCC/SPARC/SMOC1/VCAN/MFAP4/HAPLN1	20
Tumor core	GO:0048511	rhythmic process	17/371	305/18866	0.000122032	0.0065302	0.00540383	TYMS/ID3/CDK1/TOP2A/EGR1/PTGDS/PDGFRA/MSTN/NMU/NTRK2/CST3/ID4/TIMP4/PTN/SRC/JUND/HNRNPD	17
Tumor core	GO:0000280	nuclear division	21/371	428/18866	0.000124065	0.0065302	0.00540383	KIF2C/NUF2/CCNB2/SPAG5/ZWINT/UBE2C/UBE2S/CKS2/CDK1/BIRC5/TOP2A/SIRT2/HSPA1B/IL1B/TENT4A/RGCC/NUSAP1/RAN/CDCA5/RACGAP1/MAD2L1	21
Tumor core	GO:0030207	chondroitin sulfate catabolic process	4/371	14/18866	0.000125998	0.0065302	0.00540383	BCAN/NCAN/CSPG5/VCAN	4
Tumor core	GO:1902430	negative regulation of amyloid-beta formation	4/371	14/18866	0.000125998	0.0065302	0.00540383	SPON1/APOE/NTRK2/CLU	4
Tumor core	GO:0042176	regulation of protein catabolic process	20/371	397/18866	0.000126078	0.0065302	0.00540383	PRICKLE1/SIRT2/HSPA1B/IL1B/RPL5/APOE/CST3/TIMP4/EEF1A1/SNX1/GABARAPL2/CLU/RPL11/FYN/ODC1/LPCAT1/LAPTM4B/LRRK2/PBK/MAD2L1	20
Tumor core	GO:0014015	positive regulation of gliogenesis	8/371	77/18866	0.000133784	0.00676545	0.00559851	SOX8/ZNF488/MAG/IL1B/PTPRZ1/OLIG2/SOX10/PTN	8
Tumor core	GO:0035640	exploration behavior	5/371	26/18866	0.000133969	0.00676545	0.00559851	ABAT/APOE/TNR/ATP1A2/LRRK2	5
Tumor core	GO:1903793	positive regulation of anion transport	7/371	58/18866	0.000136376	0.00680198	0.00562873	IL1B/DBI/ABAT/AGT/APOE/SLC6A1/TRH	7
Tumor core	GO:0000819	sister chromatid segregation	13/371	196/18866	0.000141072	0.00695039	0.00575155	KIF2C/NUF2/SPAG5/ZWINT/UBE2C/TOP2A/TENT4A/NUSAP1/RAN/CDCA5/FEN1/RACGAP1/MAD2L1	13
Tumor core	GO:0022604	regulation of cell morphogenesis	23/371	499/18866	0.000150784	0.00733936	0.00607343	NLGN3/ARC/ENPP2/MAG/RND2/TUBB2B/MFSD2A/ITGA7/APOE/TNR/NTRK2/S100B/METRN/CSPG5/MAP2/PTN/MT3/ZNF135/SRC/SPARC/FYN/BAMBI/LRRK2	23
Tumor core	GO:0050651	dermatan sulfate proteoglycan biosynthetic process	4/371	15/18866	0.000169157	0.00813565	0.00673237	BCAN/NCAN/CSPG5/VCAN	4
Tumor core	GO:0031099	regeneration	13/371	201/18866	0.000181132	0.00860911	0.00712416	TYMS/CDK1/CAPN3/MAG/RPL30/MSTN/PTCH1/HAMP/TNR/APOD/RGMA/PTN/RPL10	13
Tumor core	GO:0010458	exit from mitosis	5/371	28/18866	0.000193799	0.00910404	0.00753373	UBE2C/UBE2S/SIRT2/RGCC/CDCA5	5
Tumor core	GO:0048285	organelle fission	22/371	476/18866	0.000201419	0.00935323	0.00773993	KIF2C/NUF2/CCNB2/SPAG5/ZWINT/UBE2C/UBE2S/CKS2/CDK1/BIRC5/TOP2A/SIRT2/HSPA1B/IL1B/TENT4A/RGCC/NUSAP1/RAN/LRRK2/CDCA5/RACGAP1/MAD2L1	22
Tumor core	GO:0007611	learning or memory	15/371	260/18866	0.000208997	0.00959487	0.00793989	NLGN3/ARC/PTPRZ1/AGT/APOE/TNR/NTRK2/S100B/ATP1A2/PTN/SLC6A1/FYN/C1QL1/SGK1/FEN1	15
Tumor core	GO:0050655	dermatan sulfate proteoglycan metabolic process	4/371	16/18866	0.000222056	0.00989288	0.0081865	BCAN/NCAN/CSPG5/VCAN	4
Tumor core	GO:0034763	negative regulation of transmembrane transport	10/371	128/18866	0.000222303	0.00989288	0.0081865	RGS2/IL1B/SLC6A9/HAMP/ATP1A2/KCNE5/ACTN2/SRI/YWHAQ/FABP5	10
Tumor core	GO:0022618	ribonucleoprotein complex assembly	14/371	233/18866	0.000222835	0.00989288	0.0081865	RPL13A/RPS27/RPS19/RPL5/RPL23A/RPL38/RPL12/RPL10/RPSA/RPS10/RPS28/RPLP0/RPS5/RPL11	14
Tumor core	GO:0044070	regulation of anion transport	9/371	105/18866	0.000227998	0.0100121	0.00828515	RGS2/IL1B/DBI/ABAT/AGT/APOE/ATP1A2/SLC6A1/TRH	9
Tumor core	GO:0097305	response to alcohol	14/371	234/18866	0.000232876	0.0101163	0.0083714	TYMS/CDK1/RGS2/ITPR2/MSTN/PTCH1/ABAT/HAMP/OXCT1/RPL27/SPARC/HNRNPD/FYN/GGH	14
Tumor core	GO:0009895	negative regulation of catabolic process	17/371	323/18866	0.000241101	0.0103622	0.00857488	SIRT2/IL1B/RPL5/APOC1/MFSD2A/CST3/TIMP4/MT3/TENT4A/GABARAPL2/RPL11/HNRNPD/FYN/LAPTM4B/LRRK2/PBK/MAD2L1	17
Tumor core	GO:0071103	DNA conformation change	18/371	355/18866	0.00025171	0.0107043	0.00885796	CENPA/CENPU/CENPM/CENPW/CDK1/TOP2A/SIRT2/RPS27A/CENPV/TENT4A/HNRNPA2B1/NPM1/UBA52/NUSAP1/MCM7/CDCA5/GINS2/RFC2	18
Tumor core	GO:0050804	modulation of chemical synaptic transmission	21/371	454/18866	0.000277011	0.0116576	0.0096468	NLGN3/ARC/IL1B/TUBB2B/ABAT/AGT/NMU/APOE/TNR/NTRK2/S100B/ATP1A2/CSPG5/FAM107A/PTN/SRC/SLC6A1/PFN2/FYN/PLAT/LRRK2	21
Tumor core	GO:0007096	regulation of exit from mitosis	4/371	17/18866	0.000285895	0.0116668	0.00965448	UBE2C/SIRT2/RGCC/CDCA5	4
Tumor core	GO:0031649	heat generation	4/371	17/18866	0.000285895	0.0116668	0.00965448	IL1B/ABAT/NMU/EDNRB	4
Tumor core	GO:1902992	negative regulation of amyloid precursor protein catabolic process	4/371	17/18866	0.000285895	0.0116668	0.00965448	SPON1/APOE/NTRK2/CLU	4
Tumor core	GO:0030900	forebrain development	19/371	391/18866	0.000292033	0.0117981	0.00976314	CNP/ASCL1/MFSD2A/AQP1/ATP1B2/BCAN/OLIG2/TNR/NTRK2/ATP1A2/ID4/HES5/PTN/FABP7/SRC/FYN/C12orf57/NPY/LRRK2	19
Tumor core	GO:0071826	ribonucleoprotein complex subunit organization	14/371	240/18866	0.000301685	0.0118959	0.009844	RPL13A/RPS27/RPS19/RPL5/RPL23A/RPL38/RPL12/RPL10/RPSA/RPS10/RPS28/RPLP0/RPS5/RPL11	14
Tumor core	GO:0031055	chromatin remodeling at centromere	6/371	47/18866	0.000301888	0.0118959	0.009844	CENPA/CENPU/CENPM/CENPW/CENPV/NPM1	6
Tumor core	GO:0042177	negative regulation of protein catabolic process	10/371	133/18866	0.000303286	0.0118959	0.009844	SIRT2/RPL5/CST3/TIMP4/GABARAPL2/RPL11/FYN/LAPTM4B/PBK/MAD2L1	10
Tumor core	GO:0060291	long-term synaptic potentiation	8/371	87/18866	0.000313409	0.0121747	0.0100748	NLGN3/ARC/APOE/TNR/NTRK2/S100B/FAM107A/PTN	8
Tumor core	GO:0071214	cellular response to abiotic stimulus	17/371	331/18866	0.000320449	0.0122134	0.0101067	CRYAB/EGR1/CAPN3/MAG/IL1B/ADIRF/SFRP2/ASCL1/AGT/AQP1/HAMP/ATP1A2/PTN/NPM1/MFAP4/CRIP1/PBK	17
Tumor core	GO:0104004	cellular response to environmental stimulus	17/371	331/18866	0.000320449	0.0122134	0.0101067	CRYAB/EGR1/CAPN3/MAG/IL1B/ADIRF/SFRP2/ASCL1/AGT/AQP1/HAMP/ATP1A2/PTN/NPM1/MFAP4/CRIP1/PBK	17
Tumor core	GO:0032890	regulation of organic acid transport	7/371	67/18866	0.000339107	0.0128037	0.0105952	RGS2/IL1B/ABAT/AGT/ATP1A2/SLC6A1/TRH	7
Tumor core	GO:0000070	mitotic sister chromatid segregation	11/371	161/18866	0.00035233	0.0131788	0.0109057	KIF2C/NUF2/SPAG5/ZWINT/UBE2C/TENT4A/NUSAP1/RAN/CDCA5/RACGAP1/MAD2L1	11
Tumor core	GO:0007059	chromosome segregation	17/371	334/18866	0.000355567	0.0131788	0.0109057	KIF2C/NUF2/SPAG5/ZWINT/UBE2C/CENPW/BIRC5/TOP2A/SIRT2/TENT4A/RPS3/NUSAP1/RAN/CDCA5/FEN1/RACGAP1/MAD2L1	17
Tumor core	GO:0010038	response to metal ion	18/371	366/18866	0.000363377	0.0133459	0.0110439	NUDT1/CDK1/CAPN3/TF/ASCL1/ABAT/AQP1/HAMP/FIBIN/MT3/SLC6A1/SPARC/JUND/HNRNPD/PDCD6/GGH/CRIP1/LRRK2	18
Tumor core	GO:0097421	liver regeneration	5/371	32/18866	0.000372292	0.0135501	0.0112129	TYMS/RPL30/PTCH1/HAMP/RPL10	5
Tumor core	GO:0001656	metanephros development	8/371	91/18866	0.000425896	0.0153627	0.0127128	ID3/SOX8/EGR1/PDGFRA/PTCH1/CITED1/HES5/IRX1	8
Tumor core	GO:0048640	negative regulation of developmental growth	9/371	115/18866	0.000449452	0.0160689	0.0132972	MAG/RGS2/SFRP2/MSTN/PTCH1/TNR/MAP2/MT3/FGFR3	9
Tumor core	GO:0031113	regulation of microtubule polymerization	6/371	51/18866	0.000474016	0.0167985	0.013901	HSPA1B/TUBB4A/MAP2/STMN1/CLIP3/RPS3	6
Tumor core	GO:0008608	attachment of spindle microtubules to kinetochore	5/371	34/18866	0.000498121	0.0174992	0.0144808	KIF2C/NUF2/SPAG5/SIRT2/RACGAP1	5
Tumor core	GO:0031109	microtubule polymerization or depolymerization	9/371	117/18866	0.000510083	0.017765	0.0147008	KIF2C/CRYAB/HSPA1B/TUBB4A/MAP2/TUBGCP6/STMN1/CLIP3/RPS3	9
Tumor core	GO:1904062	regulation of cation transmembrane transport	17/371	349/18866	0.000585638	0.020222	0.016734	FXYD7/NLGN3/CAPN3/ARC/S100A1/RGS2/EHD3/AGT/SLC6A9/ATP1B2/HAMP/ATP1A2/KCNE5/FXYD6/ACTN2/SRI/FYN	17
Tumor core	GO:0007612	learning	10/371	145/18866	0.000602251	0.0206181	0.0170618	NLGN3/ARC/AGT/TNR/NTRK2/ATP1A2/PTN/SLC6A1/FYN/C1QL1	10
Tumor core	GO:0007409	axonogenesis	21/371	482/18866	0.000607316	0.0206181	0.0170618	NLGN3/CNP/MAG/RND2/PTCH1/TUBB2B/PTPRZ1/APOE/TNR/NTRK2/S100B/METRN/MAP2/MT3/SRC/STMN1/ACTB/UCHL1/TUBB3/FYN/C12orf57	21
Tumor core	GO:0051051	negative regulation of transport	21/371	483/18866	0.000623701	0.0209979	0.0173761	CRYAB/RGS2/IL1B/NMB/APOC1/FERMT1/ABAT/NMU/SLC6A9/HAMP/APOE/ATP1A2/KCNE5/APOD/ACTN2/RGCC/SRI/YWHAQ/FABP5/LRRK2/TRH	21
Tumor core	GO:0042542	response to hydrogen peroxide	10/371	146/18866	0.000635478	0.0212176	0.0175579	CDK1/CRYAB/AQP1/CST3/SRC/HBA2/HBB/FYN/RPS3/LRRK2	10
Tumor core	GO:0051438	regulation of ubiquitin-protein transferase activity	6/371	54/18866	0.000647011	0.0214256	0.01773	UBE2C/UBE2S/RPL5/RPL11/SKP1/MAD2L1	6
Tumor core	GO:0050769	positive regulation of neurogenesis	21/371	485/18866	0.000657626	0.0216001	0.0178744	SOX8/ZNF488/MAG/RGS2/IL1B/RND2/TCF12/TUBB2B/ASCL1/PTPRZ1/AGT/ATP1B2/APOE/OLIG2/NTRK2/METRN/PCP4/SOX10/CNTN1/PTN/FYN	21
Tumor core	GO:1904064	positive regulation of cation transmembrane transport	10/371	147/18866	0.000670206	0.0218355	0.0180692	NLGN3/CAPN3/ARC/S100A1/EHD3/AGT/ATP1B2/KCNE5/ACTN2/SRI	10
Tumor core	GO:0051957	positive regulation of amino acid transport	4/371	21/18866	0.000675605	0.0218355	0.0180692	ABAT/AGT/SLC6A1/TRH	4
Tumor core	GO:0034508	centromere complex assembly	6/371	56/18866	0.000787055	0.0249999	0.0206878	CENPA/CENPU/CENPM/CENPW/CENPV/NPM1	6
Tumor core	GO:0007422	peripheral nervous system development	7/371	77/18866	0.000793102	0.0249999	0.0206878	CDK1/SOX8/SIRT2/UGT8/NTRK2/EDNRB/SOX10	7
Tumor core	GO:0046785	microtubule polymerization	7/371	77/18866	0.000793102	0.0249999	0.0206878	HSPA1B/TUBB4A/MAP2/TUBGCP6/STMN1/CLIP3/RPS3	7
Tumor core	GO:0001666	response to hypoxia	17/371	359/18866	0.000801929	0.0249999	0.0206878	CRYAB/EGR1/SIRT2/ITPR2/RPS27A/CD24/ABAT/AQP1/S100B/CST3/PTN/MT3/HIF3A/SRC/RGCC/UBA52/PLAT	17
Tumor core	GO:0031330	negative regulation of cellular catabolic process	14/371	265/18866	0.00080758	0.0249999	0.0206878	SIRT2/RPL5/APOC1/MFSD2A/CST3/TIMP4/MT3/TENT4A/GABARAPL2/RPL11/HNRNPD/LAPTM4B/LRRK2/PBK	14
Tumor core	GO:0035637	multicellular organismal signaling	12/371	206/18866	0.000811191	0.0249999	0.0206878	FXYD7/MAG/ITPR2/EHD3/AGT/ATP1B2/TNR/NTRK2/ATP1A2/KCNE5/FXYD6/SRI	12
Tumor core	GO:0014051	gamma-aminobutyric acid secretion	3/371	10/18866	0.00081683	0.0249999	0.0206878	ABAT/SLC6A1/TRH	3
Tumor core	GO:0045787	positive regulation of cell cycle	18/371	396/18866	0.000910105	0.0276453	0.0228769	SPAG5/UBE2C/CKS2/CDK1/SIRT2/IL1B/RPS15A/ASCL1/CENPV/SRC/RGCC/NPM1/NUSAP1/INSM1/CDCA5/FEN1/RACGAP1/MAD2L1	18
Tumor core	GO:0061351	neural precursor cell proliferation	10/371	154/18866	0.000959762	0.0287631	0.0238019	SIRT2/ASCL1/PTPRZ1/ID4/SOX10/PTN/FABP7/LRRK2/INSM1/RACGAP1	10
Tumor core	GO:0048714	positive regulation of oligodendrocyte differentiation	4/371	23/18866	0.000969043	0.0287631	0.0238019	ZNF488/PTPRZ1/OLIG2/PTN	4
Tumor core	GO:0034766	negative regulation of ion transmembrane transport	8/371	103/18866	0.000972229	0.0287631	0.0238019	RGS2/SLC6A9/HAMP/ATP1A2/KCNE5/ACTN2/SRI/YWHAQ	8
Tumor core	GO:0072089	stem cell proliferation	9/371	128/18866	0.000975383	0.0287631	0.0238019	SFRP2/FERMT1/ASCL1/CITED1/ID4/SOX10/PTN/LRRK2/RACGAP1	9
Tumor core	GO:0048678	response to axon injury	7/371	80/18866	0.000996427	0.0291708	0.0241392	CDK1/MAG/TNR/CST3/APOD/RGMA/PTN	7
Tumor core	GO:0098813	nuclear chromosome segregation	14/371	272/18866	0.00103822	0.0300017	0.0248269	KIF2C/NUF2/SPAG5/ZWINT/UBE2C/TOP2A/SIRT2/TENT4A/NUSAP1/RAN/CDCA5/FEN1/RACGAP1/MAD2L1	14
Tumor core	GO:0043486	histone exchange	6/371	59/18866	0.00103966	0.0300017	0.0248269	CENPA/CENPU/CENPM/CENPW/PTMA/NPM1	6
Tumor core	GO:1902904	negative regulation of supramolecular fiber organization	10/371	156/18866	0.00105911	0.0303462	0.0251119	TMSB15A/CRYAB/CHADL/TUBB4A/APOE/MAP2/CLU/STMN1/PFN2/CLIP3	10
Tumor core	GO:0032892	positive regulation of organic acid transport	5/371	40/18866	0.00106966	0.0304326	0.0251834	IL1B/ABAT/AGT/SLC6A1/TRH	5
Tumor core	GO:0031652	positive regulation of heat generation	3/371	11/18866	0.00110682	0.0309786	0.0256352	IL1B/ABAT/NMU	3
Tumor core	GO:0150104	transport across blood-brain barrier	3/371	11/18866	0.00110682	0.0309786	0.0256352	MFSD2A/APOE/FABP5	3
Tumor core	GO:0043271	negative regulation of ion transport	10/371	157/18866	0.00111186	0.0309786	0.0256352	RGS2/ABAT/SLC6A9/HAMP/ATP1A2/KCNE5/ACTN2/SRI/YWHAQ/TRH	10
Tumor core	GO:0036293	response to decreased oxygen levels	17/371	371/18866	0.00114847	0.0317797	0.0262982	CRYAB/EGR1/SIRT2/ITPR2/RPS27A/CD24/ABAT/AQP1/S100B/CST3/PTN/MT3/HIF3A/SRC/RGCC/UBA52/PLAT	17
Tumor core	GO:0006027	glycosaminoglycan catabolic process	6/371	61/18866	0.0012398	0.0340026	0.0281377	ACAN/BCAN/NCAN/CSPG5/SDC3/VCAN	6
Tumor core	GO:0051983	regulation of chromosome segregation	8/371	107/18866	0.00124564	0.0340026	0.0281377	KIF2C/SPAG5/UBE2C/SIRT2/CDCA5/FEN1/RACGAP1/MAD2L1	8
Tumor core	GO:0031345	negative regulation of cell projection organization	11/371	188/18866	0.00127756	0.0343629	0.0284358	NLGN3/MAG/ITM2C/APOE/TNR/MAP2/RGMA/MT3/PFN2/FYN/LRRK2	11
Tumor core	GO:0071478	cellular response to radiation	11/371	188/18866	0.00127756	0.0343629	0.0284358	CRYAB/EGR1/ADIRF/SFRP2/AQP1/HAMP/PTN/NPM1/MFAP4/CRIP1/PBK	11
Tumor core	GO:0043405	regulation of MAP kinase activity	16/371	342/18866	0.00128435	0.0343629	0.0284358	CDK1/RGS2/IL1B/TF/RPS27A/SFRP2/CD24/AGT/APOE/SRC/UCHL1/UBA52/RPS3/GADD45G/LRRK2/PBK	16
Tumor core	GO:0007623	circadian rhythm	12/371	218/18866	0.00132245	0.0351492	0.0290865	TYMS/ID3/CDK1/TOP2A/EGR1/PTGDS/NMU/NTRK2/CST3/ID4/JUND/HNRNPD	12
Tumor core	GO:0045662	negative regulation of myoblast differentiation	4/371	25/18866	0.00134211	0.0351948	0.0291242	ID3/SOX8/PRICKLE1/MSTN	4
Tumor core	GO:0034767	positive regulation of ion transmembrane transport	10/371	161/18866	0.00134475	0.0351948	0.0291242	NLGN3/CAPN3/ARC/S100A1/EHD3/AGT/ATP1B2/KCNE5/ACTN2/SRI	10
Tumor core	GO:0007405	neuroblast proliferation	6/371	62/18866	0.00135029	0.0351948	0.0291242	ASCL1/ID4/SOX10/PTN/LRRK2/RACGAP1	6
Tumor core	GO:0009636	response to toxic substance	13/371	250/18866	0.00141615	0.0364163	0.030135	TYMS/CDK1/CNP/KDM3B/MBP/APOE/CST3/MT3/SLC6A1/HBA2/HBB/PRDX1/UBA52	13
Tumor core	GO:0048565	digestive tract development	9/371	135/18866	0.00141905	0.0364163	0.030135	TYMS/SFRP2/PDGFRA/ASCL1/EDNRB/SOX10/SRC/NPY/RARRES2	9
Tumor core	GO:0032092	positive regulation of protein binding	7/371	85/18866	0.0014242	0.0364163	0.030135	SPON1/APOE/RPL11/BAMBI/CTHRC1/RAN/LRRK2	7
Tumor core	GO:0010232	vascular transport	3/371	12/18866	0.00145433	0.0369528	0.030579	MFSD2A/APOE/FABP5	3
Tumor core	GO:0034080	CENP-A containing nucleosome assembly	5/371	43/18866	0.00149131	0.0371908	0.0307759	CENPA/CENPU/CENPM/CENPW/NPM1	5
Tumor core	GO:0046717	acid secretion	5/371	43/18866	0.00149131	0.0371908	0.0307759	ABAT/NMU/SLC6A1/SGK1/TRH	5
Tumor core	GO:0061641	CENP-A containing chromatin organization	5/371	43/18866	0.00149131	0.0371908	0.0307759	CENPA/CENPU/CENPM/CENPW/NPM1	5
Tumor core	GO:0021953	central nervous system neuron differentiation	11/371	192/18866	0.00151231	0.037483	0.0310177	NANOS1/SFRP2/PTCH1/ASCL1/OLIG2/NTRK2/ID4/HES5/MAP2/C12orf57/NPY	11
Tumor core	GO:0030206	chondroitin sulfate biosynthetic process	4/371	26/18866	0.00156178	0.038473	0.031837	BCAN/NCAN/CSPG5/VCAN	4
Tumor core	GO:0045687	positive regulation of glial cell differentiation	5/371	44/18866	0.00165577	0.0402971	0.0333464	ZNF488/MAG/PTPRZ1/OLIG2/PTN	5
Tumor core	GO:1903053	regulation of extracellular matrix organization	5/371	44/18866	0.00165577	0.0402971	0.0333464	CHADL/PHLDB1/AGT/CST3/RGCC	5
Tumor core	GO:0051403	stress-activated MAPK cascade	14/371	286/18866	0.00166776	0.0403457	0.0333866	FOXM1/CRYAB/IL1B/TF/RPS27A/SFRP2/AGT/TRAF4/PRDX1/SKP1/UBA52/RPS3/GADD45G/PBK	14
Tumor core	GO:0046470	phosphatidylcholine metabolic process	7/371	88/18866	0.00174238	0.0419	0.0346728	ENPP2/APOC1/DBI/MFSD2A/LPCAT1/FABP5/PLAAT1	7
Tumor core	GO:0071897	DNA biosynthetic process	11/371	196/18866	0.00178127	0.0421746	0.0349001	TYMS/RPS27A/SRC/RGCC/HNRNPA2B1/HNRNPD/UBA52/TK1/PPIA/RFC2/PCLAF	11
Tumor core	GO:0009411	response to UV	9/371	140/18866	0.00182569	0.0421746	0.0349001	AQP1/PTN/HMGN1/NPM1/MFAP4/CRIP1/FEN1/PBK/PCLAF	9
Tumor core	GO:0043090	amino acid import	5/371	45/18866	0.00183316	0.0421746	0.0349001	RGS2/AGT/SLC6A9/ATP1A2/SLC6A1	5
Tumor core	GO:0010958	regulation of amino acid import across plasma membrane	3/371	13/18866	0.0018632	0.0421746	0.0349001	RGS2/AGT/ATP1A2	3
Tumor core	GO:0048715	negative regulation of oligodendrocyte differentiation	3/371	13/18866	0.0018632	0.0421746	0.0349001	DAAM2/ID4/HES5	3
Tumor core	GO:0051956	negative regulation of amino acid transport	3/371	13/18866	0.0018632	0.0421746	0.0349001	RGS2/ABAT/TRH	3
Tumor core	GO:0051988	regulation of attachment of spindle microtubules to kinetochore	3/371	13/18866	0.0018632	0.0421746	0.0349001	SPAG5/SIRT2/RACGAP1	3
Tumor core	GO:0060221	retinal rod cell differentiation	3/371	13/18866	0.0018632	0.0421746	0.0349001	SOX8/NTRK2/PTN	3
Tumor core	GO:1900272	negative regulation of long-term synaptic potentiation	3/371	13/18866	0.0018632	0.0421746	0.0349001	APOE/FAM107A/PTN	3
Tumor core	GO:1903789	regulation of amino acid transmembrane transport	3/371	13/18866	0.0018632	0.0421746	0.0349001	RGS2/AGT/ATP1A2	3
Tumor core	GO:0022037	metencephalon development	8/371	114/18866	0.00186863	0.0421746	0.0349001	NANOS1/ASCL1/ABAT/CNTN1/PTN/CKB/HNRNPD/SEZ6L	8
Tumor core	GO:0006979	response to oxidative stress	19/371	458/18866	0.00191421	0.0429633	0.0355528	NUDT1/CDK1/CRYAB/SIRT2/HSPA1B/PDGFRA/AQP1/APOE/CST3/APOD/MT3/SRC/HBA2/HBB/PRDX1/HNRNPD/FYN/RPS3/LRRK2	19
Tumor core	GO:0007626	locomotory behavior	11/371	198/18866	0.0019297	0.0430227	0.0356019	EGR1/CNP/ABAT/ASTN1/APOE/TNR/ATP1A2/UCHL1/SEZ6L/C1QL1/LRRK2	11
Tumor core	GO:0021537	telencephalon development	13/371	259/18866	0.00193815	0.0430227	0.0356019	ASCL1/MFSD2A/AQP1/ATP1B2/BCAN/TNR/NTRK2/ATP1A2/ID4/HES5/C12orf57/NPY/LRRK2	13
Tumor core	GO:0032409	regulation of transporter activity	14/371	291/18866	0.00195841	0.0432347	0.0357774	FXYD7/NLGN3/ARC/S100A1/EHD3/SLC6A9/ATP1B2/ATP1A2/KCNE5/FXYD6/ACTN2/ACTB/SRI/SGK1	14
Tumor core	GO:0043044	ATP-dependent chromatin remodeling	7/371	90/18866	0.00198339	0.0435484	0.0360369	CENPA/CENPU/CENPM/CENPW/PTMA/ACTB/NPM1	7
Tumor core	GO:0034614	cellular response to reactive oxygen species	10/371	170/18866	0.00201547	0.0438646	0.0362986	CDK1/PDGFRA/AQP1/CST3/MT3/SRC/PRDX1/HNRNPD/RPS3/LRRK2	10
Tumor core	GO:0006026	aminoglycan catabolic process	6/371	67/18866	0.00201951	0.0438646	0.0362986	ACAN/BCAN/NCAN/CSPG5/SDC3/VCAN	6
Tumor core	GO:0072006	nephron development	9/371	143/18866	0.00211125	0.0451707	0.0373794	SOX8/EGR1/PDGFRA/CD24/PTCH1/AGT/CITED1/HES5/IRX1	9
Tumor core	GO:1904063	negative regulation of cation transmembrane transport	7/371	91/18866	0.00211318	0.0451707	0.0373794	RGS2/SLC6A9/HAMP/ATP1A2/KCNE5/ACTN2/SRI	7
Tumor core	GO:2000177	regulation of neural precursor cell proliferation	7/371	91/18866	0.00211318	0.0451707	0.0373794	SIRT2/ASCL1/PTPRZ1/SOX10/PTN/LRRK2/INSM1	7
Tumor core	GO:0061448	connective tissue development	13/371	262/18866	0.00214395	0.0455872	0.0377241	TYMS/SOX8/CHADL/EGR1/ACAN/SNORC/SFRP2/SOX6/ID4/HES5/OXCT1/FGFR3/CRIP1	13
Tumor core	GO:0050806	positive regulation of synaptic transmission	10/371	172/18866	0.00219608	0.0464201	0.0384133	NLGN3/ARC/ABAT/NMU/APOE/TNR/NTRK2/S100B/FAM107A/PTN	10
Tumor core	GO:1902850	microtubule cytoskeleton organization involved in mitosis	9/371	144/18866	0.00221397	0.0464201	0.0384133	NUF2/CENPA/BIRC5/HSPA1B/STMN1/NUSAP1/RAN/RACGAP1/MAD2L1	9
Tumor core	GO:0030261	chromosome condensation	5/371	47/18866	0.00222909	0.0464201	0.0384133	CDK1/TOP2A/TENT4A/NUSAP1/CDCA5	5
Tumor core	GO:0048483	autonomic nervous system development	5/371	47/18866	0.00222909	0.0464201	0.0384133	SOX8/ASCL1/EDNRB/SOX10/INSM1	5
Tumor core	GO:1903321	negative regulation of protein modification by small protein conjugation or removal	7/371	92/18866	0.00224944	0.0466038	0.0385653	CAPN3/HSPA1B/RPL5/RPL11/FYN/RPS3/MAD2L1	7
Tumor core	GO:0010959	regulation of metal ion transport	17/371	396/18866	0.00229079	0.0469186	0.0388258	FXYD7/NKAIN4/CAPN3/S100A1/TF/EHD3/AGT/ATP1B2/HAMP/ATP1A2/KCNE5/FXYD6/CNTN1/ACTN2/SARAF/SRI/FYN	17
Tumor core	GO:0070482	response to oxygen levels	17/371	396/18866	0.00229079	0.0469186	0.0388258	CRYAB/EGR1/SIRT2/ITPR2/RPS27A/CD24/ABAT/AQP1/S100B/CST3/PTN/MT3/HIF3A/SRC/RGCC/UBA52/PLAT	17
Tumor core	GO:0010872	regulation of cholesterol esterification	3/371	14/18866	0.00233699	0.0469186	0.0388258	APOC1/AGT/APOE	3
Tumor core	GO:0040034	regulation of development, heterochronic	3/371	14/18866	0.00233699	0.0469186	0.0388258	ASCL1/HES5/HMGN1	3
Tumor core	GO:0099550	trans-synaptic signaling, modulating synaptic transmission	3/371	14/18866	0.00233699	0.0469186	0.0388258	NTRK2/CSPG5/PLAT	3
Tumor core	GO:1904668	positive regulation of ubiquitin protein ligase activity	3/371	14/18866	0.00233699	0.0469186	0.0388258	UBE2C/UBE2S/SKP1	3
Tumor core	GO:0042698	ovulation cycle	6/371	69/18866	0.00234775	0.0469186	0.0388258	EGR1/PDGFRA/MSTN/TIMP4/PTN/SRC	6
Tumor core	GO:0003015	heart process	14/371	297/18866	0.00236145	0.0469186	0.0388258	FXYD7/S100A1/RGS2/ITPR2/EHD3/AGT/NMU/ATP1B2/ATP1A2/KCNE5/FXYD6/SRC/SRI/FYN	14
Tumor core	GO:0001655	urogenital system development	15/371	330/18866	0.00237693	0.0469186	0.0388258	ID3/HSPB11/SOX8/EGR1/PDGFRA/CD24/PTCH1/AGT/CITED1/ID4/HES5/IRX1/ODC1/CRIP1/LRRK2	15
Tumor core	GO:0051099	positive regulation of binding	10/371	174/18866	0.00238948	0.0469186	0.0388258	SIRT2/SPON1/APOE/RPL11/STMN1/BAMBI/CTHRC1/RAN/LRRK2/CDCA5	10
Tumor core	GO:0072080	nephron tubule development	7/371	93/18866	0.00239238	0.0469186	0.0388258	SOX8/CD24/PTCH1/AGT/CITED1/HES5/IRX1	7
Tumor core	GO:0050808	synapse organization	18/371	433/18866	0.00244003	0.0475636	0.0393596	NLGN3/ARC/TUBA1A/THBS2/BCAN/APOE/TNR/NTRK2/ACTG1/PTN/SLC6A1/SPARC/ACTB/PFN2/FYN/SEZ6L/C1QL1/LRRK2	18
Tumor core	GO:1900271	regulation of long-term synaptic potentiation	5/371	48/18866	0.00244882	0.0475636	0.0393596	NLGN3/ARC/APOE/FAM107A/PTN	5
Tumor core	GO:0034470	ncRNA processing	17/371	400/18866	0.00254122	0.0487517	0.0403427	RPS27/RPS19/RPS21/RPS8/RPS24/RPL5/RPL35A/TENT4A/RPL27/RPL35/RPS9/RPS17/RPS28/RPS6/RPL11/HNRNPA2B1/RPL7A	17
Tumor core	GO:0060993	kidney morphogenesis	7/371	94/18866	0.00254222	0.0487517	0.0403427	SOX8/PTCH1/AGT/CITED1/HES5/IRX1/LRRK2	7
Tumor core	GO:0055123	digestive system development	9/371	147/18866	0.00254619	0.0487517	0.0403427	TYMS/SFRP2/PDGFRA/ASCL1/EDNRB/SOX10/SRC/NPY/RARRES2	9
Tumor core	GO:0031098	stress-activated protein kinase signaling cascade	14/371	300/18866	0.0025873	0.0493052	0.0408008	FOXM1/CRYAB/IL1B/TF/RPS27A/SFRP2/AGT/TRAF4/PRDX1/SKP1/UBA52/RPS3/GADD45G/PBK	14
Vasular niche	GO:0030198	extracellular matrix organization	48/263	395/18866	3.19489e-31	6.50012e-28	5.08486e-28	TCF15/FURIN/MMP28/LAMC3/CCN1/OLFML2A/NID2/CCN2/PDGFB/COL6A2/COL6A1/COL1A1/FN1/COL4A1/COL1A2/A2M/COL3A1/TIMP1/COL4A2/COL6A3/MMP9/ADAMTS1/LAMA4/ITGA1/COL18A1/BGN/COL5A2/DCN/SERPINH1/LAMC1/HSPG2/AGRN/ITGB1/SPARC/VWF/MMP11/RGCC/VWA1/SULF1/CTSL/SCUBE3/MMP17/BCL3/IL6/ICAM1/MMP7/AEBP1/NOTCH1	48
Vasular niche	GO:0043062	extracellular structure organization	48/263	396/18866	3.59421e-31	6.50012e-28	5.08486e-28	TCF15/FURIN/MMP28/LAMC3/CCN1/OLFML2A/NID2/CCN2/PDGFB/COL6A2/COL6A1/COL1A1/FN1/COL4A1/COL1A2/A2M/COL3A1/TIMP1/COL4A2/COL6A3/MMP9/ADAMTS1/LAMA4/ITGA1/COL18A1/BGN/COL5A2/DCN/SERPINH1/LAMC1/HSPG2/AGRN/ITGB1/SPARC/VWF/MMP11/RGCC/VWA1/SULF1/CTSL/SCUBE3/MMP17/BCL3/IL6/ICAM1/MMP7/AEBP1/NOTCH1	48
Vasular niche	GO:0001655	urogenital system development	25/263	330/18866	6.96769e-12	8.40072e-09	6.57164e-09	PGF/CA2/PDGFB/ANGPT2/COL4A1/MMP9/ADAMTS1/CRIP1/ACTA2/DCN/PDGFRB/HES5/DLL1/CD34/CRLF1/SULF1/EGR1/NUP107/MMP17/DACT2/PODXL/RDH10/MYC/NOTCH1/GATA2	25
Vasular niche	GO:0072001	renal system development	23/263	292/18866	2.28485e-11	2.06608e-08	1.61623e-08	PGF/CA2/PDGFB/ANGPT2/COL4A1/MMP9/ADAMTS1/ACTA2/DCN/PDGFRB/HES5/DLL1/CD34/CRLF1/SULF1/EGR1/NUP107/MMP17/DACT2/PODXL/RDH10/MYC/NOTCH1	23
Vasular niche	GO:0032963	collagen metabolic process	15/263	113/18866	5.24093e-11	3.79129e-08	2.96582e-08	FURIN/MMP28/CCN2/COL1A1/COL1A2/MMP9/SERPINH1/PDGFRB/ITGB1/MMP11/RGCC/CTSL/MMP17/IL6/MMP7	15
Vasular niche	GO:0001822	kidney development	22/263	283/18866	8.16657e-11	4.92308e-08	3.85118e-08	PGF/CA2/PDGFB/ANGPT2/MMP9/ADAMTS1/ACTA2/DCN/PDGFRB/HES5/DLL1/CD34/CRLF1/SULF1/EGR1/NUP107/MMP17/DACT2/PODXL/RDH10/MYC/NOTCH1	22
Vasular niche	GO:0061448	connective tissue development	21/263	262/18866	1.26617e-10	6.54247e-08	5.11799e-08	CCN1/FRZB/CCN2/PDGFB/MGP/COL1A1/TIMP1/CHI3L1/CRIP1/ACTA2/BGN/SERPINH1/PDGFRB/HES5/CD34/SULF1/EGR1/PKDCC/NOTCH1/FGFR3/BMP8B	21
Vasular niche	GO:1901342	regulation of vasculature development	27/263	444/18866	1.50979e-10	6.82615e-08	5.3399e-08	PGF/NODAL/PDGFB/ECSCR/ANGPT2/CHI3L1/COL4A2/ADAMTS1/DCN/HSPG2/EFNA1/PTN/DLL1/ITGB1/SPARC/CLDN5/RGCC/CDH5/CD34/SULF1/EGR1/ADGRB1/IL6/NGFR/CXCL8/NOTCH1/GATA2	27
Vasular niche	GO:0045765	regulation of angiogenesis	25/263	403/18866	4.97059e-10	1.99762e-07	1.56268e-07	PGF/NODAL/ECSCR/ANGPT2/CHI3L1/COL4A2/ADAMTS1/DCN/HSPG2/EFNA1/PTN/DLL1/ITGB1/SPARC/CLDN5/RGCC/CDH5/CD34/SULF1/ADGRB1/IL6/NGFR/CXCL8/NOTCH1/GATA2	25
Vasular niche	GO:0001894	tissue homeostasis	19/263	261/18866	4.92448e-09	1.78118e-06	1.39337e-06	NOX4/CA2/CCN2/IGHA1/LTF/PDGFRB/LAMC1/ITGB1/INPP5D/CLDN5/CDH5/CD34/ESAM/MFSD2A/EPAS1/IL6/NOTCH1/GATA2/TFF3	19
Vasular niche	GO:0050673	epithelial cell proliferation	25/263	453/18866	5.43102e-09	1.78582e-06	1.39699e-06	NR4A1/RPTOR/PGF/NODAL/PDGFB/ZFP36/IGFBP4/LAMC1/HES5/PTN/APLN/SPARC/RGCC/CD34/EGFL7/SULF1/EGR3/JUN/TBX1/IL6/NGFR/MYC/NOTCH1/GATA2/LIMS2	25
Vasular niche	GO:0072006	nephron development	14/263	143/18866	1.32849e-08	4.00428e-06	3.13243e-06	PGF/PDGFB/ANGPT2/ACTA2/PDGFRB/HES5/DLL1/CD34/SULF1/EGR1/NUP107/PODXL/MYC/NOTCH1	14
Vasular niche	GO:0071774	response to fibroblast growth factor	14/263	153/18866	3.16079e-08	8.79428e-06	6.87951e-06	NR4A1/CCN2/COL1A1/ZFP36/GPC1/APLN/SULF1/EGR3/IER2/TBX1/FGF19/NGFR/CXCL8/FGFR3	14
Vasular niche	GO:0031589	cell-substrate adhesion	21/263	359/18866	3.55672e-08	9.18903e-06	7.18831e-06	EDIL3/LAMC3/CCN1/NID2/CCN2/ANGPT2/COL1A1/FN1/COL3A1/ITGA1/THY1/LAMC1/EFNA1/PTN/ITGB1/VWF/CD34/NOTCH1/SNED1/RADIL/LIMS2	21
Vasular niche	GO:0050678	regulation of epithelial cell proliferation	22/263	395/18866	3.98063e-08	9.31461e-06	7.28655e-06	NR4A1/RPTOR/PGF/NODAL/PDGFB/ZFP36/LAMC1/HES5/PTN/APLN/SPARC/RGCC/EGFL7/SULF1/EGR3/JUN/TBX1/NGFR/MYC/NOTCH1/GATA2/LIMS2	22
Vasular niche	GO:0001101	response to acid chemical	13/263	132/18866	4.12037e-08	9.31461e-06	7.28655e-06	RPTOR/CCN2/COL6A1/COL1A1/COL4A1/COL1A2/COL3A1/COL18A1/COL5A2/PTN/PEMT/ICAM1/CD9	13
Vasular niche	GO:0072109	glomerular mesangium development	6/263	16/18866	4.93859e-08	9.95755e-06	7.7895e-06	PDGFB/ACTA2/PDGFRB/CD34/EGR1/NOTCH1	6
Vasular niche	GO:0072012	glomerulus vasculature development	7/263	26/18866	4.95538e-08	9.95755e-06	7.7895e-06	PDGFB/ANGPT2/ACTA2/PDGFRB/CD34/EGR1/NOTCH1	7
Vasular niche	GO:0061437	renal system vasculature development	7/263	28/18866	8.70965e-08	1.57514e-05	1.23219e-05	PDGFB/ANGPT2/ACTA2/PDGFRB/CD34/EGR1/NOTCH1	7
Vasular niche	GO:0061440	kidney vasculature development	7/263	28/18866	8.70965e-08	1.57514e-05	1.23219e-05	PDGFB/ANGPT2/ACTA2/PDGFRB/CD34/EGR1/NOTCH1	7
Vasular niche	GO:0044344	cellular response to fibroblast growth factor stimulus	13/263	146/18866	1.365e-07	2.35104e-05	1.83915e-05	NR4A1/CCN2/COL1A1/ZFP36/GPC1/APLN/SULF1/EGR3/TBX1/FGF19/NGFR/CXCL8/FGFR3	13
Vasular niche	GO:0007492	endoderm development	10/263	79/18866	1.44583e-07	2.37707e-05	1.85951e-05	NODAL/COL6A1/FN1/COL4A2/MMP9/COL5A2/LAMC1/ARC/DUSP1/NOTCH1	10
Vasular niche	GO:0022617	extracellular matrix disassembly	10/263	82/18866	2.06965e-07	3.25474e-05	2.54609e-05	FURIN/A2M/TIMP1/MMP9/LAMC1/MMP11/CTSL/SCUBE3/IL6/MMP7	10
Vasular niche	GO:1901343	negative regulation of vasculature development	15/263	207/18866	2.25377e-07	3.39662e-05	2.65707e-05	PDGFB/ECSCR/ANGPT2/COL4A2/ADAMTS1/DCN/HSPG2/PTN/SPARC/CLDN5/RGCC/SULF1/ADGRB1/NGFR/NOTCH1	15
Vasular niche	GO:0032835	glomerulus development	9/263	64/18866	2.44617e-07	3.50522e-05	2.74203e-05	PDGFB/ANGPT2/ACTA2/PDGFRB/CD34/SULF1/EGR1/PODXL/NOTCH1	9
Vasular niche	GO:0030574	collagen catabolic process	8/263	47/18866	2.51965e-07	3.50522e-05	2.74203e-05	FURIN/MMP28/MMP9/ITGB1/MMP11/CTSL/MMP17/MMP7	8
Vasular niche	GO:0050679	positive regulation of epithelial cell proliferation	15/263	211/18866	2.88696e-07	3.86746e-05	3.0254e-05	NR4A1/RPTOR/PGF/NODAL/PDGFB/LAMC1/PTN/APLN/EGFL7/EGR3/JUN/TBX1/MYC/NOTCH1/GATA2	15
Vasular niche	GO:0001667	ameboidal-type cell migration	23/263	481/18866	3.03067e-07	3.91498e-05	3.06257e-05	NR4A1/NODAL/PDGFB/ANGPT2/FN1/TIMP1/MMP9/DCN/MYH9/EFNA1/PTN/ITGB1/SOX18/SPARC/RGCC/CDH5/EGR3/ADGRB1/JUN/TBX1/KRT16/NOTCH1/GATA2	23
Vasular niche	GO:0090130	tissue migration	20/263	374/18866	3.22978e-07	3.9542e-05	3.09326e-05	NR4A1/PDGFB/ANGPT2/MMP9/ACTA2/DCN/MYH9/EFNA1/PTN/ITGB1/SOX18/SPARC/RGCC/CDH5/EGR3/ADGRB1/JUN/KRT16/NOTCH1/GATA2	20
Vasular niche	GO:0007229	integrin-mediated signaling pathway	11/263	108/18866	3.27968e-07	3.9542e-05	3.09326e-05	CCN2/FN1/COL3A1/TIMP1/ADAMTS1/ITGA1/THY1/MYH9/PTN/ITGB1/LIMS2	11
Vasular niche	GO:0035633	maintenance of blood-brain barrier	7/263	34/18866	3.68434e-07	4.29879e-05	3.36282e-05	LAMC1/ITGB1/CLDN5/CDH5/ESAM/MFSD2A/IL6	7
Vasular niche	GO:0030336	negative regulation of cell migration	19/263	350/18866	5.11531e-07	5.78189e-05	4.52301e-05	MMP28/DPEP1/NODAL/ANGPT2/COL3A1/TIMP1/THY1/DCN/PTN/CLDN5/RGCC/SULF1/ADGRB1/DUSP1/CHRD/KRT16/TPM1/NOTCH1/PADI2	19
Vasular niche	GO:0016525	negative regulation of angiogenesis	14/263	192/18866	5.32244e-07	5.83372e-05	4.56355e-05	ECSCR/ANGPT2/COL4A2/ADAMTS1/DCN/HSPG2/PTN/SPARC/CLDN5/RGCC/SULF1/ADGRB1/NGFR/NOTCH1	14
Vasular niche	GO:0043200	response to amino acid	11/263	114/18866	5.68306e-07	6.04577e-05	4.72943e-05	RPTOR/CCN2/COL6A1/COL1A1/COL4A1/COL1A2/COL3A1/COL5A2/PTN/PEMT/ICAM1	11
Vasular niche	GO:0007568	aging	18/263	319/18866	5.87917e-07	6.0624e-05	4.74244e-05	TBX2/NOX4/FOS/CCN2/TIMP1/COL4A2/DCN/PDGFRB/IGFBP2/EEF2/YBX1/GSN/INPP5D/KRT14/JUN/KRT16/ICAM1/MMP7	18
Vasular niche	GO:2000181	negative regulation of blood vessel morphogenesis	14/263	194/18866	6.03391e-07	6.0624e-05	4.74244e-05	ECSCR/ANGPT2/COL4A2/ADAMTS1/DCN/HSPG2/PTN/SPARC/CLDN5/RGCC/SULF1/ADGRB1/NGFR/NOTCH1	14
Vasular niche	GO:0051216	cartilage development	14/263	197/18866	7.26168e-07	7.09878e-05	5.55317e-05	CCN1/FRZB/CCN2/MGP/COL1A1/TIMP1/CHI3L1/BGN/SERPINH1/HES5/SULF1/PKDCC/FGFR3/BMP8B	14
Vasular niche	GO:1904035	regulation of epithelial cell apoptotic process	10/263	94/18866	7.55455e-07	7.19074e-05	5.62511e-05	CD248/ECSCR/ZFP36/COL18A1/GSN/RGCC/CDH5/IL6/ICAM1/GATA2	10
Vasular niche	GO:0001935	endothelial cell proliferation	14/263	199/18866	8.20014e-07	7.60511e-05	5.94925e-05	NR4A1/RPTOR/PGF/PDGFB/APLN/SPARC/RGCC/CD34/EGFL7/SULF1/EGR3/JUN/NGFR/GATA2	14
Vasular niche	GO:0051271	negative regulation of cellular component movement	20/263	400/18866	9.27887e-07	8.28598e-05	6.48188e-05	MMP28/DPEP1/NODAL/ANGPT2/COL3A1/TIMP1/THY1/DCN/PTN/CLDN5/RGCC/SULF1/ADGRB1/DUSP1/CHRD/KRT16/TPM1/NOTCH1/CD9/PADI2	20
Vasular niche	GO:0010631	epithelial cell migration	19/263	365/18866	9.62154e-07	8.28598e-05	6.48188e-05	NR4A1/PDGFB/ANGPT2/MMP9/DCN/MYH9/EFNA1/PTN/ITGB1/SOX18/SPARC/RGCC/CDH5/EGR3/ADGRB1/JUN/KRT16/NOTCH1/GATA2	19
Vasular niche	GO:2000146	negative regulation of cell motility	19/263	365/18866	9.62154e-07	8.28598e-05	6.48188e-05	MMP28/DPEP1/NODAL/ANGPT2/COL3A1/TIMP1/THY1/DCN/PTN/CLDN5/RGCC/SULF1/ADGRB1/DUSP1/CHRD/KRT16/TPM1/NOTCH1/PADI2	19
Vasular niche	GO:0090132	epithelium migration	19/263	368/18866	1.08722e-06	9.14532e-05	7.15412e-05	NR4A1/PDGFB/ANGPT2/MMP9/DCN/MYH9/EFNA1/PTN/ITGB1/SOX18/SPARC/RGCC/CDH5/EGR3/ADGRB1/JUN/KRT16/NOTCH1/GATA2	19
Vasular niche	GO:0048608	reproductive structure development	21/263	443/18866	1.16239e-06	9.54262e-05	7.46491e-05	CCN1/NODAL/PCDH12/PDGFB/JUNB/ADAMTS1/SOCS3/CRIP1/DCN/PDGFRB/PTN/EPAS1/SULF1/SERPINA5/NUP107/RDH10/TCF7/ICAM1/BIK/NOTCH1/GATA2	21
Vasular niche	GO:1902895	positive regulation of pri-miRNA transcription by RNA polymerase II	7/263	40/18866	1.18889e-06	9.54262e-05	7.46491e-05	FOS/PDGFB/APLN/EGR1/JUN/NGFR/GATA2	7
Vasular niche	GO:0007517	muscle organ development	20/263	407/18866	1.2136e-06	9.54262e-05	7.46491e-05	TCF15/TBX2/FOS/COL3A1/COL6A3/TAGLN/DCN/EEF2/GPC1/DLL1/EGR3/EGR1/ADGRB1/BTG2/TBX1/TPM1/MYLK/NOTCH1/MYLK2/TNNC1	20
Vasular niche	GO:0061458	reproductive system development	21/263	447/18866	1.34168e-06	0.000103252	8.07712e-05	CCN1/NODAL/PCDH12/PDGFB/JUNB/ADAMTS1/SOCS3/CRIP1/DCN/PDGFRB/PTN/EPAS1/SULF1/SERPINA5/NUP107/RDH10/TCF7/ICAM1/BIK/NOTCH1/GATA2	21
Vasular niche	GO:0001503	ossification	20/263	412/18866	1.46451e-06	0.000110357	8.63292e-05	CCN1/CCN2/MGP/LTF/COL6A1/COL1A1/COL1A2/JUNB/COL5A2/RPS15/PTN/SPARC/PKDCC/CHRD/IL6/CEBPD/SLC26A2/NOTCH1/FGFR3/BMP8B	20
Vasular niche	GO:0001936	regulation of endothelial cell proliferation	13/263	184/18866	1.94068e-06	0.000143254	0.000112063	NR4A1/RPTOR/PGF/PDGFB/APLN/SPARC/RGCC/EGFL7/SULF1/EGR3/JUN/NGFR/GATA2	13
Vasular niche	GO:0043542	endothelial cell migration	16/263	286/18866	2.8147e-06	0.000203615	0.000159282	NR4A1/PDGFB/ANGPT2/DCN/MYH9/EFNA1/PTN/ITGB1/SOX18/SPARC/RGCC/CDH5/EGR3/ADGRB1/NOTCH1/GATA2	16
Vasular niche	GO:0007178	transmembrane receptor protein serine/threonine kinase signaling pathway	18/263	359/18866	3.17015e-06	0.000224832	0.00017588	FURIN/CCN1/NODAL/FOS/COL1A2/COL3A1/HES5/FSTL1/CLDN5/CDH5/SULF1/EGR1/JUN/CHRD/DACT2/LRRC32/NOTCH1/BMP8B	18
Vasular niche	GO:0040013	negative regulation of locomotion	19/263	397/18866	3.3189e-06	0.000229511	0.000179539	MMP28/DPEP1/NODAL/ANGPT2/COL3A1/TIMP1/THY1/DCN/PTN/CLDN5/RGCC/SULF1/ADGRB1/DUSP1/CHRD/KRT16/TPM1/NOTCH1/PADI2	19
Vasular niche	GO:0031960	response to corticosteroid	12/263	164/18866	3.36302e-06	0.000229511	0.000179539	FOS/CCN2/IGFBP7/COL1A1/ZFP36/FOSB/IGFBP2/SPARC/DUSP1/IL6/ICAM1/NOTCH1	12
Vasular niche	GO:0007565	female pregnancy	13/263	196/18866	3.90984e-06	0.000261887	0.000204867	PGF/NODAL/FOS/ANGPT2/IGFBP7/JUNB/TIMP1/MMP9/FOSB/IGFBP2/PTN/CLIC5/MMP7	13
Vasular niche	GO:0035914	skeletal muscle cell differentiation	8/263	69/18866	5.14248e-06	0.000338188	0.000264555	FOS/EEF2/GPC1/EGR1/BTG2/TBX1/NOTCH1/MYLK2	8
Vasular niche	GO:1904019	epithelial cell apoptotic process	10/263	117/18866	5.62978e-06	0.000363624	0.000284452	CD248/ECSCR/ZFP36/COL18A1/GSN/RGCC/CDH5/IL6/ICAM1/GATA2	10
Vasular niche	GO:0048568	embryonic organ development	20/263	451/18866	5.73679e-06	0.000364035	0.000284774	CCN1/FRZB/TBX2/NODAL/PCDH12/PDGFB/JUNB/SOCS3/PDGFRB/EFNA1/DLL1/SOX18/EPAS1/TBX1/PKDCC/RDH10/TCF7/CXCL8/NOTCH1/GATA2	20
Vasular niche	GO:1902893	regulation of pri-miRNA transcription by RNA polymerase II	7/263	51/18866	6.47853e-06	0.000404015	0.000316049	FOS/PDGFB/APLN/EGR1/JUN/NGFR/GATA2	7
Vasular niche	GO:0001701	in utero embryonic development	18/263	383/18866	7.75366e-06	0.000470708	0.000368222	FURIN/CCN1/NODAL/PCDH12/PDGFB/JUNB/SOCS3/PDGFRB/MYH9/YBX1/ITGB1/SOX18/EPAS1/PEMT/TPM1/RDH10/NOTCH1/GATA2	18
Vasular niche	GO:0048545	response to steroid hormone	17/263	346/18866	7.80827e-06	0.000470708	0.000368222	NODAL/CA2/FOS/CCN2/IGFBP7/COL1A1/ZFP36/FOSB/IGFBP2/PTN/SPARC/DUSP1/IL6/LBH/ICAM1/NOTCH1/PADI2	17
Vasular niche	GO:0035909	aorta morphogenesis	6/263	35/18866	8.01448e-06	0.000475219	0.00037175	TBX2/COL3A1/PDGFRB/TBX1/MYLK/NOTCH1	6
Vasular niche	GO:0061614	pri-miRNA transcription by RNA polymerase II	7/263	53/18866	8.42322e-06	0.0004914	0.000384408	FOS/PDGFB/APLN/EGR1/JUN/NGFR/GATA2	7
Vasular niche	GO:0052547	regulation of peptidase activity	20/263	466/18866	9.2889e-06	0.000533301	0.000417186	FURIN/DPEP1/CCN1/NODAL/CCN2/SPINK8/LTF/FN1/A2M/TIMP1/COL6A3/MMP9/SERPINH1/PCOLCE/EFNA1/GSN/LXN/SERPINA5/NGFR/MYC	20
Vasular niche	GO:0060249	anatomical structure homeostasis	20/263	469/18866	1.02018e-05	0.000576561	0.000451027	NOX4/CA2/CCN2/IGHA1/LTF/PDGFRB/LAMC1/ITGB1/INPP5D/CLDN5/CDH5/CD34/ESAM/MFSD2A/EPAS1/IL6/MYC/NOTCH1/GATA2/TFF3	20
Vasular niche	GO:0001706	endoderm formation	7/263	55/18866	1.08291e-05	0.000593467	0.000464252	NODAL/COL6A1/FN1/COL4A2/MMP9/COL5A2/DUSP1	7
Vasular niche	GO:0030199	collagen fibril organization	7/263	55/18866	1.08291e-05	0.000593467	0.000464252	COL1A1/COL1A2/COL3A1/COL5A2/SERPINH1/MMP11/AEBP1	7
Vasular niche	GO:0031667	response to nutrient levels	20/263	473/18866	1.15448e-05	0.000623245	0.000487546	RPTOR/NPY/COL1A1/ZFP36/IGFBP2/EEF2/PTN/FSTL1/SPARC/GSN/HCRT/MFSD2A/DDIT3/PEMT/JUN/LDLR/ICAM1/LDHA/MMP7/GCGR	20
Vasular niche	GO:0030168	platelet activation	11/263	158/18866	1.38474e-05	0.000736559	0.000576188	PDGFB/MYL9/COL1A1/FN1/COL1A2/COL3A1/MYH9/VWF/IL6/PEAR1/CD9	11
Vasular niche	GO:0043534	blood vessel endothelial cell migration	12/263	189/18866	1.43512e-05	0.000752294	0.000588497	NR4A1/PDGFB/ANGPT2/MYH9/EFNA1/ITGB1/SOX18/RGCC/CDH5/EGR3/NOTCH1/GATA2	12
Vasular niche	GO:0060485	mesenchyme development	15/263	290/18866	1.47443e-05	0.000761858	0.00059598	TCF15/FRZB/TBX2/NODAL/COL1A1/FN1/ACTA2/PDGFRB/EFNA1/RGCC/TBX1/IL6/RDH10/MYC/NOTCH1	15
Vasular niche	GO:0010038	response to metal ion	17/263	366/18866	1.61925e-05	0.000824905	0.000645299	DPEP1/CA2/FOS/JUNB/MMP9/FOSB/CRIP1/IGFBP2/SPARC/GSN/KRT14/JUN/DUSP1/ICAM1/NDRG1/SYT8/TNNC1	17
Vasular niche	GO:0003007	heart morphogenesis	14/263	258/18866	1.67183e-05	0.000839861	0.000656999	CCN1/TBX2/NODAL/ADAMTS1/EFNA1/DLL1/SOX18/CLDN5/JUN/TBX1/TPM1/NOTCH1/MYLK2/TNNC1	14
Vasular niche	GO:0003094	glomerular filtration	5/263	24/18866	1.73411e-05	0.000859217	0.00067214	IGHA1/PDGFB/MCAM/CD34/SULF1	5
Vasular niche	GO:0044706	multi-multicellular organism process	13/263	226/18866	1.81785e-05	0.000888536	0.000695076	PGF/NODAL/FOS/ANGPT2/IGFBP7/JUNB/TIMP1/MMP9/FOSB/IGFBP2/PTN/CLIC5/MMP7	13
Vasular niche	GO:0060537	muscle tissue development	18/263	409/18866	1.87986e-05	0.000906593	0.000709201	TBX2/NOX4/FOS/COL3A1/DCN/PDGFRB/EEF2/GPC1/DLL1/ITGB1/EGR1/BTG2/TBX1/TPM1/MYLK/NOTCH1/MYLK2/TNNC1	18
Vasular niche	GO:0035904	aorta development	7/263	60/18866	1.94234e-05	0.000924403	0.000723133	TBX2/COL3A1/PDGFRB/TBX1/MYLK/NGFR/NOTCH1	7
Vasular niche	GO:0003158	endothelium development	10/263	135/18866	1.99637e-05	0.000937775	0.000733594	COL18A1/PTN/DLL1/SOX18/CLDN5/CDH5/CD34/APOLD1/ICAM1/NOTCH1	10
Vasular niche	GO:0048644	muscle organ morphogenesis	8/263	83/18866	2.05078e-05	0.000950982	0.000743925	TCF15/COL3A1/TBX1/TPM1/MYLK/NOTCH1/MYLK2/TNNC1	8
Vasular niche	GO:0097205	renal filtration	5/263	25/18866	2.14307e-05	0.0009812	0.000767564	IGHA1/PDGFB/MCAM/CD34/SULF1	5
Vasular niche	GO:1904037	positive regulation of epithelial cell apoptotic process	6/263	42/18866	2.38698e-05	0.00106545	0.000833473	CD248/ECSCR/COL18A1/GSN/RGCC/IL6	6
Vasular niche	GO:0048505	regulation of timing of cell differentiation	4/263	13/18866	2.39053e-05	0.00106545	0.000833473	NODAL/HES5/DLL1/NOTCH1	4
Vasular niche	GO:2000351	regulation of endothelial cell apoptotic process	7/263	62/18866	2.41546e-05	0.00106545	0.000833473	CD248/ECSCR/COL18A1/RGCC/CDH5/ICAM1/GATA2	7
Vasular niche	GO:1904018	positive regulation of vasculature development	13/263	235/18866	2.74065e-05	0.00119433	0.000934289	PGF/NODAL/PDGFB/ANGPT2/CHI3L1/DLL1/ITGB1/CDH5/CD34/EGR1/CXCL8/NOTCH1/GATA2	13
Vasular niche	GO:0030856	regulation of epithelial cell differentiation	11/263	171/18866	2.89773e-05	0.00124639	0.000975015	FRZB/NODAL/ZFP36/MMP9/HES5/DLL1/CLDN5/CDH5/APOLD1/CTSL/NOTCH1	11
Vasular niche	GO:0001938	positive regulation of endothelial cell proliferation	9/263	113/18866	2.92903e-05	0.00124639	0.000975015	NR4A1/RPTOR/PGF/PDGFB/APLN/EGFL7/EGR3/JUN/GATA2	9
Vasular niche	GO:0043588	skin development	18/263	425/18866	3.11994e-05	0.00131219	0.00102649	TCF15/FURIN/COL1A1/ZFP36/COL1A2/COL3A1/COL5A2/DLL1/SOX18/STMN1/KRT13/CTSL/KRT14/DACT2/KRT16/NGFR/NOTCH1/KRT17	18
Vasular niche	GO:0040034	regulation of development, heterochronic	4/263	14/18866	3.31012e-05	0.00135265	0.00105814	NODAL/HES5/DLL1/NOTCH1	4
Vasular niche	GO:0072216	positive regulation of metanephros development	4/263	14/18866	3.31012e-05	0.00135265	0.00105814	PDGFB/PDGFRB/EGR1/MYC	4
Vasular niche	GO:0060326	cell chemotaxis	15/263	311/18866	3.32833e-05	0.00135265	0.00105814	NR4A1/MMP28/DPEP1/PGF/PDGFB/ITGA1/PDGFRB/PTN/EGR3/DUSP1/IL6/CXCL8/CXCL3/NOTCH1/PADI2	15
Vasular niche	GO:0001892	embryonic placenta development	8/263	89/18866	3.41732e-05	0.00137338	0.00107436	CCN1/NODAL/PCDH12/PDGFB/JUNB/SOCS3/EPAS1/GATA2	8
Vasular niche	GO:0045446	endothelial cell differentiation	9/263	117/18866	3.86085e-05	0.00152805	0.00119535	COL18A1/PTN/DLL1/SOX18/CLDN5/CDH5/APOLD1/ICAM1/NOTCH1	9
Vasular niche	GO:0009612	response to mechanical stimulus	12/263	209/18866	3.88666e-05	0.00152805	0.00119535	FOS/ANGPT2/COL1A1/COL3A1/CHI3L1/FOSB/DCN/IGFBP2/PTN/BTG2/JUN/MMP7	12
Vasular niche	GO:0006026	aminoglycan catabolic process	7/263	67/18866	4.02573e-05	0.00154476	0.00120842	CHI3L1/CHI3L2/BGN/DCN/HSPG2/GPC1/AGRN	7
Vasular niche	GO:0035987	endodermal cell differentiation	6/263	46/18866	4.06801e-05	0.00154476	0.00120842	NODAL/COL6A1/FN1/COL4A2/MMP9/COL5A2	6
Vasular niche	GO:0002573	myeloid leukocyte differentiation	12/263	210/18866	4.07195e-05	0.00154476	0.00120842	CA2/FOS/LTF/JUNB/MMP9/MYH9/INPP5D/JUN/UBD/LRRC17/MYC/GATA2	12
Vasular niche	GO:0052548	regulation of endopeptidase activity	18/263	434/18866	4.09999e-05	0.00154476	0.00120842	FURIN/DPEP1/CCN1/NODAL/CCN2/SPINK8/LTF/A2M/TIMP1/COL6A3/MMP9/SERPINH1/EFNA1/GSN/LXN/SERPINA5/NGFR/MYC	18
Vasular niche	GO:0070482	response to oxygen levels	17/263	396/18866	4.38504e-05	0.00163512	0.00127911	PGF/NOX4/CCN2/ANGPT2/COL1A1/PDGFRB/PTN/RGCC/CD34/EPAS1/APOLD1/EGR1/MYC/ICAM1/LDHA/NDRG1/NOTCH1	17
Vasular niche	GO:0072577	endothelial cell apoptotic process	7/263	68/18866	4.4349e-05	0.00163684	0.00128045	CD248/ECSCR/COL18A1/RGCC/CDH5/ICAM1/GATA2	7
Vasular niche	GO:0035850	epithelial cell differentiation involved in kidney development	6/263	47/18866	4.60933e-05	0.00168403	0.00131737	PDGFB/MMP9/ACTA2/CD34/PODXL/NOTCH1	6
Vasular niche	GO:0071230	cellular response to amino acid stimulus	7/263	69/18866	4.87756e-05	0.00176421	0.00138009	RPTOR/COL6A1/COL1A1/COL4A1/COL1A2/COL3A1/COL5A2	7
Vasular niche	GO:0021782	glial cell development	9/263	122/18866	5.36761e-05	0.00192224	0.00150371	LAMC3/HES5/DLL1/GSN/IL6/LDLR/NDRG1/MYRF/CD9	9
Vasular niche	GO:0070371	ERK1 and ERK2 cascade	15/263	325/18866	5.5007e-05	0.00195059	0.00152589	CCN1/NODAL/NOX4/CCN2/PDGFB/FN1/CHI3L1/PDGFRB/JUN/DUSP1/FGF19/MYC/ICAM1/NOTCH1/FGFR3	15
Vasular niche	GO:0072224	metanephric glomerulus development	4/263	16/18866	5.88749e-05	0.00206748	0.00161733	PDGFB/PDGFRB/CD34/EGR1	4
Vasular niche	GO:0030509	BMP signaling pathway	10/263	155/18866	6.51868e-05	0.00226712	0.0017735	CCN1/NODAL/HES5/FSTL1/CDH5/SULF1/EGR1/CHRD/NOTCH1/BMP8B	10
Vasular niche	GO:0001890	placenta development	10/263	156/18866	6.88107e-05	0.00237036	0.00185427	CCN1/NODAL/PCDH12/PDGFB/JUNB/SOCS3/DCN/PTN/EPAS1/GATA2	10
Vasular niche	GO:0001704	formation of primary germ layer	9/263	127/18866	7.34275e-05	0.00249444	0.00195133	NODAL/COL6A1/FN1/COL4A2/MMP9/COL5A2/ITGB1/DUSP1/CHRD	9
Vasular niche	GO:0048146	positive regulation of fibroblast proliferation	6/263	51/18866	7.37918e-05	0.00249444	0.00195133	PDGFB/FN1/PDGFRB/JUN/NGFR/MYC	6
Vasular niche	GO:0007519	skeletal muscle tissue development	10/263	158/18866	7.65745e-05	0.00256454	0.00200616	FOS/DCN/EEF2/GPC1/DLL1/EGR1/BTG2/TBX1/NOTCH1/MYLK2	10
Vasular niche	GO:0035924	cellular response to vascular endothelial growth factor stimulus	7/263	75/18866	8.35853e-05	0.00274844	0.00215002	NR4A1/PGF/DCN/PDGFRB/DLL1/EGR3/NOTCH1	7
Vasular niche	GO:0048844	artery morphogenesis	7/263	75/18866	8.35853e-05	0.00274844	0.00215002	TBX2/COL3A1/PDGFRB/TBX1/MYLK/LDLR/NOTCH1	7
Vasular niche	GO:0060840	artery development	8/263	102/18866	9.08231e-05	0.00291227	0.00227818	TBX2/COL3A1/PDGFRB/TBX1/MYLK/NGFR/LDLR/NOTCH1	8
Vasular niche	GO:0060415	muscle tissue morphogenesis	7/263	76/18866	9.09832e-05	0.00291227	0.00227818	COL3A1/TBX1/TPM1/MYLK/NOTCH1/MYLK2/TNNC1	7
Vasular niche	GO:0071229	cellular response to acid chemical	7/263	76/18866	9.09832e-05	0.00291227	0.00227818	RPTOR/COL6A1/COL1A1/COL4A1/COL1A2/COL3A1/COL5A2	7
Vasular niche	GO:0032964	collagen biosynthetic process	6/263	53/18866	9.19023e-05	0.00291588	0.00228101	CCN2/COL1A1/SERPINH1/PDGFRB/RGCC/IL6	6
Vasular niche	GO:0002683	negative regulation of immune system process	18/263	463/18866	9.37556e-05	0.00294882	0.00230677	MMP28/LTF/ZFP36/A2M/COL3A1/THY1/HES5/DLL1/INPP5D/DUSP1/UFD1/LDLR/LRRC17/MYC/LRRC32/NOTCH1/GATA2/PADI2	18
Vasular niche	GO:0007219	Notch signaling pathway	11/263	195/18866	9.55123e-05	0.00297817	0.00232974	TBX2/HES5/YBX1/DLL1/DLK1/EGFL7/DTX3/TCIM/MYC/NOTCH1/GATA2	11
Vasular niche	GO:0010001	glial cell differentiation	12/263	230/18866	9.76584e-05	0.00301841	0.00236121	LAMC3/HES5/PTN/GPC1/DLL1/GSN/IL6/LDLR/NDRG1/MYRF/NOTCH1/CD9	12
Vasular niche	GO:0031214	biomineral tissue development	10/263	163/18866	9.93061e-05	0.00301841	0.00236121	CCN1/MGP/LTF/COL1A1/COL1A2/PTN/TBX1/PKDCC/NOTCH1/FGFR3	10
Vasular niche	GO:0110148	biomineralization	10/263	163/18866	9.93061e-05	0.00301841	0.00236121	CCN1/MGP/LTF/COL1A1/COL1A2/PTN/TBX1/PKDCC/NOTCH1/FGFR3	10
Vasular niche	GO:0007596	blood coagulation	15/263	343/18866	0.000100593	0.00303203	0.00237187	PDGFB/MYL9/COL1A1/FN1/COL1A2/A2M/COL3A1/MYH9/VWF/CD34/SERPINA5/IL6/PEAR1/GATA2/CD9	15
Vasular niche	GO:0030857	negative regulation of epithelial cell differentiation	6/263	54/18866	0.000102195	0.00305486	0.00238973	FRZB/NODAL/MMP9/HES5/DLL1/NOTCH1	6
Vasular niche	GO:0070372	regulation of ERK1 and ERK2 cascade	14/263	306/18866	0.000106724	0.00316411	0.00247519	CCN1/NODAL/NOX4/CCN2/PDGFB/FN1/CHI3L1/PDGFRB/JUN/DUSP1/FGF19/ICAM1/NOTCH1/FGFR3	14
Vasular niche	GO:0042063	gliogenesis	14/263	307/18866	0.000110454	0.0032401	0.00253464	LAMC3/EEF2/HES5/PTN/GPC1/DLL1/GSN/MATN2/IL6/LDLR/NDRG1/MYRF/NOTCH1/CD9	14
Vasular niche	GO:0045995	regulation of embryonic development	9/263	134/18866	0.000111079	0.0032401	0.00253464	TBX2/NODAL/LAMA4/COL5A2/HES5/DLL1/SULF1/NOTCH1/GATA2	9
Vasular niche	GO:0030513	positive regulation of BMP signaling pathway	5/263	35/18866	0.000116858	0.00336149	0.00262959	CCN1/HES5/CDH5/SULF1/NOTCH1	5
Vasular niche	GO:0048565	digestive tract development	9/263	135/18866	0.000117587	0.00336149	0.00262959	NPY/TBX2/NODAL/COL3A1/PKDCC/TCF7/FOXL1/CXCL8/NOTCH1	9
Vasular niche	GO:0007599	hemostasis	15/263	348/18866	0.000118028	0.00336149	0.00262959	PDGFB/MYL9/COL1A1/FN1/COL1A2/A2M/COL3A1/MYH9/VWF/CD34/SERPINA5/IL6/PEAR1/GATA2/CD9	15
Vasular niche	GO:0014706	striated muscle tissue development	16/263	389/18866	0.000120917	0.00338928	0.00265133	TBX2/NOX4/FOS/DCN/PDGFRB/EEF2/GPC1/DLL1/ITGB1/EGR1/BTG2/TBX1/TPM1/NOTCH1/MYLK2/TNNC1	16
Vasular niche	GO:0045683	negative regulation of epidermis development	4/263	19/18866	0.00012132	0.00338928	0.00265133	HES5/DLL1/NGFR/NOTCH1	4
Vasular niche	GO:0050817	coagulation	15/263	349/18866	0.000121815	0.00338928	0.00265133	PDGFB/MYL9/COL1A1/FN1/COL1A2/A2M/COL3A1/MYH9/VWF/CD34/SERPINA5/IL6/PEAR1/GATA2/CD9	15
Vasular niche	GO:0060538	skeletal muscle organ development	10/263	168/18866	0.000127512	0.00346776	0.00271272	FOS/DCN/EEF2/GPC1/DLL1/EGR1/BTG2/TBX1/NOTCH1/MYLK2	10
Vasular niche	GO:0071772	response to BMP	10/263	168/18866	0.000127512	0.00346776	0.00271272	CCN1/NODAL/HES5/FSTL1/CDH5/SULF1/EGR1/CHRD/NOTCH1/BMP8B	10
Vasular niche	GO:0071773	cellular response to BMP stimulus	10/263	168/18866	0.000127512	0.00346776	0.00271272	CCN1/NODAL/HES5/FSTL1/CDH5/SULF1/EGR1/CHRD/NOTCH1/BMP8B	10
Vasular niche	GO:0061005	cell differentiation involved in kidney development	6/263	57/18866	0.000138667	0.00374296	0.00292801	PDGFB/MMP9/ACTA2/CD34/PODXL/NOTCH1	6
Vasular niche	GO:0006022	aminoglycan metabolic process	10/263	172/18866	0.000154697	0.00414472	0.0032423	GAL3ST3/PDGFB/CHI3L1/CHI3L2/BGN/DCN/PDGFRB/HSPG2/GPC1/AGRN	10
Vasular niche	GO:0072111	cell proliferation involved in kidney development	4/263	21/18866	0.000183266	0.00487406	0.00381283	PDGFB/PDGFRB/EGR1/MYC	4
Vasular niche	GO:0030324	lung development	10/263	177/18866	0.000195403	0.00515891	0.00403567	NODAL/CCN2/CHI3L1/PDGFRB/PTN/SPARC/EPAS1/PKDCC/RDH10/NOTCH1	10
Vasular niche	GO:0002685	regulation of leukocyte migration	11/263	212/18866	0.000199301	0.00522372	0.00408636	MMP28/PGF/THY1/PTN/DUSP1/IL6/ICAM1/CXCL8/TNFRSF18/CD9/PADI2	11
Vasular niche	GO:0002313	mature B cell differentiation involved in immune response	4/263	22/18866	0.000221549	0.00565424	0.00442315	DLL1/ITM2A/BCL3/IL6	4
Vasular niche	GO:0045746	negative regulation of Notch signaling pathway	5/263	40/18866	0.00022379	0.00565424	0.00442315	DLL1/DLK1/EGFL7/TCIM/GATA2	5
Vasular niche	GO:0072210	metanephric nephron development	5/263	40/18866	0.00022379	0.00565424	0.00442315	PDGFB/PDGFRB/HES5/CD34/EGR1	5
Vasular niche	GO:0051384	response to glucocorticoid	9/263	147/18866	0.000224023	0.00565424	0.00442315	FOS/IGFBP7/ZFP36/FOSB/IGFBP2/SPARC/DUSP1/IL6/ICAM1	9
Vasular niche	GO:0055123	digestive system development	9/263	147/18866	0.000224023	0.00565424	0.00442315	NPY/TBX2/NODAL/COL3A1/PKDCC/TCF7/FOXL1/CXCL8/NOTCH1	9
Vasular niche	GO:0070374	positive regulation of ERK1 and ERK2 cascade	11/263	215/18866	0.000225107	0.00565424	0.00442315	NODAL/NOX4/CCN2/PDGFB/CHI3L1/PDGFRB/JUN/FGF19/ICAM1/NOTCH1/FGFR3	11
Vasular niche	GO:0071560	cellular response to transforming growth factor beta stimulus	12/263	252/18866	0.000229101	0.00571488	0.00447059	FURIN/NODAL/NOX4/FOS/COL1A1/COL1A2/COL3A1/COL4A2/CLDN5/CDH5/JUN/LRRC32	12
Vasular niche	GO:1903706	regulation of hemopoiesis	18/263	498/18866	0.000230935	0.00572117	0.0044755	CA2/FOS/MYL9/LTF/ZFP36/HES5/PTN/DLL1/INPP5D/EGR3/JUN/TCIM/TCF7/LRRC17/MYC/NOTCH1/TNFRSF18/GATA2	18
Vasular niche	GO:0030323	respiratory tube development	10/263	181/18866	0.000234131	0.00576089	0.00450658	NODAL/CCN2/CHI3L1/PDGFRB/PTN/SPARC/EPAS1/PKDCC/RDH10/NOTCH1	10
Vasular niche	GO:0036293	response to decreased oxygen levels	15/263	371/18866	0.000236555	0.00578122	0.00452248	PGF/NOX4/CCN2/ANGPT2/PTN/RGCC/CD34/EPAS1/APOLD1/EGR1/MYC/ICAM1/LDHA/NDRG1/NOTCH1	15
Vasular niche	GO:0046427	positive regulation of receptor signaling pathway via JAK-STAT	7/263	90/18866	0.00026358	0.00635412	0.00497064	SOCS3/HES5/CRLF1/IL6/NOTCH1/TNFRSF18/FGFR3	7
Vasular niche	GO:0072215	regulation of metanephros development	4/263	23/18866	0.000265267	0.00635412	0.00497064	PDGFB/PDGFRB/EGR1/MYC	4
Vasular niche	GO:2000178	negative regulation of neural precursor cell proliferation	4/263	23/18866	0.000265267	0.00635412	0.00497064	PTN/BTG2/GATA2/LIMS2	4
Vasular niche	GO:0001656	metanephros development	7/263	91/18866	0.0002822	0.00661423	0.00517412	PDGFB/PDGFRB/HES5/CD34/EGR1/RDH10/MYC	7
Vasular niche	GO:0045682	regulation of epidermis development	7/263	91/18866	0.0002822	0.00661423	0.00517412	ZFP36/HES5/DLL1/CTSL/NGFR/NOTCH1/KRT17	7
Vasular niche	GO:0010951	negative regulation of endopeptidase activity	12/263	258/18866	0.000284123	0.00661423	0.00517412	FURIN/DPEP1/SPINK8/LTF/A2M/TIMP1/COL6A3/MMP9/SERPINH1/LXN/SERPINA5/NGFR	12
Vasular niche	GO:0071559	response to transforming growth factor beta	12/263	258/18866	0.000284123	0.00661423	0.00517412	FURIN/NODAL/NOX4/FOS/COL1A1/COL1A2/COL3A1/COL4A2/CLDN5/CDH5/JUN/LRRC32	12
Vasular niche	GO:0002064	epithelial cell development	11/263	221/18866	0.000285269	0.00661423	0.00517412	PDGFB/COL18A1/ACTA2/DLL1/SOX18/CLDN5/CDH5/DACT2/PODXL/ICAM1/NOTCH1	11
Vasular niche	GO:0072203	cell proliferation involved in metanephros development	3/263	10/18866	0.000298937	0.00688698	0.00538749	PDGFRB/EGR1/MYC	3
Vasular niche	GO:0043583	ear development	11/263	224/18866	0.000320109	0.00729296	0.00570507	TCF15/FRZB/PDGFRB/HES5/DLL1/SPARC/TBX1/CEBPD/RDH10/NOTCH1/GATA2	11
Vasular niche	GO:0030510	regulation of BMP signaling pathway	7/263	93/18866	0.000322608	0.00729296	0.00570507	CCN1/HES5/FSTL1/CDH5/SULF1/CHRD/NOTCH1	7
Vasular niche	GO:1904894	positive regulation of receptor signaling pathway via STAT	7/263	93/18866	0.000322608	0.00729296	0.00570507	SOCS3/HES5/CRLF1/IL6/NOTCH1/TNFRSF18/FGFR3	7
Vasular niche	GO:0007369	gastrulation	10/263	189/18866	0.000331085	0.00741169	0.00579795	NODAL/COL6A1/FN1/COL4A2/MMP9/COL5A2/APLN/ITGB1/DUSP1/CHRD	10
Vasular niche	GO:0002761	regulation of myeloid leukocyte differentiation	8/263	123/18866	0.000331958	0.00741169	0.00579795	CA2/FOS/LTF/INPP5D/JUN/LRRC17/MYC/GATA2	8
Vasular niche	GO:0050730	regulation of peptidyl-tyrosine phosphorylation	12/263	263/18866	0.000338188	0.00750446	0.00587052	NOX4/PDGFB/SOCS3/THY1/PDGFRB/HES5/EFNA1/CRLF1/IL6/ICAM1/TNFRSF18/FGFR3	12
Vasular niche	GO:0051591	response to cAMP	7/263	94/18866	0.000344483	0.00759754	0.00594333	NOX4/FOS/COL1A1/FOSB/SPARC/DUSP1/LDHA	7
Vasular niche	GO:0048863	stem cell differentiation	12/263	264/18866	0.000349987	0.00767214	0.00600169	FRZB/TBX2/FN1/A2M/HES5/PTN/SOX18/TBX1/LBH/RDH10/NOTCH1/GATA2	12
Vasular niche	GO:1903053	regulation of extracellular matrix organization	5/263	44/18866	0.000352976	0.00767555	0.00600436	TCF15/RGCC/IL6/AEBP1/NOTCH1	5
Vasular niche	GO:0045785	positive regulation of cell adhesion	16/263	428/18866	0.000354387	0.00767555	0.00600436	EDIL3/CCN1/NODAL/FN1/THY1/IGFBP2/PTN/CCDC88B/EGR3/CHRD/IL6/TPM1/PODXL/ICAM1/TNFRSF18/LIMS2	16
Vasular niche	GO:0045638	negative regulation of myeloid cell differentiation	7/263	95/18866	0.000367531	0.00791286	0.00619	LTF/ZFP36/DLL1/INPP5D/LRRC17/MYC/GATA2	7
Vasular niche	GO:0048705	skeletal system morphogenesis	11/263	228/18866	0.00037208	0.0079634	0.00622954	TCF15/NODAL/CCN2/MGP/LTF/COL1A1/SERPINH1/PDGFRB/TBX1/RDH10/FGFR3	11
Vasular niche	GO:1903707	negative regulation of hemopoiesis	9/263	158/18866	0.000382454	0.00809345	0.00633127	LTF/ZFP36/HES5/DLL1/INPP5D/LRRC17/MYC/NOTCH1/GATA2	9
Vasular niche	GO:0030099	myeloid cell differentiation	16/263	431/18866	0.000382632	0.00809345	0.00633127	CA2/FOS/MYL9/LTF/ZFP36/JUNB/MMP9/MYH9/DLL1/INPP5D/EPAS1/JUN/UBD/LRRC17/MYC/GATA2	16
Vasular niche	GO:0050920	regulation of chemotaxis	11/263	229/18866	0.000386127	0.00811989	0.00635195	MMP28/PGF/PDGFB/ANGPT2/PDGFRB/PTN/DUSP1/IL6/CXCL8/NOTCH1/PADI2	11
Vasular niche	GO:0072110	glomerular mesangial cell proliferation	3/263	11/18866	0.000406809	0.00850537	0.0066535	PDGFB/PDGFRB/EGR1	3
Vasular niche	GO:0050731	positive regulation of peptidyl-tyrosine phosphorylation	10/263	195/18866	0.000424049	0.00881485	0.0068956	NOX4/PDGFB/SOCS3/HES5/EFNA1/CRLF1/IL6/ICAM1/TNFRSF18/FGFR3	10
Vasular niche	GO:0030595	leukocyte chemotaxis	11/263	232/18866	0.000430967	0.00890646	0.00696726	MMP28/DPEP1/PGF/PDGFB/ITGA1/PTN/DUSP1/IL6/CXCL8/CXCL3/PADI2	11
Vasular niche	GO:0040037	negative regulation of fibroblast growth factor receptor signaling pathway	4/263	26/18866	0.00043338	0.00890646	0.00696726	GPC1/APLN/SULF1/NGFR	4
Vasular niche	GO:0010466	negative regulation of peptidase activity	12/263	272/18866	0.000457565	0.00935034	0.0073145	FURIN/DPEP1/SPINK8/LTF/A2M/TIMP1/COL6A3/MMP9/SERPINH1/LXN/SERPINA5/NGFR	12
Vasular niche	GO:0042531	positive regulation of tyrosine phosphorylation of STAT protein	6/263	71/18866	0.000465234	0.00945365	0.00739532	SOCS3/HES5/CRLF1/IL6/TNFRSF18/FGFR3	6
Vasular niche	GO:0000302	response to reactive oxygen species	11/263	235/18866	0.000480095	0.00970114	0.00758892	DPEP1/FOS/COL1A1/MMP9/PDGFRB/EEF2/JUN/DUSP1/IL6/TPM1/LDHA	11
Vasular niche	GO:2000353	positive regulation of endothelial cell apoptotic process	4/263	27/18866	0.000503215	0.0101118	0.00791019	CD248/ECSCR/COL18A1/RGCC	4
Vasular niche	GO:0048732	gland development	16/263	443/18866	0.000515909	0.0103096	0.00806492	FRZB/TBX2/NODAL/CRIP1/PDGFRB/PTN/APLN/SULF1/SERPINA5/JUN/TBX1/IL6/LBH/NOTCH1/GATA2/LIMS2	16
Vasular niche	GO:0001708	cell fate specification	7/263	101/18866	0.000533063	0.0105142	0.00822494	TBX2/NODAL/DLL1/ITGB1/SOX18/TBX1/NOTCH1	7
Vasular niche	GO:0038063	collagen-activated tyrosine kinase receptor signaling pathway	3/263	12/18866	0.000536835	0.0105142	0.00822494	COL1A1/COL4A1/COL4A2	3
Vasular niche	GO:0070278	extracellular matrix constituent secretion	3/263	12/18866	0.000536835	0.0105142	0.00822494	CCN2/RGCC/NOTCH1	3
Vasular niche	GO:0031099	regeneration	10/263	201/18866	0.000537773	0.0105142	0.00822494	PGF/ANGPT2/THY1/PTN/GSN/JUN/MATN2/IL6/NOTCH1/CD9	10
Vasular niche	GO:0001666	response to hypoxia	14/263	359/18866	0.000544137	0.0105814	0.00827754	PGF/NOX4/ANGPT2/PTN/RGCC/CD34/EPAS1/APOLD1/EGR1/MYC/ICAM1/LDHA/NDRG1/NOTCH1	14
Vasular niche	GO:0045165	cell fate commitment	12/263	278/18866	0.00055548	0.0107442	0.00840489	TBX2/NODAL/HES5/DLL1/ITGB1/SOX18/EPAS1/CTSL/TBX1/IL6/NOTCH1/GATA2	12
Vasular niche	GO:0002335	mature B cell differentiation	4/263	28/18866	0.000580699	0.0111723	0.00873975	DLL1/ITM2A/BCL3/IL6	4
Vasular niche	GO:0010712	regulation of collagen metabolic process	5/263	49/18866	0.000585667	0.0112082	0.00876788	CCN2/PDGFRB/ITGB1/RGCC/IL6	5
Vasular niche	GO:0048661	positive regulation of smooth muscle cell proliferation	7/263	103/18866	0.0005998	0.0114183	0.0089322	PDGFB/MMP9/ADAMTS1/PDGFRB/HES5/JUN/IL6	7
Vasular niche	GO:0060541	respiratory system development	10/263	204/18866	0.000603479	0.0114282	0.00893994	NODAL/CCN2/CHI3L1/PDGFRB/PTN/SPARC/EPAS1/PKDCC/RDH10/NOTCH1	10
Vasular niche	GO:0033002	muscle cell proliferation	11/263	244/18866	0.000656454	0.0123666	0.00967406	TBX2/PDGFB/MMP9/ADAMTS1/PDGFRB/HES5/APLN/JUN/IL6/TPM1/NOTCH1	11
Vasular niche	GO:0007631	feeding behavior	7/263	105/18866	0.000673008	0.0126128	0.00986662	TCF15/NPY/FOS/APLN/TRH/HCRT/MMP17	7
Vasular niche	GO:0007584	response to nutrient	9/263	171/18866	0.000678597	0.0126486	0.00989463	COL1A1/IGFBP2/EEF2/PTN/SPARC/GSN/PEMT/LDHA/GCGR	9
Vasular niche	GO:0042552	myelination	8/263	137/18866	0.000681913	0.0126486	0.00989463	GAL3ST1/HES5/PTN/GPC1/NDRG1/MYRF/MAL/CD9	8
Vasular niche	GO:0045766	positive regulation of angiogenesis	10/263	208/18866	0.000701289	0.0129416	0.0101239	PGF/NODAL/ANGPT2/CHI3L1/DLL1/ITGB1/CDH5/CD34/CXCL8/GATA2	10
Vasular niche	GO:0002762	negative regulation of myeloid leukocyte differentiation	5/263	51/18866	0.000705338	0.0129503	0.0101306	LTF/INPP5D/LRRC17/MYC/GATA2	5
Vasular niche	GO:0045861	negative regulation of proteolysis	14/263	369/18866	0.000711913	0.013005	0.0101734	FURIN/DPEP1/SPINK8/LTF/A2M/TIMP1/COL6A3/MMP9/SERPINH1/EFNA1/LXN/OS9/SERPINA5/NGFR	14
Vasular niche	GO:0048660	regulation of smooth muscle cell proliferation	9/263	173/18866	0.00073745	0.0134038	0.0104854	PDGFB/MMP9/ADAMTS1/PDGFRB/HES5/APLN/JUN/IL6/TPM1	9
Vasular niche	GO:0007272	ensheathment of neurons	8/263	139/18866	0.000750031	0.0134968	0.0105582	GAL3ST1/HES5/PTN/GPC1/NDRG1/MYRF/MAL/CD9	8
Vasular niche	GO:0008366	axon ensheathment	8/263	139/18866	0.000750031	0.0134968	0.0105582	GAL3ST1/HES5/PTN/GPC1/NDRG1/MYRF/MAL/CD9	8
Vasular niche	GO:0071711	basement membrane organization	4/263	30/18866	0.000760441	0.0136164	0.0106517	NID2/COL4A1/ITGB1/MMP11	4
Vasular niche	GO:0006024	glycosaminoglycan biosynthetic process	7/263	108/18866	0.000795917	0.0141119	0.0110393	PDGFB/BGN/DCN/PDGFRB/HSPG2/GPC1/AGRN	7
Vasular niche	GO:0008593	regulation of Notch signaling pathway	7/263	108/18866	0.000795917	0.0141119	0.0110393	HES5/DLL1/DLK1/EGFL7/TCIM/NOTCH1/GATA2	7
Vasular niche	GO:0048659	smooth muscle cell proliferation	9/263	175/18866	0.000800402	0.0141222	0.0110474	PDGFB/MMP9/ADAMTS1/PDGFRB/HES5/APLN/JUN/IL6/TPM1	9
Vasular niche	GO:2000278	regulation of DNA biosynthetic process	7/263	109/18866	0.000840607	0.0147197	0.0115148	NOX4/PDGFB/PDGFRB/RGCC/DUSP1/MYC/TFDP1	7
Vasular niche	GO:0045599	negative regulation of fat cell differentiation	5/263	53/18866	0.000842405	0.0147197	0.0115148	TRIB2/MMP11/DDIT3/IL6/GATA2	5
Vasular niche	GO:0046425	regulation of receptor signaling pathway via JAK-STAT	8/263	142/18866	0.000862379	0.0148444	0.0116124	SOCS3/HES5/CRLF1/BCL3/IL6/NOTCH1/TNFRSF18/FGFR3	8
Vasular niche	GO:0072073	kidney epithelium development	8/263	142/18866	0.000862379	0.0148444	0.0116124	PGF/HES5/DLL1/CD34/CRLF1/PODXL/MYC/NOTCH1	8
Vasular niche	GO:0048710	regulation of astrocyte differentiation	4/263	31/18866	0.000863616	0.0148444	0.0116124	HES5/IL6/LDLR/NOTCH1	4
Vasular niche	GO:0045605	negative regulation of epidermal cell differentiation	3/263	14/18866	0.000870062	0.0148444	0.0116124	HES5/DLL1/NOTCH1	3
Vasular niche	GO:1901722	regulation of cell proliferation involved in kidney development	3/263	14/18866	0.000870062	0.0148444	0.0116124	PDGFB/EGR1/MYC	3
Vasular niche	GO:0018212	peptidyl-tyrosine modification	14/263	377/18866	0.000875943	0.0148574	0.0116225	NOX4/PDGFB/SOCS3/THY1/PDGFRB/HES5/EFNA1/CRLF1/PKDCC/IL6/TPST2/ICAM1/TNFRSF18/FGFR3	14
Vasular niche	GO:0003151	outflow tract morphogenesis	6/263	80/18866	0.000879627	0.0148574	0.0116225	TBX2/SOX18/CLDN5/JUN/TBX1/NOTCH1	6
Vasular niche	GO:0072009	nephron epithelium development	7/263	110/18866	0.000887255	0.0148574	0.0116225	PGF/HES5/DLL1/CD34/PODXL/MYC/NOTCH1	7
Vasular niche	GO:0090100	positive regulation of transmembrane receptor protein serine/threonine kinase signaling pathway	7/263	110/18866	0.000887255	0.0148574	0.0116225	CCN1/NODAL/HES5/CDH5/SULF1/NOTCH1/BMP8B	7
Vasular niche	GO:0051146	striated muscle cell differentiation	12/263	295/18866	0.000933206	0.0155549	0.0121681	NOX4/PDGFRB/MYH9/YBX1/DLL1/ITGB1/ADGRB1/TBX1/TPM1/OBSCN/NOTCH1/CD9	12
Vasular niche	GO:0001570	vasculogenesis	6/263	83/18866	0.00106724	0.0174254	0.0136314	JUNB/PDGFRB/SOX18/CD34/EGFL7/NOTCH1	6
Vasular niche	GO:0048145	regulation of fibroblast proliferation	6/263	83/18866	0.00106724	0.0174254	0.0136314	PDGFB/FN1/PDGFRB/JUN/NGFR/MYC	6
Vasular niche	GO:0048708	astrocyte differentiation	6/263	83/18866	0.00106724	0.0174254	0.0136314	LAMC3/HES5/DLL1/IL6/LDLR/NOTCH1	6
Vasular niche	GO:0071277	cellular response to calcium ion	6/263	83/18866	0.00106724	0.0174254	0.0136314	DPEP1/FOS/JUNB/FOSB/JUN/SYT8	6
Vasular niche	GO:0038065	collagen-activated signaling pathway	3/263	15/18866	0.00107642	0.0174254	0.0136314	COL1A1/COL4A1/COL4A2	3
Vasular niche	GO:0044849	estrous cycle	3/263	15/18866	0.00107642	0.0174254	0.0136314	PTN/EGR1/MMP7	3
Vasular niche	GO:0051592	response to calcium ion	8/263	147/18866	0.00107933	0.0174254	0.0136314	DPEP1/FOS/JUNB/FOSB/SPARC/JUN/DUSP1/SYT8	8
Vasular niche	GO:0090183	regulation of kidney development	5/263	56/18866	0.00108397	0.0174254	0.0136314	PDGFB/MMP9/PDGFRB/EGR1/MYC	5
Vasular niche	GO:0010464	regulation of mesenchymal cell proliferation	4/263	33/18866	0.00109888	0.0175869	0.0137577	PTN/TBX1/CHRD/MYC	4
Vasular niche	GO:0010721	negative regulation of cell development	13/263	343/18866	0.00110582	0.0176008	0.0137686	FRZB/NODAL/LTF/COL3A1/THY1/HES5/EFNA1/PTN/DLL1/IL6/NGFR/LDLR/NOTCH1	13
Vasular niche	GO:0010632	regulation of epithelial cell migration	12/263	301/18866	0.00110948	0.0176008	0.0137686	PDGFB/ANGPT2/MMP9/DCN/EFNA1/PTN/SPARC/RGCC/ADGRB1/JUN/NOTCH1/GATA2	12
Vasular niche	GO:0048144	fibroblast proliferation	6/263	84/18866	0.00113614	0.017945	0.0140379	PDGFB/FN1/PDGFRB/JUN/NGFR/MYC	6
Vasular niche	GO:0006023	aminoglycan biosynthetic process	7/263	115/18866	0.00115199	0.0180391	0.0141115	PDGFB/BGN/DCN/PDGFRB/HSPG2/GPC1/AGRN	7
Vasular niche	GO:0097529	myeloid leukocyte migration	10/263	222/18866	0.00115207	0.0180391	0.0141115	MMP28/DPEP1/PGF/PDGFB/ITGA1/DUSP1/IL6/CXCL8/CXCL3/CD9	10
Vasular niche	GO:0032102	negative regulation of response to external stimulus	15/263	433/18866	0.00116626	0.0181825	0.0142237	MMP28/PDGFB/ANGPT2/LTF/A2M/SOCS3/CDH5/CD34/DUSP1/UFD1/LDLR/NOTCH1/CD9/LILRA2/PADI2	15
Vasular niche	GO:0045637	regulation of myeloid cell differentiation	11/263	263/18866	0.00120919	0.018706	0.0146331	CA2/FOS/MYL9/LTF/ZFP36/DLL1/INPP5D/JUN/LRRC17/MYC/GATA2	11
Vasular niche	GO:0042692	muscle cell differentiation	14/263	390/18866	0.00121017	0.018706	0.0146331	TBX2/NOX4/PDGFB/PDGFRB/MYH9/YBX1/DLL1/ITGB1/ADGRB1/TBX1/TPM1/OBSCN/NOTCH1/CD9	14
Vasular niche	GO:0018149	peptide cross-linking	4/263	34/18866	0.00123189	0.0188006	0.0147071	FN1/COL3A1/BGN/DCN	4
Vasular niche	GO:0043276	anoikis	4/263	34/18866	0.00123189	0.0188006	0.0147071	TLE5/ITGB1/NOTCH1/TFDP1	4
Vasular niche	GO:2000036	regulation of stem cell population maintenance	4/263	34/18866	0.00123189	0.0188006	0.0147071	NODAL/PTN/LBH/MYC	4
Vasular niche	GO:0030282	bone mineralization	7/263	117/18866	0.00127376	0.0192725	0.0150763	CCN1/MGP/LTF/COL1A2/PTN/PKDCC/FGFR3	7
Vasular niche	GO:0008217	regulation of blood pressure	9/263	187/18866	0.00127643	0.0192725	0.0150763	NPY/PDGFB/COL1A2/ACTA2/DLL1/APLN/CD34/TPM1/GCGR	9
Vasular niche	GO:1904892	regulation of receptor signaling pathway via STAT	8/263	151/18866	0.00128256	0.0192725	0.0150763	SOCS3/HES5/CRLF1/BCL3/IL6/NOTCH1/TNFRSF18/FGFR3	8
Vasular niche	GO:0042509	regulation of tyrosine phosphorylation of STAT protein	6/263	86/18866	0.00128412	0.0192725	0.0150763	SOCS3/HES5/CRLF1/IL6/TNFRSF18/FGFR3	6
Vasular niche	GO:0008543	fibroblast growth factor receptor signaling pathway	7/263	118/18866	0.0013383	0.0200027	0.0156475	CCN2/GPC1/APLN/SULF1/FGF19/NGFR/FGFR3	7
Vasular niche	GO:1904705	regulation of vascular associated smooth muscle cell proliferation	6/263	87/18866	0.00136342	0.0202111	0.0158105	PDGFB/MMP9/ADAMTS1/APLN/JUN/TPM1	6
Vasular niche	GO:1990874	vascular associated smooth muscle cell proliferation	6/263	87/18866	0.00136342	0.0202111	0.0158105	PDGFB/MMP9/ADAMTS1/APLN/JUN/TPM1	6
Vasular niche	GO:0110111	negative regulation of animal organ morphogenesis	4/263	35/18866	0.00137576	0.0203107	0.0158885	TBX2/SULF1/NOTCH1/LIMS2	4
Vasular niche	GO:0090287	regulation of cellular response to growth factor stimulus	12/263	310/18866	0.00142513	0.0208653	0.0163223	CCN1/DCN/HES5/GPC1/DLL1/APLN/FSTL1/CDH5/SULF1/CHRD/NGFR/NOTCH1	12
Vasular niche	GO:0003018	vascular process in circulatory system	9/263	190/18866	0.0014255	0.0208653	0.0163223	ITGA1/ACTA2/APLN/ABCG2/CLDN5/CDH5/MFSD2A/BDKRB2/ICAM1	9
Vasular niche	GO:0042493	response to drug	14/263	397/18866	0.00143063	0.0208653	0.0163223	DPEP1/PGF/FOS/COL1A1/FOSB/COL18A1/IGFBP2/EEF2/PTN/SRP14/PEMT/MYC/ICAM1/LDHA	14
Vasular niche	GO:0007260	tyrosine phosphorylation of STAT protein	6/263	89/18866	0.00153319	0.0222713	0.0174222	SOCS3/HES5/CRLF1/IL6/TNFRSF18/FGFR3	6
Vasular niche	GO:0001649	osteoblast differentiation	10/263	231/18866	0.00155045	0.0224319	0.0175479	CCN1/LTF/COL6A1/COL1A1/JUNB/RPS15/CHRD/IL6/CEBPD/NOTCH1	10
Vasular niche	GO:0006027	glycosaminoglycan catabolic process	5/263	61/18866	0.00159566	0.022994	0.0179876	BGN/DCN/HSPG2/GPC1/AGRN	5
Vasular niche	GO:0006029	proteoglycan metabolic process	6/263	90/18866	0.00162387	0.0233078	0.018233	GAL3ST3/BGN/DCN/GPC1/SULF1/FOXL1	6
Vasular niche	GO:0062197	cellular response to chemical stress	13/263	360/18866	0.00170315	0.024349	0.0190475	GPX3/DPEP1/NOX4/FOS/MMP9/PDGFRB/EPAS1/DDIT3/JUN/BDKRB2/IL6/TPM1/MYLK	13
Vasular niche	GO:0070527	platelet aggregation	5/263	62/18866	0.00171619	0.0243769	0.0190693	MYL9/FN1/MYH9/PEAR1/CD9	5
Vasular niche	GO:0033273	response to vitamin	6/263	91/18866	0.00171858	0.0243769	0.0190693	COL1A1/EEF2/PTN/SPARC/GSN/PEMT	6
Vasular niche	GO:0045444	fat cell differentiation	10/263	235/18866	0.0017602	0.0247533	0.0193638	NR4A1/FRZB/ZFP36/TRIB2/MMP11/DDIT3/IL6/CEBPD/GATA2/SDF4	10
Vasular niche	GO:0002040	sprouting angiogenesis	9/263	196/18866	0.00176565	0.0247533	0.0193638	NR4A1/PGF/ESM1/DLL1/ITGB1/EGR3/NGFR/NOTCH1/GATA2	9
Vasular niche	GO:0071897	DNA biosynthetic process	9/263	196/18866	0.00176565	0.0247533	0.0193638	NOX4/CCN2/PDGFB/PDGFRB/RGCC/DUSP1/UFD1/MYC/TFDP1	9
Vasular niche	GO:0002688	regulation of leukocyte chemotaxis	7/263	124/18866	0.00178108	0.0247775	0.0193827	MMP28/PGF/PTN/DUSP1/IL6/CXCL8/PADI2	7
Vasular niche	GO:0022612	gland morphogenesis	7/263	124/18866	0.00178108	0.0247775	0.0193827	TBX2/CRIP1/PTN/SULF1/IL6/NOTCH1/LIMS2	7
Vasular niche	GO:0048839	inner ear development	9/263	197/18866	0.00182818	0.0252943	0.019787	FRZB/PDGFRB/HES5/DLL1/SPARC/TBX1/CEBPD/NOTCH1/GATA2	9
Vasular niche	GO:0043687	post-translational protein modification	13/263	363/18866	0.00183221	0.0252943	0.019787	CCN1/IGFBP7/FN1/TIMP1/SOCS3/IGFBP4/LAMC1/FSTL1/EPAS1/VWA1/UBD/IL6/SPSB1	13
Vasular niche	GO:0060977	coronary vasculature morphogenesis	3/263	18/18866	0.00187171	0.025525	0.0199675	PDGFRB/TBX1/NOTCH1	3
Vasular niche	GO:0030224	monocyte differentiation	4/263	38/18866	0.00187715	0.025525	0.0199675	MYH9/INPP5D/JUN/MYC	4
Vasular niche	GO:0071276	cellular response to cadmium ion	4/263	38/18866	0.00187715	0.025525	0.0199675	FOS/MMP9/GSN/JUN	4
Vasular niche	GO:1903131	mononuclear cell differentiation	4/263	38/18866	0.00187715	0.025525	0.0199675	MYH9/INPP5D/JUN/MYC	4
Vasular niche	GO:0010594	regulation of endothelial cell migration	10/263	238/18866	0.00193212	0.0261741	0.0204753	PDGFB/ANGPT2/DCN/EFNA1/PTN/SPARC/RGCC/ADGRB1/NOTCH1/GATA2	10
Vasular niche	GO:0001885	endothelial cell development	5/263	64/18866	0.00197708	0.0263878	0.0206424	COL18A1/SOX18/CLDN5/CDH5/ICAM1	5
Vasular niche	GO:0001947	heart looping	5/263	64/18866	0.00197708	0.0263878	0.0206424	TBX2/NODAL/DLL1/SOX18/NOTCH1	5
Vasular niche	GO:0046686	response to cadmium ion	5/263	64/18866	0.00197708	0.0263878	0.0206424	FOS/MMP9/SPARC/GSN/JUN	5
Vasular niche	GO:0060135	maternal process involved in female pregnancy	5/263	64/18866	0.00197708	0.0263878	0.0206424	NODAL/ANGPT2/JUNB/PTN/MMP7	5
Vasular niche	GO:0019827	stem cell population maintenance	8/263	162/18866	0.00200168	0.0266179	0.0208224	NODAL/HES5/PTN/DLL1/LBH/MYC/NOTCH1/GATA2	8
Vasular niche	GO:0031032	actomyosin structure organization	9/263	200/18866	0.00202646	0.0267707	0.0209419	NOX4/CCN2/PDGFRB/MYH9/ITGB1/STMN1/RGCC/TPM1/OBSCN	9
Vasular niche	GO:0045778	positive regulation of ossification	6/263	94/18866	0.00202797	0.0267707	0.0209419	CCN1/LTF/PTN/PKDCC/IL6/CEBPD	6
Vasular niche	GO:0010952	positive regulation of peptidase activity	9/263	201/18866	0.00209625	0.0275714	0.0215683	CCN1/NODAL/CCN2/FN1/PCOLCE/EFNA1/GSN/NGFR/MYC	9
Vasular niche	GO:0045604	regulation of epidermal cell differentiation	5/263	65/18866	0.00211787	0.0277082	0.0216753	ZFP36/HES5/DLL1/CTSL/NOTCH1	5
Vasular niche	GO:0061326	renal tubule development	6/263	95/18866	0.00213991	0.0277082	0.0216753	PGF/COL4A1/HES5/DLL1/MYC/NOTCH1	6
Vasular niche	GO:0070167	regulation of biomineral tissue development	6/263	95/18866	0.00213991	0.0277082	0.0216753	CCN1/MGP/LTF/PTN/PKDCC/NOTCH1	6
Vasular niche	GO:0110149	regulation of biomineralization	6/263	95/18866	0.00213991	0.0277082	0.0216753	CCN1/MGP/LTF/PTN/PKDCC/NOTCH1	6
Vasular niche	GO:0007259	receptor signaling pathway via JAK-STAT	8/263	164/18866	0.00216114	0.0277082	0.0216753	SOCS3/HES5/CRLF1/BCL3/IL6/NOTCH1/TNFRSF18/FGFR3	8
Vasular niche	GO:0098727	maintenance of cell number	8/263	164/18866	0.00216114	0.0277082	0.0216753	NODAL/HES5/PTN/DLL1/LBH/MYC/NOTCH1/GATA2	8
Vasular niche	GO:0045862	positive regulation of proteolysis	13/263	370/18866	0.00216505	0.0277082	0.0216753	FURIN/CCN1/NODAL/CCN2/ECSCR/FN1/PCOLCE/MYH9/EFNA1/TRIB2/GSN/NGFR/MYC	13
Vasular niche	GO:0007179	transforming growth factor beta receptor signaling pathway	9/263	202/18866	0.00216793	0.0277082	0.0216753	FURIN/NODAL/FOS/COL1A2/COL3A1/CLDN5/CDH5/JUN/LRRC32	9
Vasular niche	GO:0035988	chondrocyte proliferation	3/263	19/18866	0.0021999	0.0280178	0.0219175	CCN2/LTF/FGFR3	3
Vasular niche	GO:0002576	platelet degranulation	7/263	129/18866	0.00223049	0.0283076	0.0221442	PDGFB/FN1/A2M/TIMP1/SPARC/VWF/CD9	7
Vasular niche	GO:0050922	negative regulation of chemotaxis	5/263	66/18866	0.00226583	0.0284614	0.0222645	MMP28/ANGPT2/DUSP1/NOTCH1/PADI2	5
Vasular niche	GO:0030501	positive regulation of bone mineralization	4/263	40/18866	0.00227408	0.0284614	0.0222645	CCN1/LTF/PTN/PKDCC	4
Vasular niche	GO:0040036	regulation of fibroblast growth factor receptor signaling pathway	4/263	40/18866	0.00227408	0.0284614	0.0222645	GPC1/APLN/SULF1/NGFR	4
Vasular niche	GO:0090184	positive regulation of kidney development	4/263	40/18866	0.00227408	0.0284614	0.0222645	PDGFB/PDGFRB/EGR1/MYC	4
Vasular niche	GO:0018108	peptidyl-tyrosine phosphorylation	13/263	374/18866	0.00237661	0.0296421	0.0231881	NOX4/PDGFB/SOCS3/THY1/PDGFRB/HES5/EFNA1/CRLF1/PKDCC/IL6/ICAM1/TNFRSF18/FGFR3	13
Vasular niche	GO:0045670	regulation of osteoclast differentiation	5/263	67/18866	0.00242117	0.0300941	0.0235417	CA2/FOS/LTF/INPP5D/LRRC17	5
Vasular niche	GO:0003206	cardiac chamber morphogenesis	7/263	131/18866	0.00243293	0.0301367	0.0235751	CCN1/TBX2/ADAMTS1/TBX1/TPM1/NOTCH1/TNNC1	7
Vasular niche	GO:0030316	osteoclast differentiation	6/263	98/18866	0.00250381	0.0309088	0.0241791	CA2/FOS/LTF/JUNB/INPP5D/LRRC17	6
Vasular niche	GO:0043010	camera-type eye development	12/263	332/18866	0.00251845	0.0309838	0.0242377	CRYBA4/LAMC3/TBX2/COL4A1/THY1/PDGFRB/HES5/PTN/DLL1/MFSD2A/JUN/RDH10	12
Vasular niche	GO:0002689	negative regulation of leukocyte chemotaxis	3/263	20/18866	0.00256165	0.0314085	0.0245699	MMP28/DUSP1/PADI2	3
Vasular niche	GO:1902105	regulation of leukocyte differentiation	11/263	290/18866	0.00260577	0.0318415	0.0249087	CA2/FOS/LTF/INPP5D/EGR3/JUN/TCF7/LRRC17/MYC/TNFRSF18/GATA2	11
Vasular niche	GO:0071456	cellular response to hypoxia	9/263	208/18866	0.00264011	0.032102	0.0251125	PTN/RGCC/CD34/EPAS1/EGR1/MYC/ICAM1/NDRG1/NOTCH1	9
Vasular niche	GO:0032496	response to lipopolysaccharide	12/263	334/18866	0.00264484	0.032102	0.0251125	FOS/LTF/ZFP36/SPON2/DCN/SPARC/IL6/ICAM1/CXCL8/CXCL3/NOTCH1/LILRA2	12
Vasular niche	GO:0061371	determination of heart left/right asymmetry	5/263	69/18866	0.00275486	0.0330895	0.0258849	TBX2/NODAL/DLL1/SOX18/NOTCH1	5
Vasular niche	GO:2000573	positive regulation of DNA biosynthetic process	5/263	69/18866	0.00275486	0.0330895	0.0258849	NOX4/PDGFB/PDGFRB/RGCC/MYC	5
Vasular niche	GO:0009855	determination of bilateral symmetry	7/263	134/18866	0.00276279	0.0330895	0.0258849	TBX2/NODAL/DLL1/SOX18/DDIT3/TBX1/NOTCH1	7
Vasular niche	GO:0046683	response to organophosphorus	7/263	134/18866	0.00276279	0.0330895	0.0258849	NOX4/FOS/COL1A1/FOSB/SPARC/DUSP1/LDHA	7
Vasular niche	GO:0051302	regulation of cell division	8/263	171/18866	0.00279934	0.0334166	0.0261408	PGF/PDGFB/PTN/YBX1/DLL1/LBH/MYC/SUSD2	8
Vasular niche	GO:0009799	specification of symmetry	7/263	135/18866	0.00288004	0.0342668	0.0268059	TBX2/NODAL/DLL1/SOX18/DDIT3/TBX1/NOTCH1	7
Vasular niche	GO:0003143	embryonic heart tube morphogenesis	5/263	70/18866	0.00293363	0.0346104	0.0270747	TBX2/NODAL/DLL1/SOX18/NOTCH1	5
Vasular niche	GO:0061042	vascular wound healing	3/263	21/18866	0.00295805	0.0346104	0.0270747	MCAM/CD34/GATA2	3
Vasular niche	GO:0072574	hepatocyte proliferation	3/263	21/18866	0.00295805	0.0346104	0.0270747	PTN/IL6/LIMS2	3
Vasular niche	GO:0072575	epithelial cell proliferation involved in liver morphogenesis	3/263	21/18866	0.00295805	0.0346104	0.0270747	PTN/IL6/LIMS2	3
Vasular niche	GO:2000737	negative regulation of stem cell differentiation	3/263	21/18866	0.00295805	0.0346104	0.0270747	HES5/LBH/NOTCH1	3
Vasular niche	GO:0008544	epidermis development	15/263	477/18866	0.00296633	0.0346104	0.0270747	FURIN/CCN2/ZFP36/HES5/YBX1/DLL1/SOX18/KRT13/CTSL/KRT14/KRT16/NGFR/NOTCH1/TFDP1/KRT17	15
Vasular niche	GO:0001654	eye development	13/263	384/18866	0.00298071	0.0346664	0.0271185	CRYBA4/LAMC3/TBX2/COL4A1/THY1/COL5A2/PDGFRB/HES5/PTN/DLL1/MFSD2A/JUN/RDH10	13
Vasular niche	GO:0030278	regulation of ossification	9/263	212/18866	0.00299774	0.0347527	0.027186	CCN1/MGP/LTF/PTN/PKDCC/CHRD/IL6/CEBPD/NOTCH1	9
Vasular niche	GO:0090092	regulation of transmembrane receptor protein serine/threonine kinase signaling pathway	10/263	254/18866	0.00309241	0.0357357	0.027955	CCN1/NODAL/HES5/FSTL1/CDH5/SULF1/CHRD/DACT2/NOTCH1/BMP8B	10
Vasular niche	GO:0001659	temperature homeostasis	8/263	174/18866	0.00311415	0.0357584	0.0279727	LAMA4/APLN/HCRT/EPAS1/DDIT3/EGR1/PEMT/NOTCH1	8
Vasular niche	GO:0097696	receptor signaling pathway via STAT	8/263	174/18866	0.00311415	0.0357584	0.0279727	SOCS3/HES5/CRLF1/BCL3/IL6/NOTCH1/TNFRSF18/FGFR3	8
Vasular niche	GO:0019058	viral life cycle	12/263	341/18866	0.00312853	0.0358097	0.0280129	FURIN/LTF/IFITM3/ITGB1/GSN/CTSL/NUP107/LDLR/ICAM1/CXCL8/NOTCH1/IFI27	12
Vasular niche	GO:0048709	oligodendrocyte differentiation	6/263	103/18866	0.00321114	0.0366394	0.028662	HES5/PTN/GSN/MYRF/NOTCH1/CD9	6
Vasular niche	GO:0010463	mesenchymal cell proliferation	4/263	44/18866	0.0032343	0.0366723	0.0286877	PTN/TBX1/CHRD/MYC	4
Vasular niche	GO:0032965	regulation of collagen biosynthetic process	4/263	44/18866	0.0032343	0.0366723	0.0286877	CCN2/PDGFRB/RGCC/IL6	4
Vasular niche	GO:0150063	visual system development	13/263	388/18866	0.00325505	0.0367922	0.0287815	CRYBA4/LAMC3/TBX2/COL4A1/THY1/COL5A2/PDGFRB/HES5/PTN/DLL1/MFSD2A/JUN/RDH10	13
Vasular niche	GO:0045655	regulation of monocyte differentiation	3/263	22/18866	0.00339013	0.0380811	0.0297897	INPP5D/JUN/MYC	3
Vasular niche	GO:0072576	liver morphogenesis	3/263	22/18866	0.00339013	0.0380811	0.0297897	PTN/IL6/LIMS2	3
Vasular niche	GO:0010810	regulation of cell-substrate adhesion	9/263	217/18866	0.00349743	0.0391648	0.0306375	EDIL3/CCN1/ANGPT2/COL1A1/FN1/THY1/PTN/NOTCH1/LIMS2	9
Vasular niche	GO:0014002	astrocyte development	4/263	45/18866	0.00351154	0.0392013	0.0306661	LAMC3/DLL1/IL6/LDLR	4
Vasular niche	GO:0048562	embryonic organ morphogenesis	11/263	302/18866	0.00354776	0.0394839	0.0308871	FRZB/TBX2/NODAL/EFNA1/DLL1/SOX18/TBX1/RDH10/TCF7/NOTCH1/GATA2	11
Vasular niche	GO:0048771	tissue remodeling	8/263	178/18866	0.00357599	0.0396759	0.0310373	NOX4/CA2/TIMP1/BGN/PTN/INPP5D/EPAS1/IL6	8
Vasular niche	GO:0036294	cellular response to decreased oxygen levels	9/263	218/18866	0.0036048	0.0398733	0.0311917	PTN/RGCC/CD34/EPAS1/EGR1/MYC/ICAM1/NDRG1/NOTCH1	9
Vasular niche	GO:0001889	liver development	7/263	141/18866	0.00366559	0.0402992	0.0315249	FRZB/NODAL/PTN/JUN/IL6/NOTCH1/LIMS2	7
Vasular niche	GO:0032355	response to estradiol	7/263	141/18866	0.00366559	0.0402992	0.0315249	CCN2/COL1A1/PDGFRB/IGFBP2/EEF2/PTN/DUSP1	7
Vasular niche	GO:0034446	substrate adhesion-dependent cell spreading	6/263	106/18866	0.00370142	0.0404705	0.0316589	LAMC3/FN1/LAMC1/EFNA1/RADIL/LIMS2	6
Vasular niche	GO:0048880	sensory system development	13/263	394/18866	0.00370483	0.0404705	0.0316589	CRYBA4/LAMC3/TBX2/COL4A1/THY1/COL5A2/PDGFRB/HES5/PTN/DLL1/MFSD2A/JUN/RDH10	13
Vasular niche	GO:0009952	anterior/posterior pattern specification	9/263	219/18866	0.00371473	0.0404705	0.0316589	TCF15/NODAL/HES5/DLL1/DDIT3/ARC/BTG2/TBX1/NOTCH1	9
Vasular niche	GO:0014014	negative regulation of gliogenesis	4/263	46/18866	0.00380449	0.0411468	0.0321879	HES5/PTN/LDLR/NOTCH1	4
Vasular niche	GO:0061028	establishment of endothelial barrier	4/263	46/18866	0.00380449	0.0411468	0.0321879	SOX18/CLDN5/CDH5/ICAM1	4
Vasular niche	GO:0002687	positive regulation of leukocyte migration	7/263	142/18866	0.00381094	0.0411468	0.0321879	PGF/THY1/PTN/IL6/ICAM1/CXCL8/TNFRSF18	7
Vasular niche	GO:0032703	negative regulation of interleukin-2 production	3/263	23/18866	0.00385886	0.0412944	0.0323034	ZFP36/CD34/HOMER3	3
Vasular niche	GO:0071404	cellular response to low-density lipoprotein particle stimulus	3/263	23/18866	0.00385886	0.0412944	0.0323034	ITGB1/LDLR/CD9	3
Vasular niche	GO:0097150	neuronal stem cell population maintenance	3/263	23/18866	0.00385886	0.0412944	0.0323034	HES5/DLL1/NOTCH1	3
Vasular niche	GO:0045685	regulation of glial cell differentiation	5/263	75/18866	0.00395518	0.0421341	0.0329603	HES5/PTN/IL6/LDLR/NOTCH1	5
Vasular niche	GO:0045598	regulation of fat cell differentiation	7/263	143/18866	0.00396063	0.0421341	0.0329603	FRZB/ZFP36/TRIB2/MMP11/DDIT3/IL6/GATA2	7
Vasular niche	GO:0032526	response to retinoic acid	6/263	108/18866	0.00405778	0.043041	0.0336697	IGFBP7/COL1A1/PDGFRB/IGFBP2/TBX1/DUSP1	6
Vasular niche	GO:0014003	oligodendrocyte development	4/263	47/18866	0.00411357	0.0433907	0.0339433	HES5/GSN/MYRF/CD9	4
Vasular niche	GO:0061008	hepaticobiliary system development	7/263	144/18866	0.00411474	0.0433907	0.0339433	FRZB/NODAL/PTN/JUN/IL6/NOTCH1/LIMS2	7
Vasular niche	GO:0001819	positive regulation of cytokine production	14/263	447/18866	0.00418878	0.0439154	0.0343537	FURIN/NODAL/SPON2/RGCC/SLC7A5/CCDC88B/CD34/SULF1/DDIT3/EGR1/BCL3/IL6/UFD1/LILRA2	14
Vasular niche	GO:0009314	response to radiation	14/263	447/18866	0.00418878	0.0439154	0.0343537	NOX4/FOS/ANGPT2/COL3A1/CRIP1/PTN/ITGB1/KRT14/EGR1/DUSP1/BCL3/MYC/ICAM1/SDF4	14
Vasular niche	GO:0021510	spinal cord development	6/263	109/18866	0.00424518	0.0443781	0.0347157	PLXDC1/PTN/DLL1/CHRD/NOTCH1/GATA2	6
Vasular niche	GO:0007612	learning	7/263	145/18866	0.00427335	0.0445438	0.0348453	FOS/PTN/ITGB1/CLDN5/ARC/BTG2/JUN	7
Vasular niche	GO:0003181	atrioventricular valve morphogenesis	3/263	24/18866	0.00436515	0.0448505	0.0350853	CCN1/EFNA1/NOTCH1	3
Vasular niche	GO:0048745	smooth muscle tissue development	3/263	24/18866	0.00436515	0.0448505	0.0350853	COL3A1/PDGFRB/MYLK	3
Vasular niche	GO:0098743	cell aggregation	3/263	24/18866	0.00436515	0.0448505	0.0350853	CCN2/MGP/LTF	3
Vasular niche	GO:2000209	regulation of anoikis	3/263	24/18866	0.00436515	0.0448505	0.0350853	TLE5/ITGB1/NOTCH1	3
Vasular niche	GO:0002237	response to molecule of bacterial origin	12/263	356/18866	0.00440749	0.0448505	0.0350853	FOS/LTF/ZFP36/SPON2/DCN/SPARC/IL6/ICAM1/CXCL8/CXCL3/NOTCH1/LILRA2	12
Vasular niche	GO:0030500	regulation of bone mineralization	5/263	77/18866	0.00442735	0.0448505	0.0350853	CCN1/MGP/LTF/PTN/PKDCC	5
Vasular niche	GO:0042542	response to hydrogen peroxide	7/263	146/18866	0.00443654	0.0448505	0.0350853	COL1A1/PDGFRB/EEF2/JUN/DUSP1/IL6/LDHA	7
Vasular niche	GO:0014911	positive regulation of smooth muscle cell migration	4/263	48/18866	0.00443917	0.0448505	0.0350853	NOX4/PDGFB/ADAMTS1/PDGFRB	4
Vasular niche	GO:0045601	regulation of endothelial cell differentiation	4/263	48/18866	0.00443917	0.0448505	0.0350853	CLDN5/CDH5/APOLD1/NOTCH1	4
Vasular niche	GO:0070169	positive regulation of biomineral tissue development	4/263	48/18866	0.00443917	0.0448505	0.0350853	CCN1/LTF/PTN/PKDCC	4
Vasular niche	GO:0110151	positive regulation of biomineralization	4/263	48/18866	0.00443917	0.0448505	0.0350853	CCN1/LTF/PTN/PKDCC	4
Vasular niche	GO:0044409	entry into host	7/263	147/18866	0.0046044	0.0463903	0.0362898	IFITM3/ITGB1/GSN/CTSL/LDLR/ICAM1/CXCL8	7
Vasular niche	GO:0042303	molting cycle	6/263	111/18866	0.00463908	0.0464808	0.0363606	SOX18/KRT14/KRT16/NGFR/NOTCH1/KRT17	6
Vasular niche	GO:0042633	hair cycle	6/263	111/18866	0.00463908	0.0464808	0.0363606	SOX18/KRT14/KRT16/NGFR/NOTCH1/KRT17	6
Vasular niche	GO:0060711	labyrinthine layer development	4/263	49/18866	0.00478171	0.0476458	0.0372719	CCN1/PCDH12/JUNB/SOCS3	4
Vasular niche	GO:1900087	positive regulation of G1/S transition of mitotic cell cycle	4/263	49/18866	0.00478171	0.0476458	0.0372719	RPTOR/ADAMTS1/RGCC/TFDP1	4
Vasular niche	GO:0001818	negative regulation of cytokine production	12/263	360/18866	0.00481122	0.0478082	0.037399	FURIN/LTF/ZFP36/TRIB2/DLL1/RGCC/CD34/DDIT3/HOMER3/BCL3/UFD1/LRRC32	12
Vasular niche	GO:0010927	cellular component assembly involved in morphogenesis	6/263	112/18866	0.00484582	0.0480201	0.0375647	PDGFRB/GPC1/ITGB1/TPM1/OBSCN/CD9	6
Vasular niche	GO:0002053	positive regulation of mesenchymal cell proliferation	3/263	25/18866	0.00490984	0.0481271	0.0376484	TBX1/CHRD/MYC	3
Vasular niche	GO:0045662	negative regulation of myoblast differentiation	3/263	25/18866	0.00490984	0.0481271	0.0376484	DLL1/DDIT3/NOTCH1	3
Vasular niche	GO:0045992	negative regulation of embryonic development	3/263	25/18866	0.00490984	0.0481271	0.0376484	TBX2/COL5A2/SULF1	3
Vasular niche	GO:0060571	morphogenesis of an epithelial fold	3/263	25/18866	0.00490984	0.0481271	0.0376484	NODAL/SULF1/RDH10	3
Vasular niche	GO:0014074	response to purine-containing compound	7/263	149/18866	0.00495446	0.0484045	0.0378655	NOX4/FOS/COL1A1/FOSB/SPARC/DUSP1/LDHA	7
Vasular niche	GO:0048762	mesenchymal cell differentiation	9/263	229/18866	0.00496491	0.0484045	0.0378655	FRZB/COL1A1/FN1/EFNA1/RGCC/TBX1/IL6/RDH10/NOTCH1	9
Vasular niche	GO:0006936	muscle contraction	12/263	362/18866	0.0050239	0.0488479	0.0382123	CCN2/MYL9/ITGA1/ACTA2/EEF2/CALD1/SULF1/BDKRB2/TPM1/MYLK/MYLK2/TNNC1	12
Vasular niche	GO:0007160	cell-matrix adhesion	9/263	230/18866	0.00510596	0.049329	0.0385886	NID2/CCN2/FN1/COL3A1/ITGA1/THY1/ITGB1/CD34/SNED1	9
Vasular niche	GO:0060041	retina development in camera-type eye	7/263	150/18866	0.00513682	0.049329	0.0385886	LAMC3/COL4A1/THY1/PDGFRB/PTN/DLL1/MFSD2A	7
Vasular niche	GO:0010718	positive regulation of epithelial to mesenchymal transition	4/263	50/18866	0.00514156	0.049329	0.0385886	COL1A1/RGCC/IL6/NOTCH1	4
Vasular niche	GO:0014009	glial cell proliferation	4/263	50/18866	0.00514156	0.049329	0.0385886	EEF2/PTN/IL6/NOTCH1	4
Vasular niche	GO:1904707	positive regulation of vascular associated smooth muscle cell proliferation	4/263	50/18866	0.00514156	0.049329	0.0385886	PDGFB/MMP9/ADAMTS1/JUN	4
Vasular niche	GO:0006979	response to oxidative stress	14/263	458/18866	0.00517188	0.0494886	0.0387135	GPX3/DPEP1/NOX4/FOS/COL1A1/MMP9/PDGFRB/EEF2/EPAS1/JUN/DUSP1/IL6/TPM1/LDHA	14
Vasular niche	GO:0035050	embryonic heart tube development	5/263	80/18866	0.00520893	0.0497116	0.038888	TBX2/NODAL/DLL1/SOX18/NOTCH1	5
Vasular niche	GO:0048738	cardiac muscle tissue development	9/263	231/18866	0.0052501	0.0499727	0.0390922	TBX2/NOX4/PDGFRB/DLL1/ITGB1/TPM1/NOTCH1/MYLK2/TNNC1	9
Invasive niche	GO:0030198	extracellular matrix organization	45/522	395/18866	7.2356e-16	1.91952e-12	1.40902e-12	TNC/ADAMTS1/PTX3/HAS2/LUM/COL3A1/COL4A1/COL1A2/COL1A1/DCN/COL4A2/SMOC1/GPM6B/VCAN/LOXL3/COL5A1/DAG1/CAV2/SPP1/SPARC/HTRA1/CST3/A2M/COL6A1/LOX/CCN2/AGRN/NID1/COL5A2/HSPG2/MMP9/DDR1/TIMP1/BGN/COL6A2/SOX9/KIF9/FN1/ANXA2/ITGB1/NCAN/TIMP2/AGT/ITGB8/ITGB4	45
Invasive niche	GO:0043062	extracellular structure organization	45/522	396/18866	7.9582e-16	1.91952e-12	1.40902e-12	TNC/ADAMTS1/PTX3/HAS2/LUM/COL3A1/COL4A1/COL1A2/COL1A1/DCN/COL4A2/SMOC1/GPM6B/VCAN/LOXL3/COL5A1/DAG1/CAV2/SPP1/SPARC/HTRA1/CST3/A2M/COL6A1/LOX/CCN2/AGRN/NID1/COL5A2/HSPG2/MMP9/DDR1/TIMP1/BGN/COL6A2/SOX9/KIF9/FN1/ANXA2/ITGB1/NCAN/TIMP2/AGT/ITGB8/ITGB4	45
Invasive niche	GO:0034340	response to type I interferon	22/522	99/18866	2.70345e-14	4.34714e-11	3.19102e-11	IFITM3/IFI6/ISG15/IRAK1/OAS1/IFIT1/BST2/RSAD2/OAS3/HLA-B/MX1/USP18/STAT1/IFI35/IFI27/IFIT3/HLA-C/IRF9/ADAR/IFIT2/SHFL/HLA-E	22
Invasive niche	GO:0060337	type I interferon signaling pathway	21/522	95/18866	1.17464e-13	1.13329e-10	8.31893e-11	IFITM3/IFI6/ISG15/IRAK1/OAS1/IFIT1/BST2/RSAD2/OAS3/HLA-B/MX1/USP18/STAT1/IFI35/IFI27/IFIT3/HLA-C/IRF9/ADAR/IFIT2/HLA-E	21
Invasive niche	GO:0071357	cellular response to type I interferon	21/522	95/18866	1.17464e-13	1.13329e-10	8.31893e-11	IFITM3/IFI6/ISG15/IRAK1/OAS1/IFIT1/BST2/RSAD2/OAS3/HLA-B/MX1/USP18/STAT1/IFI35/IFI27/IFIT3/HLA-C/IRF9/ADAR/IFIT2/HLA-E	21
Invasive niche	GO:0034341	response to interferon-gamma	28/522	202/18866	2.17202e-12	1.7463e-09	1.28187e-09	STXBP1/CAMK2B/IFITM3/AQP4/CCL2/SOCS3/CAMK2D/DAPK3/OAS1/B2M/BST2/OAS3/HLA-B/STAT1/PARP9/HLA-C/CCL4/IRF9/SHFL/HLA-DRA/HLA-DRB1/HLA-DPB1/HLA-DPA1/HLA-E/ACTG1/VIM/HLA-DRB5/MT2A	28
Invasive niche	GO:0019058	viral life cycle	36/522	341/18866	6.05722e-12	4.17429e-09	3.06413e-09	IFITM3/TPR/CCL2/PTX3/CTSB/LTF/NFIA/ISG15/HSPA1A/DAG1/CAV2/PABPC1/OAS1/IFIT1/BST2/RSAD2/OAS3/MX1/PLSCR1/IFI27/ADAR/EIF2AK2/CD74/SHFL/LAMP1/APOE/HLA-DRB1/UBB/CD81/NUCKS1/IFI16/LGALS1/EEA1/ITGB1/HACD3/SCARB2	36
Invasive niche	GO:0099177	regulation of trans-synaptic signaling	42/522	455/18866	8.52538e-12	5.14081e-09	3.7736e-09	SNAP25/NPTX1/NEUROD2/CPLX1/CBLN1/STXBP1/GRIN2C/NAPB/CPLX2/RELN/CAMK2B/SYT4/FABP5/CA2/AKAP9/MAP1B/USP8/CCL2/NSMF/TYROBP/SRGN/LGMN/APOE/S100B/FAM107A/CDH2/VAMP2/F2R/SLC1A3/SYT1/GRIN1/SYN1/PRKAR1B/NRGN/ATP1A2/NCDN/ITGB1/MAP1A/PPP3CA/AGT/NTRK2/STAT3	42
Invasive niche	GO:0050804	modulation of chemical synaptic transmission	41/522	454/18866	3.0388e-11	1.6288e-08	1.19562e-08	SNAP25/NPTX1/NEUROD2/CPLX1/CBLN1/STXBP1/GRIN2C/NAPB/CPLX2/RELN/CAMK2B/SYT4/CA2/AKAP9/MAP1B/USP8/CCL2/NSMF/TYROBP/SRGN/LGMN/APOE/S100B/FAM107A/CDH2/VAMP2/F2R/SLC1A3/SYT1/GRIN1/SYN1/PRKAR1B/NRGN/ATP1A2/NCDN/ITGB1/MAP1A/PPP3CA/AGT/NTRK2/STAT3	41
Invasive niche	GO:0071346	cellular response to interferon-gamma	25/522	182/18866	4.08325e-11	1.75695e-08	1.28969e-08	STXBP1/CAMK2B/AQP4/CCL2/SOCS3/CAMK2D/DAPK3/OAS1/B2M/OAS3/HLA-B/STAT1/PARP9/HLA-C/CCL4/IRF9/HLA-DRA/HLA-DRB1/HLA-DPB1/HLA-DPA1/HLA-E/ACTG1/VIM/HLA-DRB5/MT2A	25
Invasive niche	GO:0019079	viral genome replication	21/522	127/18866	4.34599e-11	1.75695e-08	1.28969e-08	IFITM3/CCL2/LTF/NFIA/ISG15/PABPC1/OAS1/IFIT1/BST2/RSAD2/OAS3/MX1/PLSCR1/IFI27/ADAR/EIF2AK2/SHFL/NUCKS1/IFI16/EEA1/HACD3	21
Invasive niche	GO:0022604	regulation of cell morphogenesis	43/522	499/18866	4.49764e-11	1.75695e-08	1.28969e-08	RELN/CAMK2B/SYT4/S100A10/MAP1B/PHIP/LIMS1/CCL2/HAS2/ANXA1/ID1/SEMA5A/MAP2K1/PQBP1/DAPK3/CORO1C/DAG1/NSMF/SPP1/SPARC/APOE/MT3/S100B/S100A13/FLNA/CDH2/RND3/RDX/RHOBTB3/MAP2/SYT1/GRIN1/NEFL/OLFM1/KIF1A/CHN1/FN1/DPYSL2/ABI2/PPP3CA/METRN/NTRK2/NRCAM	43
Invasive niche	GO:0060333	interferon-gamma-mediated signaling pathway	18/522	91/18866	4.92301e-11	1.75695e-08	1.28969e-08	CAMK2B/SOCS3/CAMK2D/OAS1/B2M/OAS3/HLA-B/STAT1/PARP9/HLA-C/IRF9/HLA-DRA/HLA-DRB1/HLA-DPB1/HLA-DPA1/HLA-E/HLA-DRB5/MT2A	18
Invasive niche	GO:0009615	response to virus	35/522	349/18866	5.09894e-11	1.75695e-08	1.28969e-08	CLU/IFITM3/ACTA2/IFI6/ISG15/PQBP1/OAS1/IFIT1/BST2/RSAD2/IFI44L/OAS3/MX1/PLSCR1/STAT1/IFI27/IFIT3/PARP9/CCL4/IRF9/ADAR/IFIT2/EIF2AK2/IFI44/CXCL10/SHFL/HERC5/HTRA1/TPT1/NPC2/FLNA/DCLK1/CDK6/IFI16/BNIP3L	35
Invasive niche	GO:1903900	regulation of viral life cycle	23/522	157/18866	6.5954e-11	2.08009e-08	1.52688e-08	IFITM3/PTX3/LTF/ISG15/CAV2/PABPC1/OAS1/IFIT1/BST2/RSAD2/OAS3/MX1/PLSCR1/IFI27/ADAR/EIF2AK2/CD74/SHFL/HLA-DRB1/NUCKS1/IFI16/LGALS1/HACD3	23
Invasive niche	GO:0050792	regulation of viral process	27/522	217/18866	6.89912e-11	2.08009e-08	1.52688e-08	IFITM3/PTX3/LTF/ISG15/CAV2/PABPC1/OAS1/IFIT1/BST2/RSAD2/OAS3/MX1/PLSCR1/STAT1/IFI27/CCL4/ADAR/EIF2AK2/CD74/SHFL/APOE/HLA-DRB1/JUN/NUCKS1/IFI16/LGALS1/HACD3	27
Invasive niche	GO:0043312	neutrophil degranulation	42/522	487/18866	7.45099e-11	2.11433e-08	1.55202e-08	SNAP25/SERPINA3/CHI3L1/FABP5/HBB/CTSC/PLAU/PTX3/CTSB/LTF/CD14/HSPA1A/KCMF1/COMMD9/TSPAN14/CANT1/B2M/BST2/HLA-B/FTL/HLA-C/TYROBP/C3/S100A11/HSP90AA1/LAMP1/FTH1/CST3/CYBA/CTSD/PSAP/MGST1/ASAH1/NPC2/CTSH/MMP9/CAP1/HMGB1/ALDOC/ANXA2/TIMP2/LAMP2	42
Invasive niche	GO:0002283	neutrophil activation involved in immune response	42/522	490/18866	9.0336e-11	2.42101e-08	1.77714e-08	SNAP25/SERPINA3/CHI3L1/FABP5/HBB/CTSC/PLAU/PTX3/CTSB/LTF/CD14/HSPA1A/KCMF1/COMMD9/TSPAN14/CANT1/B2M/BST2/HLA-B/FTL/HLA-C/TYROBP/C3/S100A11/HSP90AA1/LAMP1/FTH1/CST3/CYBA/CTSD/PSAP/MGST1/ASAH1/NPC2/CTSH/MMP9/CAP1/HMGB1/ALDOC/ANXA2/TIMP2/LAMP2	42
Invasive niche	GO:0014047	glutamate secretion	13/522	45/18866	1.56044e-10	3.96188e-08	2.90822e-08	SNAP25/TRH/CPLX1/STXBP1/SLC17A7/SYT4/GJA1/VAMP2/SLC1A3/SYT1/SLC1A2/CCK/NTRK2	13
Invasive niche	GO:0045069	regulation of viral genome replication	18/522	100/18866	2.53797e-10	6.12159e-08	4.49355e-08	IFITM3/LTF/ISG15/PABPC1/OAS1/IFIT1/BST2/RSAD2/OAS3/MX1/PLSCR1/IFI27/ADAR/EIF2AK2/SHFL/NUCKS1/IFI16/HACD3	18
Invasive niche	GO:0043903	regulation of symbiotic process	27/522	231/18866	2.89597e-10	6.65246e-08	4.88323e-08	IFITM3/PTX3/LTF/ISG15/CAV2/PABPC1/OAS1/IFIT1/BST2/RSAD2/OAS3/MX1/PLSCR1/STAT1/IFI27/CCL4/ADAR/EIF2AK2/CD74/SHFL/APOE/HLA-DRB1/JUN/NUCKS1/IFI16/LGALS1/HACD3	27
Invasive niche	GO:0048525	negative regulation of viral process	18/522	104/18866	4.96071e-10	1.08775e-07	7.98461e-08	IFITM3/PTX3/LTF/ISG15/OAS1/IFIT1/BST2/RSAD2/OAS3/MX1/PLSCR1/STAT1/CCL4/EIF2AK2/SHFL/JUN/NUCKS1/IFI16	18
Invasive niche	GO:0015800	acidic amino acid transport	15/522	71/18866	7.6789e-10	1.61057e-07	1.18223e-07	SNAP25/TRH/CPLX1/STXBP1/SLC17A7/SYT4/GJA1/VAMP2/SLC1A3/SYT1/SLC1A2/CCK/ATP1A2/ITGB1/NTRK2	15
Invasive niche	GO:0010001	glial cell differentiation	26/522	230/18866	1.28386e-09	2.58056e-07	1.89426e-07	CLU/RELN/CNP/SOX2/MAP2K1/DAG1/C1QA/TREM2/MT3/S100B/PLP1/VIM/ID4/CDH2/CDK6/SOX9/SOX4/GAP43/NFIB/BIN1/DNER/PTPRZ1/METRN/NTRK2/SIRT2/STAT3	26
Invasive niche	GO:0050808	synapse organization	37/522	433/18866	1.35086e-09	2.60662e-07	1.91339e-07	NEUROD2/SNCB/CBLN1/RELN/CAMK2B/MAP1B/TNC/COL4A1/LRRN3/NFIA/DAG1/C1QB/C1QC/C1QA/C3/SRGN/TREM2/LGMN/SPARC/SPARCL1/APOE/ACTG1/PFN1/TUBA1A/GPM6A/CDH2/AGRN/F2R/GAP43/GRIN1/SYN1/NEFL/KIF1A/ABI2/DNER/NTRK2/NRCAM	37
Invasive niche	GO:0007409	axonogenesis	39/522	482/18866	2.27483e-09	4.15799e-07	3.05217e-07	NPTX1/STXBP1/SCN1B/RELN/MAP1B/SEMA5A/CNP/MAP2K1/DAG1/SPP1/HSP90AA1/APOE/MT3/S100B/DCLK1/CDH2/TUBB3/ETV1/GAP43/KIF5C/NFIB/ENAH/MAP2/GRIN1/NEFL/CCK/OLFM1/UCHL1/CHN1/FN1/ITGB1/MAP1A/DPYSL2/PTPRZ1/METRN/NTRK2/FEZ1/NRCAM/USP9X	39
Invasive niche	GO:0042063	gliogenesis	30/522	307/18866	2.32723e-09	4.15799e-07	3.05217e-07	CLU/RELN/CCL2/ANXA1/CNP/SOX2/MAP2K1/DAG1/SUN2/C1QA/TREM2/MT3/S100B/PLP1/VIM/ID4/CDH2/ATP1B2/CDK6/SOX9/SOX4/GAP43/NFIB/BIN1/DNER/PTPRZ1/METRN/NTRK2/SIRT2/STAT3	30
Invasive niche	GO:0010769	regulation of cell morphogenesis involved in differentiation	30/522	310/18866	2.92679e-09	5.04244e-07	3.7014e-07	RELN/CAMK2B/S100A10/MAP1B/LIMS1/HAS2/ID1/SEMA5A/MAP2K1/PQBP1/CORO1C/NSMF/SPP1/APOE/MT3/FLNA/CDH2/MAP2/GRIN1/NEFL/OLFM1/KIF1A/CHN1/FN1/DPYSL2/ABI2/PPP3CA/METRN/NTRK2/NRCAM	30
Invasive niche	GO:0051607	defense response to virus	27/522	258/18866	3.39568e-09	5.50551e-07	4.04131e-07	IFITM3/IFI6/ISG15/PQBP1/OAS1/IFIT1/BST2/RSAD2/IFI44L/OAS3/MX1/PLSCR1/STAT1/IFI27/IFIT3/PARP9/IRF9/ADAR/IFIT2/EIF2AK2/CXCL10/SHFL/HERC5/HTRA1/FLNA/IFI16/BNIP3L	27
Invasive niche	GO:0048167	regulation of synaptic plasticity	23/522	191/18866	3.42382e-09	5.50551e-07	4.04131e-07	SNAP25/NEUROD2/CBLN1/STXBP1/GRIN2C/CPLX2/RELN/CAMK2B/SYT4/MAP1B/NSMF/TYROBP/LGMN/APOE/S100B/FAM107A/VAMP2/GRIN1/NRGN/NCDN/MAP1A/AGT/NTRK2	23
Invasive niche	GO:0045071	negative regulation of viral genome replication	13/522	61/18866	9.36316e-09	1.45703e-06	1.06953e-06	IFITM3/LTF/ISG15/OAS1/IFIT1/BST2/RSAD2/OAS3/MX1/PLSCR1/EIF2AK2/SHFL/IFI16	13
Invasive niche	GO:0002576	platelet degranulation	18/522	129/18866	1.7372e-08	2.61883e-06	1.92235e-06	SERPINA3/CLU/STXBP1/TMSB4X/LHFPL2/LGALS3BP/SRGN/SPARC/SELENOP/PSAP/A2M/FLNA/CALM1/TIMP1/SCG3/FN1/VEGFB/LAMP2	18
Invasive niche	GO:0050769	positive regulation of neurogenesis	37/522	485/18866	2.80825e-08	4.10514e-06	3.01338e-06	STMN2/NEUROD2/SCN1B/RELN/NDRG4/CAMK2B/NEUROD1/SYT4/MAP1B/ZEB1/SEMA5A/TCF4/MAP2K1/DAG1/NSMF/TREM2/APOE/FLNA/ATP1B2/RIT2/DPYSL3/SYT1/NEFL/ENC1/FN1/NAP1L1/BIN1/PTPRZ1/METRN/PCP4/TIMP2/AGT/NTRK2/FEZ1/AVIL/NRCAM/SCARB2	37
Invasive niche	GO:0009636	response to toxic substance	25/522	250/18866	3.23395e-08	4.58841e-06	3.36812e-06	PRDX1/SCN1B/MBP/HBA2/HBB/HBA1/MAP1B/SOD2/CNP/CCL4/GPX3/APOE/CST3/MT3/MGST1/MAOB/NEFL/MT1E/MT1M/MT1G/DHRS2/PON2/PRXL2A/MT1X/MT2A	25
Invasive niche	GO:0007229	integrin-mediated signaling pathway	16/522	108/18866	4.57447e-08	6.30493e-06	4.62812e-06	DST/LIMS1/ADAMTS1/COL3A1/ISG15/LOXL3/ERBIN/TYROBP/PLP1/FLNA/CCN2/TIMP1/FN1/ITGB1/ITGB8/ITGB4	16
Invasive niche	GO:0035455	response to interferon-alpha	8/522	21/18866	4.82458e-08	6.46494e-06	4.74558e-06	IFITM3/TPR/RO60/BST2/IFIT3/ADAR/IFIT2/EIF2AK2	8
Invasive niche	GO:0006835	dicarboxylic acid transport	15/522	98/18866	7.72021e-08	1.00655e-05	7.38856e-06	SNAP25/TRH/CPLX1/STXBP1/SLC17A7/SYT4/GJA1/VAMP2/SLC1A3/SYT1/SLC1A2/CCK/ATP1A2/ITGB1/NTRK2	15
Invasive niche	GO:1903901	negative regulation of viral life cycle	14/522	86/18866	9.46522e-08	1.20158e-05	8.82022e-06	IFITM3/PTX3/LTF/ISG15/OAS1/IFIT1/BST2/RSAD2/OAS3/MX1/PLSCR1/EIF2AK2/SHFL/IFI16	14
Invasive niche	GO:0043270	positive regulation of ion transport	26/522	284/18866	1.02799e-07	1.27154e-05	9.33373e-06	TRH/APLNR/STXBP1/SCN1B/RELN/SYT4/AKAP9/CCL2/TMSB4X/CCL4/CXCL10/TREM2/APOE/FLNA/CALM1/ATP1B2/F2R/FHL1/SYT1/GRIN1/CCK/ITGB1/FXYD1/AHCYL1/ATP1B1/AGT	26
Invasive niche	GO:0052548	regulation of endopeptidase activity	33/522	434/18866	1.73509e-07	2.09252e-05	1.53601e-05	SERPINA3/MBP/AQP1/LTF/IFI6/SOX2/POR/BST2/PSMB9/C3/LGMN/CRYAB/CST3/MT3/CTSD/A2M/NLRP1/CTSH/CCN2/MMP9/F2R/TIMP1/IFI16/HMGB1/GRIN1/CCK/ANXA2/BIN1/PCSK1N/TIMP2/AGT/SORL1/STAT3	33
Invasive niche	GO:0021762	substantia nigra development	10/522	43/18866	2.03587e-07	2.39538e-05	1.75832e-05	MBP/MAPKAP1/CNP/PLP1/MAOB/CALM1/BASP1/NDRG2/CKB/SIRT2	10
Invasive niche	GO:0048678	response to axon injury	13/522	80/18866	2.78134e-07	3.15299e-05	2.31445e-05	MAP1B/TNC/MAP2K1/DAG1/SPP1/TYROBP/CST3/DPYSL3/JUN/GAP43/NEFL/LGALS1/APOD	13
Invasive niche	GO:0045666	positive regulation of neuron differentiation	30/522	380/18866	2.85864e-07	3.15299e-05	2.31445e-05	STMN2/NEUROD2/SCN1B/RELN/NDRG4/CAMK2B/NEUROD1/SYT4/MAP1B/ZEB1/SEMA5A/TCF4/MAP2K1/APOE/ATP1B2/RIT2/DPYSL3/SYT1/NEFL/ENC1/FN1/METRN/PCP4/TIMP2/AGT/NTRK2/FEZ1/AVIL/NRCAM/SCARB2	30
Invasive niche	GO:0051961	negative regulation of nervous system development	27/522	319/18866	2.87586e-07	3.15299e-05	2.31445e-05	STMN2/NEUROD2/CBLN1/SYT4/CTSC/COL3A1/ID1/SEMA5A/SOX2/B2M/SPP1/ITM2C/APOE/MT3/VIM/ID4/ATP1B2/RIT2/DPYSL3/SOX9/MAP2/LGALS1/PPP3CA/SORL1/RFX4/SIRT2/STAT3	27
Invasive niche	GO:0052547	regulation of peptidase activity	34/522	466/18866	2.97504e-07	3.18924e-05	2.34106e-05	SERPINA3/MBP/AQP1/LTF/IFI6/SOX2/POR/BST2/PSMB9/C3/LGMN/CRYAB/CST3/MT3/CTSD/A2M/NLRP1/CTSH/CCN2/MMP9/F2R/TIMP1/IFI16/HMGB1/GRIN1/CCK/FN1/ANXA2/BIN1/PCSK1N/TIMP2/AGT/SORL1/STAT3	34
Invasive niche	GO:0030900	forebrain development	30/522	391/18866	5.24561e-07	5.50105e-05	4.03804e-05	RELN/NEUROD1/AQP1/COL3A1/SEMA5A/CNP/SOX2/CORO1C/SUN2/B2M/TYROBP/UBB/FLNA/ID4/DCLK1/CDH2/ATP1B2/CDK6/NFIB/FABP7/GRIN1/NEFL/SLC1A2/NRGN/ATP1A2/KIF1A/TMEM14B/NTRK2/FEZ1/RFX4	30
Invasive niche	GO:0042493	response to drug	30/522	397/18866	7.22538e-07	7.35585e-05	5.39956e-05	NEUROD1/AQP1/S100A10/MAP1B/NNMT/ANXA1/COL1A1/POR/B2M/STAT1/APOC2/CST3/MT3/CYBA/PPP1R14A/MGST1/ADIRF/LOX/MAOB/SLC1A3/SLC1A2/UCHL1/LGALS1/PPP3CA/APOD/TIMP2/MT2A/VEGFB/ABCA1/STAT3	30
Invasive niche	GO:0006906	vesicle fusion	14/522	101/18866	7.31926e-07	7.35585e-05	5.39956e-05	SNAP25/CPLX1/STXBP1/CPLX2/SYT4/ANXA1/CAV2/TAP1/VAMP2/RAB13/SYT1/ANXA2/EEA1/SEPTIN8	14
Invasive niche	GO:0048857	neural nucleus development	11/522	62/18866	9.28896e-07	9.14489e-05	6.7128e-05	MBP/MAPKAP1/CNP/PLP1/MAOB/CALM1/BASP1/NFIB/NDRG2/CKB/SIRT2	11
Invasive niche	GO:0007611	learning or memory	23/522	260/18866	1.02272e-06	9.86722e-05	7.24302e-05	SNAP25/NEUROD2/SLC17A7/RELN/NDRG4/SYT4/B2M/LGMN/APOE/S100B/CLDN5/JUN/GRIN1/PRKAR1B/CCK/NRGN/ATP1A2/ITGB1/MAP1A/GATM/PTPRZ1/AGT/NTRK2	23
Invasive niche	GO:0008306	associative learning	12/522	76/18866	1.10028e-06	0.000104074	7.63952e-05	SNAP25/NEUROD2/RELN/NDRG4/LGMN/GRIN1/CCK/NRGN/ATP1A2/ITGB1/MAP1A/AGT	12
Invasive niche	GO:0050890	cognition	25/522	302/18866	1.19301e-06	0.000110674	8.12405e-05	SNAP25/NEUROD2/SLC17A7/RELN/NDRG4/SYT4/B2M/LGMN/APOE/HLA-DRA/S100B/FAM107A/CLDN5/JUN/GRIN1/PRKAR1B/CCK/NRGN/ATP1A2/ITGB1/MAP1A/GATM/PTPRZ1/AGT/NTRK2	25
Invasive niche	GO:0031338	regulation of vesicle fusion	8/522	31/18866	1.46529e-06	0.000133207	9.77808e-05	CPLX1/STXBP1/CPLX2/SYT4/ANXA1/SYT1/ANXA2/SEPTIN8	8
Invasive niche	GO:0090174	organelle membrane fusion	14/522	107/18866	1.49113e-06	0.000133207	9.77808e-05	SNAP25/CPLX1/STXBP1/CPLX2/SYT4/ANXA1/CAV2/TAP1/VAMP2/RAB13/SYT1/ANXA2/EEA1/SEPTIN8	14
Invasive niche	GO:0006865	amino acid transport	17/522	156/18866	1.58219e-06	0.000138772	0.000101866	SNAP25/TRH/CPLX1/STXBP1/SLC17A7/SYT4/GJA1/VAMP2/SLC38A5/SLC1A3/SYT1/SLC1A2/CCK/ATP1A2/ITGB1/AGT/NTRK2	17
Invasive niche	GO:0006898	receptor-mediated endocytosis	26/522	328/18866	1.65183e-06	0.000142293	0.00010445	SNAP25/CLU/HBA2/HBB/HBA1/CD163/STAB1/CD14/CAV2/B2M/MX1/APOC1/APOC2/C3/SPARC/HSP90AA1/RAMP1/APOE/HSPG2/CD81/IGLC2/CAP1/ANXA2/ITGB1/SORL1/SCARB2	26
Invasive niche	GO:0010273	detoxification of copper ion	6/522	15/18866	1.76437e-06	0.000146747	0.000107719	MT3/MT1E/MT1M/MT1G/MT1X/MT2A	6
Invasive niche	GO:1990169	stress response to copper ion	6/522	15/18866	1.76437e-06	0.000146747	0.000107719	MT3/MT1E/MT1M/MT1G/MT1X/MT2A	6
Invasive niche	GO:0001655	urogenital system development	26/522	330/18866	1.84945e-06	0.000151098	0.000110913	CA2/TNC/RDH10/ACTA2/ADAMTS1/HAS2/ID3/ANXA1/COL4A1/DCN/NFIA/STAT1/WWTR1/PSAP/ID4/MAGED1/CTSH/NID1/CRIP1/MMP9/CD24/BASP1/SOX9/SOX4/FOXJ1/AGT	26
Invasive niche	GO:0031346	positive regulation of cell projection organization	29/522	394/18866	1.87933e-06	0.000151098	0.000110913	STMN2/SCN1B/RELN/NDRG4/CAMK2B/SYT4/MAP1B/SEMA5A/CCDC88A/MAP2K1/CORO1C/APOE/PFN1/GPM6A/AGRN/ATP1B2/RIT2/DPYSL3/ZMYND10/SYT1/NEFL/ENC1/FN1/METRN/AGT/NTRK2/FEZ1/AVIL/SCARB2	29
Invasive niche	GO:0031589	cell-substrate adhesion	27/522	359/18866	2.84195e-06	0.000224242	0.000164604	FAT2/S100A10/LIMS1/PLAU/HAS2/COL3A1/ID1/COL1A1/GPM6B/DAPK3/CORO1C/DAG1/FAM107A/ACTG1/FLNA/CCN2/NID1/ATP1B2/DDR1/CDK6/FN1/LGALS1/ITGB1/TTYH1/APOD/ITGB4/MAP4K4	27
Invasive niche	GO:0048708	astrocyte differentiation	12/522	83/18866	2.88204e-06	0.000224242	0.000164604	MAP2K1/C1QA/TREM2/MT3/S100B/PLP1/VIM/ID4/CDK6/SOX9/BIN1/STAT3	12
Invasive niche	GO:0043254	regulation of protein-containing complex assembly	31/522	449/18866	3.16507e-06	0.000238353	0.000174963	STMN2/TUBB4A/CLU/STXBP1/NAPB/AKAP9/MAP1B/TMSB4X/GFAP/HSPA1A/EIF2AK2/CRYAB/HSP90AA1/APOE/PFN1/RDX/HMGB1/MAP2/KIF9/TPPP3/CCK/CLIP3/BIN1/ABI2/ADD3/SORL1/PSRC1/AVIL/SEPTIN8/SIRT2/ABCA1	31
Invasive niche	GO:0007568	aging	25/522	319/18866	3.20579e-06	0.000238353	0.000174963	LIMS1/SOD2/CTSC/NAMPT/DCN/COL4A2/CNP/MAP2K1/DAG1/IRAK1/YBX1/RWDD1/B2M/C1QA/CRYAB/CCN2/JUN/TIMP1/CDK6/SLC1A2/PPP3CA/APOD/TIMP2/AGT/STAT3	25
Invasive niche	GO:0043200	response to amino acid	14/522	114/18866	3.21163e-06	0.000238353	0.000174963	ZEB1/COL3A1/COL4A1/COL1A2/COL1A1/NSMF/CYBA/COL6A1/CCN2/COL5A2/GRIN1/SLC1A2/NTRK2/CDO1	14
Invasive niche	GO:0050803	regulation of synapse structure or activity	21/522	240/18866	3.57544e-06	0.000261332	0.000191831	NEUROD2/CBLN1/SLC17A7/RELN/CAMK2B/LRRN3/DAG1/MX1/SRGN/SPARC/APOE/TUBA1A/GPM6A/CDH2/AGRN/GAP43/GRIN1/KIF1A/ABI2/NTRK2/NRCAM	21
Invasive niche	GO:0001894	tissue homeostasis	22/522	261/18866	3.87835e-06	0.000279241	0.000204977	SERPINA3/PRDX1/MBP/NEUROD1/CA2/LTF/B2M/SPP1/WWTR1/TPP1/LIPA/ACTG1/GJA1/EPAS1/CTSH/CCN2/CLDN5/ATP1B2/F2R/SOX9/NCDN/ITGB1	22
Invasive niche	GO:0010038	response to metal ion	27/522	366/18866	4.07824e-06	0.000286783	0.000210513	NEUROD2/SNCB/SYT4/AQP1/CA2/JUNB/CD14/CAMK2D/B2M/C1QA/LGMN/SPARC/MT3/S100A13/MAOB/CRIP1/MMP9/CALM1/JUN/SYT1/MT1E/MT1M/MT1G/AHCYL1/PPP3CA/MT1X/MT2A	27
Invasive niche	GO:0061687	detoxification of inorganic compound	6/522	17/18866	4.16145e-06	0.000286783	0.000210513	MT3/MT1E/MT1M/MT1G/MT1X/MT2A	6
Invasive niche	GO:0097501	stress response to metal ion	6/522	17/18866	4.16145e-06	0.000286783	0.000210513	MT3/MT1E/MT1M/MT1G/MT1X/MT2A	6
Invasive niche	GO:0051235	maintenance of location	25/522	324/18866	4.22367e-06	0.000286972	0.000210651	APLNR/SLC17A7/AKAP9/TMSB4X/CCDC88A/EHD1/CAMK2D/SUN2/FTL/CXCL10/C3/SRGN/FTH1/APOE/CYBA/GJA1/FLNA/CALM1/RIT2/BSCL2/F2R/ATP1A2/SORL1/ABCA1/SELENON	25
Invasive niche	GO:1904062	regulation of cation transmembrane transport	26/522	349/18866	5.14879e-06	0.000344969	0.000253224	APLNR/SCN1B/RELN/AKAP9/CCL2/TMSB4X/CAMK2D/CXCL10/TREM2/CYBA/FLNA/MMP9/VAMP2/CALM1/ATP1B2/F2R/FHL1/GRIN1/NEFL/ATP1A2/ITGB1/FXYD1/BIN1/ATP1B1/AGT/SELENON	26
Invasive niche	GO:1902903	regulation of supramolecular fiber organization	27/522	373/18866	5.79054e-06	0.000382652	0.000280885	STMN2/TUBB4A/CLU/S100A10/AKAP9/MAP1B/TMSB4X/ID1/SEMA5A/CCDC88A/HSPA1A/DAPK3/CRYAB/APOE/ACTG1/PFN1/FLNA/CCN2/RDX/MAP2/MAP1A/CLIP3/BIN1/ABI2/ADD3/PSRC1/AVIL	27
Invasive niche	GO:0050806	positive regulation of synaptic transmission	17/522	172/18866	6.041e-06	0.000390731	0.000286816	SNAP25/STXBP1/GRIN2C/RELN/CA2/CCL2/TYROBP/LGMN/APOE/S100B/FAM107A/VAMP2/SLC1A3/SYT1/GRIN1/NRGN/NTRK2	17
Invasive niche	GO:0010959	regulation of metal ion transport	28/522	396/18866	6.0748e-06	0.000390731	0.000286816	APLNR/SCN1B/CAMK2B/AKAP9/CCL2/CAMK2D/B2M/CCL4/CXCL10/TREM2/CYBA/GJA1/FLNA/VAMP2/CALM1/ATP1B2/F2R/NKAIN4/FHL1/GRIN1/ATP1A2/ITGB1/FXYD1/AHCYL1/BIN1/ATP1B1/AGT/SELENON	28
Invasive niche	GO:0034764	positive regulation of transmembrane transport	19/522	210/18866	6.39065e-06	0.000401126	0.000294446	APLNR/RELN/CA2/AKAP9/CCL2/TMSB4X/CXCL10/C3/TREM2/FLNA/CALM1/ATP1B2/F2R/SLC1A2/ITGB1/FXYD1/CLIP3/ATP1B1/AGT	19
Invasive niche	GO:0098883	synapse pruning	5/522	11/18866	6.40272e-06	0.000401126	0.000294446	C1QB/C1QC/C1QA/C3/TREM2	5
Invasive niche	GO:0010976	positive regulation of neuron projection development	23/522	290/18866	6.49715e-06	0.000401824	0.000294958	STMN2/SCN1B/RELN/NDRG4/CAMK2B/SYT4/MAP1B/SEMA5A/MAP2K1/APOE/ATP1B2/RIT2/DPYSL3/SYT1/NEFL/ENC1/FN1/METRN/AGT/NTRK2/FEZ1/AVIL/SCARB2	23
Invasive niche	GO:0098754	detoxification	15/522	138/18866	6.67472e-06	0.00040758	0.000299184	PRDX1/HBA2/HBB/HBA1/SOD2/GPX3/APOE/MT3/MGST1/MT1E/MT1M/MT1G/PRXL2A/MT1X/MT2A	15
Invasive niche	GO:0016049	cell growth	32/522	490/18866	6.98961e-06	0.00041834	0.000307082	SYT4/MAP1B/IGFBP7/SEMA5A/HSPA1A/CAMK2D/BST2/SPP1/CRYAB/HSP90AA1/APOE/MT3/FAM107A/CYBA/GJA1/DCLK1/IGFBP4/DDR1/SOX9/BTG1/MAP2/FHL1/SYT1/OLFM1/FN1/ITGB1/DPYSL2/AGT/PSRC1/NRCAM/PRMT2/USP9X	32
Invasive niche	GO:0003012	muscle system process	31/522	467/18866	7.02437e-06	0.00041834	0.000307082	SCN1B/CAMK2B/AKAP9/ACTA2/MYL9/ACTG2/CAMK2D/DAPK3/DAG1/GNAO1/CRYAB/CYBA/VIM/GJA1/FLNA/TPM2/CCN2/CALM1/F2R/ATP1A2/MYL12A/CALD1/FXYD1/DTNA/MYBPC1/BIN1/PPP3CA/GATM/ATP1B1/AGT/VEGFB	31
Invasive niche	GO:0051851	modulation by host of symbiont process	10/522	62/18866	7.12642e-06	0.000419242	0.000307744	AQP1/PTX3/LTF/CAV2/IFI27/CCL4/APOE/JUN/NUCKS1/ANXA2	10
Invasive niche	GO:0071276	cellular response to cadmium ion	8/522	38/18866	7.6603e-06	0.00044522	0.000326814	MT3/MMP9/JUN/MT1E/MT1M/MT1G/MT1X/MT2A	8
Invasive niche	GO:0071280	cellular response to copper ion	7/522	28/18866	8.5204e-06	0.000488152	0.000358328	AQP1/MT3/MT1E/MT1M/MT1G/MT1X/MT2A	7
Invasive niche	GO:0050768	negative regulation of neurogenesis	23/522	295/18866	8.60201e-06	0.000488152	0.000358328	STMN2/SYT4/COL3A1/ID1/SEMA5A/SOX2/B2M/SPP1/ITM2C/APOE/MT3/VIM/ID4/ATP1B2/RIT2/DPYSL3/SOX9/MAP2/LGALS1/PPP3CA/SORL1/SIRT2/STAT3	23
Invasive niche	GO:0150146	cell junction disassembly	6/522	19/18866	8.70255e-06	0.000488152	0.000358328	C1QB/C1QC/C1QA/C3/TREM2/MAP4K4	6
Invasive niche	GO:0030324	lung development	17/522	177/18866	8.86795e-06	0.000491295	0.000360635	CHI3L1/MAN1A2/TNC/RDH10/ID1/MAP2K1/LOXL3/DAG1/SPARC/LIPA/LOX/EPAS1/CTSH/CCN2/SOX9/NFIB/FOXJ1	17
Invasive niche	GO:0070997	neuron death	26/522	360/18866	8.96227e-06	0.000491295	0.000360635	CLU/SNCB/STXBP1/SOD2/CCL2/NAMPT/ATN1/NSMF/C1QA/TYROBP/LGMN/APOE/MT3/GPNMB/UBB/NLRP1/NES/JUN/F2R/GRIN1/NEFL/SET/PTPRZ1/NTRK2/SORL1/STAT3	26
Invasive niche	GO:0031333	negative regulation of protein-containing complex assembly	15/522	142/18866	9.47594e-06	0.000507256	0.000372351	STMN2/TUBB4A/CLU/STXBP1/TMSB4X/CRYAB/PFN1/RDX/HMGB1/MAP2/CLIP3/ADD3/SORL1/AVIL/SIRT2	15
Invasive niche	GO:0046686	response to cadmium ion	10/522	64/18866	9.55487e-06	0.000507256	0.000372351	B2M/SPARC/MT3/MMP9/JUN/MT1E/MT1M/MT1G/MT1X/MT2A	10
Invasive niche	GO:0051651	maintenance of location in cell	19/522	216/18866	9.5931e-06	0.000507256	0.000372351	APLNR/AKAP9/TMSB4X/CCDC88A/CAMK2D/SUN2/FTL/CXCL10/SRGN/FTH1/APOE/CYBA/GJA1/CALM1/RIT2/F2R/ATP1A2/SORL1/SELENON	19
Invasive niche	GO:0016050	vesicle organization	25/522	340/18866	9.78606e-06	0.000507256	0.000372351	SNAP25/CPLX1/STXBP1/SLC17A7/CPLX2/SYT4/S100A10/USP8/CTSC/ANXA1/CORO1C/CAV2/MX1/TAP1/SRGN/VAMP2/F2R/RAB13/SYT1/ANXA2/EEA1/SEPTIN8/SCARB2/SORT1/ABCA1	25
Invasive niche	GO:0060560	developmental growth involved in morphogenesis	20/522	236/18866	9.80494e-06	0.000507256	0.000372351	SYT4/MAP1B/TNC/RDH10/SEMA5A/SPP1/HSP90AA1/APOE/MT3/DCLK1/DDR1/SOX9/MAP2/SYT1/OLFM1/FN1/ITGB1/DPYSL2/NRCAM/USP9X	20
Invasive niche	GO:0006936	muscle contraction	26/522	362/18866	9.88435e-06	0.000507256	0.000372351	SCN1B/AKAP9/ACTA2/MYL9/ACTG2/CAMK2D/DAPK3/GNAO1/CRYAB/VIM/GJA1/FLNA/TPM2/CCN2/CALM1/F2R/ATP1A2/MYL12A/CALD1/FXYD1/DTNA/MYBPC1/BIN1/ATP1B1/AGT/VEGFB	26
Invasive niche	GO:0010810	regulation of cell-substrate adhesion	19/522	217/18866	1.02489e-05	0.000519131	0.000381068	S100A10/LIMS1/PLAU/HAS2/COL1A1/GPM6B/DAPK3/CORO1C/DAG1/FAM107A/ACTG1/FLNA/NID1/DDR1/CDK6/FN1/LGALS1/APOD/MAP4K4	19
Invasive niche	GO:0043687	post-translational protein modification	26/522	363/18866	1.03771e-05	0.000519131	0.000381068	CHGB/WSB1/IGFBP7/TNC/SOCS3/PRSS23/VCAN/KTN1/SPP1/PSMB9/C3/SPARCL1/APOE/CST3/CDH2/CP/EPAS1/IGFBP4/TMEM132A/TIMP1/SCG3/RAB13/FN1/LGALS1/SCG2/GOLM1	26
Invasive niche	GO:0048588	developmental cell growth	20/522	237/18866	1.04386e-05	0.000519131	0.000381068	SYT4/MAP1B/SEMA5A/SPP1/HSP90AA1/APOE/MT3/DCLK1/DDR1/SOX9/MAP2/SYT1/OLFM1/FN1/ITGB1/DPYSL2/AGT/NRCAM/PRMT2/USP9X	20
Invasive niche	GO:0019216	regulation of lipid metabolic process	29/522	431/18866	1.07536e-05	0.000529338	0.00038856	SERPINA3/FABP5/IGFBP7/RDH10/SOCS3/ANXA1/PDE3B/POR/APOC1/CD74/APOC2/C3/APOE/PSAP/ASAH1/NPC2/CD81/BSCL2/DKK3/ZBTB20/SOX9/EEF1A2/CYP51A1/APOD/AGT/SORL1/AVIL/GOLM1/ABCA1	29
Invasive niche	GO:0031103	axon regeneration	9/522	52/18866	1.13137e-05	0.000548891	0.000402913	MAP1B/TNC/MAP2K1/DAG1/SPP1/JUN/GAP43/NEFL/APOD	9
Invasive niche	GO:0010721	negative regulation of cell development	25/522	343/18866	1.13783e-05	0.000548891	0.000402913	STMN2/SYT4/COL3A1/LTF/ID1/SEMA5A/SOX2/CORO1C/B2M/SPP1/ITM2C/APOE/MT3/VIM/ID4/ATP1B2/RIT2/DPYSL3/SOX9/MAP2/LGALS1/PPP3CA/SORL1/SIRT2/STAT3	25
Invasive niche	GO:0021537	telencephalon development	21/522	259/18866	1.16581e-05	0.000555135	0.000407496	RELN/NEUROD1/AQP1/COL3A1/CORO1C/SUN2/FLNA/ID4/CDH2/ATP1B2/CDK6/NFIB/GRIN1/NEFL/SLC1A2/NRGN/ATP1A2/TMEM14B/NTRK2/FEZ1/RFX4	21
Invasive niche	GO:0019932	second-messenger-mediated signaling	30/522	456/18866	1.17379e-05	0.000555135	0.000407496	NEUROD2/APLNR/GRIN2C/CAMKK2/NEUROD1/APLP1/AQP1/RCAN1/RASD1/PDE3B/CAMK2D/CCL4/CXCL10/TREM2/RAMP1/APOE/CALM1/RIT2/SOX9/GRIN1/PRKAR1B/ATP1A2/MT1M/CAMTA1/DDAH1/PPP3CA/ATP1B1/AGT/ABCA1/SELENON	30
Invasive niche	GO:0030323	respiratory tube development	17/522	181/18866	1.19268e-05	0.000556097	0.000408203	CHI3L1/MAN1A2/TNC/RDH10/ID1/MAP2K1/LOXL3/DAG1/SPARC/LIPA/LOX/EPAS1/CTSH/CCN2/SOX9/NFIB/FOXJ1	17
Invasive niche	GO:1901888	regulation of cell junction assembly	18/522	200/18866	1.19888e-05	0.000556097	0.000408203	CBLN1/S100A10/LIMS1/LRRN3/GPM6B/DAPK3/CORO1C/FAM107A/ACTG1/GJA1/AGRN/CLDN5/GAP43/GRIN1/APOD/AGT/NTRK2/MAP4K4	18
Invasive niche	GO:0007612	learning	15/522	145/18866	1.22178e-05	0.000557801	0.000409453	SNAP25/NEUROD2/RELN/NDRG4/LGMN/CLDN5/JUN/GRIN1/CCK/NRGN/ATP1A2/ITGB1/MAP1A/AGT/NTRK2	15
Invasive niche	GO:0034329	cell junction assembly	29/522	434/18866	1.22568e-05	0.000557801	0.000409453	CBLN1/S100A10/MAP1B/DST/LIMS1/LRRN3/GPM6B/DAPK3/CORO1C/FAM107A/ACTG1/GJA1/FLNA/GPM6A/CDH2/AGRN/CLDN5/RAB13/GAP43/GRIN1/FN1/DNER/FLNC/APOD/AGT/NTRK2/NRCAM/ITGB4/MAP4K4	29
Invasive niche	GO:0001503	ossification	28/522	412/18866	1.26904e-05	0.00057036	0.000418672	TNC/ID3/JUNB/LTF/ID1/COL1A2/COL1A1/MGP/ISG15/SOX2/SMOC1/GPM6B/VCAN/EXT2/SPP1/ADAR/SRGN/SPARC/WWTR1/GPNMB/ID4/COL6A1/LOX/CCN2/COL5A2/CDK6/SOX9/SORT1	28
Invasive niche	GO:0006979	response to oxidative stress	30/522	458/18866	1.27693e-05	0.00057036	0.000418672	PRDX1/CAMKK2/AQP1/HBA2/HBB/HBA1/SOD2/ANXA1/MAPKAP1/COL1A1/HSPA1A/RWDD1/STAT1/CRYAB/GPX3/APOE/CST3/MT3/CYBA/SELENOP/PSAP/MGST1/EPAS1/MMP9/JUN/DHRS2/PON2/APOD/SIRT2/SELENON	30
Invasive niche	GO:0001764	neuron migration	16/522	164/18866	1.33113e-05	0.000589118	0.000432441	RELN/CAMK2B/MAP1B/COL3A1/NSMF/FLNA/DCLK1/GPM6A/DCX/CCK/DNER/TUBB2A/NTRK2/NRCAM/STAT3/USP9X	16
Invasive niche	GO:0051051	negative regulation of transport	31/522	483/18866	1.3689e-05	0.000595086	0.000436822	TRH/VSNL1/SYT4/FABP5/MAP1B/TPR/ANXA1/GPM6B/HSPA1A/CAMK2D/BST2/RSAD2/APOC1/CD74/APOC2/SRGN/CRYAB/PEA15/NMB/APOE/GJA1/MAOB/MMP9/CALM1/F2R/HMGB1/ATP1A2/CYP51A1/BIN1/PPP3CA/APOD	31
Invasive niche	GO:0070371	ERK1 and ERK2 cascade	24/522	325/18866	1.36929e-05	0.000595086	0.000436822	CHI3L1/NDRG4/PLA2G2A/CCL2/ZFP36L2/MAP2K1/CCL4/CD74/TREM2/APOE/MT3/GPNMB/HLA-DRB1/CTSH/CCN2/JUN/F2R/SOX9/CAMK2N1/HMGB1/NDRG2/FN1/MTURN/AGT	24
Invasive niche	GO:0061448	connective tissue development	21/522	262/18866	1.3887e-05	0.000598131	0.000439057	CHI3L1/ZEB1/EFEMP1/ACTA2/LUM/COL1A1/MGP/POR/COL5A1/UBB/ID4/LOX/CCN2/CRIP1/TIMP1/BGN/SOX9/NFIB/SELENOM/SORL1/ITGB8	21
Invasive niche	GO:0006026	aminoglycan catabolic process	10/522	67/18866	1.45246e-05	0.000620057	0.000455152	CHI3L1/CHI3L2/LUM/DCN/VCAN/AGRN/HSPG2/BGN/IDS/NCAN	10
Invasive niche	GO:0060541	respiratory system development	18/522	204/18866	1.57137e-05	0.000664936	0.000488095	CHI3L1/MAN1A2/TNC/RDH10/ID1/MAP2K1/LOXL3/DAG1/SPARC/LIPA/LOX/EPAS1/CTSH/CCN2/BASP1/SOX9/NFIB/FOXJ1	18
Invasive niche	GO:0051957	positive regulation of amino acid transport	6/522	21/18866	1.66034e-05	0.000696476	0.000511247	TRH/STXBP1/SYT4/CCK/ITGB1/AGT	6
Invasive niche	GO:0043524	negative regulation of neuron apoptotic process	15/522	149/18866	1.69584e-05	0.000703234	0.000516208	SNCB/STXBP1/SOD2/CCL2/LGMN/APOE/MT3/NES/JUN/F2R/GRIN1/NEFL/SET/PTPRZ1/NTRK2	15
Invasive niche	GO:0050770	regulation of axonogenesis	17/522	186/18866	1.7056e-05	0.000703234	0.000516208	MAP1B/SEMA5A/MAP2K1/SPP1/APOE/MT3/CDH2/MAP2/GRIN1/NEFL/OLFM1/CHN1/FN1/DPYSL2/METRN/NTRK2/NRCAM	17
Invasive niche	GO:0001101	response to acid chemical	14/522	132/18866	1.78629e-05	0.000725343	0.000532437	ZEB1/COL3A1/COL4A1/COL1A2/COL1A1/NSMF/CYBA/COL6A1/CCN2/COL5A2/GRIN1/SLC1A2/NTRK2/CDO1	14
Invasive niche	GO:0048608	reproductive structure development	29/522	443/18866	1.79904e-05	0.000725343	0.000532437	TNC/RDH10/ADAMTS1/SOCS3/PTX3/CTSB/ANXA1/JUNB/DCN/MAP2K1/SPP1/HTRA1/CST3/UBB/PSAP/MGST1/GJA1/FLNA/ID4/EPAS1/CRIP1/BASP1/BPTF/SOX9/RHOBTB3/RAB13/TPPP3/YBX3/ITGB8	29
Invasive niche	GO:0030199	collagen fibril organization	9/522	55/18866	1.81654e-05	0.000725343	0.000532437	LUM/COL3A1/COL1A2/COL1A1/LOXL3/COL5A1/LOX/COL5A2/ANXA2	9
Invasive niche	GO:0007044	cell-substrate junction assembly	12/522	99/18866	1.84285e-05	0.000725343	0.000532437	S100A10/DST/LIMS1/GPM6B/DAPK3/CORO1C/FAM107A/ACTG1/FN1/APOD/ITGB4/MAP4K4	12
Invasive niche	GO:0051817	modulation of process of other organism involved in symbiotic interaction	12/522	99/18866	1.84285e-05	0.000725343	0.000532437	AQP1/PTX3/LTF/DAG1/CAV2/IFI27/CCL4/EIF2AK2/APOE/JUN/NUCKS1/ANXA2	12
Invasive niche	GO:0072593	reactive oxygen species metabolic process	22/522	288/18866	1.84944e-05	0.000725343	0.000532437	CLU/PRDX1/HBA2/HBB/HBA1/SOD2/PTX3/IFI6/POR/TYROBP/CRYAB/HSP90AA1/GPX3/MT3/CYBA/MAOB/CCN2/GRIN1/DDAH1/AGT/SIRT2/STAT3	22
Invasive niche	GO:0071230	cellular response to amino acid stimulus	10/522	69/18866	1.89543e-05	0.000737382	0.000541275	ZEB1/COL3A1/COL4A1/COL1A2/COL1A1/NSMF/CYBA/COL6A1/COL5A2/NTRK2	10
Invasive niche	GO:0046688	response to copper ion	8/522	43/18866	2.01155e-05	0.000776298	0.000569841	AQP1/MT3/S100A13/MT1E/MT1M/MT1G/MT1X/MT2A	8
Invasive niche	GO:0001819	positive regulation of cytokine production	29/522	447/18866	2.12481e-05	0.000800789	0.000587818	CLU/MBP/LUM/ANXA1/CD14/HSPA1A/PQBP1/IRAK1/B2M/RSAD2/STAT1/EIF2AK2/CD74/TYROBP/C3/TREM2/HLA-DPB1/CYBA/HLA-DPA1/HLA-E/NLRP1/CD81/F2R/ZBTB20/IFI16/HMGB1/AGT/SORL1/STAT3	29
Invasive niche	GO:0043434	response to peptide hormone	29/522	447/18866	2.12481e-05	0.000800789	0.000587818	ATP6V1G2/CA2/MAP1B/PHIP/SOCS3/ANXA1/COL1A1/PDE3B/POR/DAG1/CAV2/STAT1/SPARC/CYBA/GJA1/CCN2/VAMP2/TIMP1/RAB13/NUCKS1/NEFL/PRKAR1B/AHCYL1/ATP6V0D1/AGT/SORL1/CDO1/SORT1/STAT3	29
Invasive niche	GO:0061458	reproductive system development	29/522	447/18866	2.12481e-05	0.000800789	0.000587818	TNC/RDH10/ADAMTS1/SOCS3/PTX3/CTSB/ANXA1/JUNB/DCN/MAP2K1/SPP1/HTRA1/CST3/UBB/PSAP/MGST1/GJA1/FLNA/ID4/EPAS1/CRIP1/BASP1/BPTF/SOX9/RHOBTB3/RAB13/TPPP3/YBX3/ITGB8	29
Invasive niche	GO:0009612	response to mechanical stimulus	18/522	209/18866	2.18059e-05	0.000813595	0.000597218	CHI3L1/AQP1/MAP1B/TNC/COL3A1/COL1A1/DCN/DAG1/STAT1/CXCL10/CYBA/GJA1/JUN/SOX9/ETV1/SLC1A3/ATP1A2/AGT	18
Invasive niche	GO:0050807	regulation of synapse organization	19/522	229/18866	2.19252e-05	0.000813595	0.000597218	NEUROD2/CBLN1/RELN/CAMK2B/LRRN3/DAG1/SRGN/SPARC/APOE/TUBA1A/GPM6A/CDH2/AGRN/GAP43/GRIN1/KIF1A/ABI2/NTRK2/NRCAM	19
Invasive niche	GO:0007160	cell-matrix adhesion	19/522	230/18866	2.32982e-05	0.000857942	0.000629772	S100A10/LIMS1/PLAU/COL3A1/GPM6B/DAPK3/CORO1C/DAG1/FAM107A/ACTG1/CCN2/NID1/DDR1/CDK6/FN1/ITGB1/APOD/ITGB4/MAP4K4	19
Invasive niche	GO:0051346	negative regulation of hydrolase activity	30/522	473/18866	2.35609e-05	0.000861044	0.000632049	SERPINA3/AQP1/PTX3/ANXA1/LTF/IFI6/POR/IFIT1/BST2/APOC1/C3/CRYAB/CST3/MT3/PPP1R14A/A2M/MMP9/TIMP1/RDX/IFI16/MAP2/SET/ANXA2/BIN1/PCSK1N/TIMP2/AGT/SORL1/CNN3/SORT1	30
Invasive niche	GO:1990138	neuron projection extension	16/522	172/18866	2.41482e-05	0.00087587	0.000642931	SYT4/MAP1B/SEMA5A/HSP90AA1/APOE/MT3/DCLK1/DDR1/MAP2/SYT1/OLFM1/FN1/ITGB1/DPYSL2/NRCAM/USP9X	16
Invasive niche	GO:0042743	hydrogen peroxide metabolic process	9/522	57/18866	2.44721e-05	0.000880996	0.000646694	PRDX1/HBA2/HBB/HBA1/GPX3/MT3/CYBA/MAOB/STAT3	9
Invasive niche	GO:0150115	cell-substrate junction organization	12/522	102/18866	2.49878e-05	0.000892898	0.000655431	S100A10/DST/LIMS1/GPM6B/DAPK3/CORO1C/FAM107A/ACTG1/FN1/APOD/ITGB4/MAP4K4	12
Invasive niche	GO:0030207	chondroitin sulfate catabolic process	5/522	14/18866	2.5895e-05	0.000905197	0.000664459	DCN/VCAN/BGN/IDS/NCAN	5
Invasive niche	GO:0051938	L-glutamate import	5/522	14/18866	2.5895e-05	0.000905197	0.000664459	SLC17A7/SLC1A3/SLC1A2/ATP1A2/ITGB1	5
Invasive niche	GO:1902430	negative regulation of amyloid-beta formation	5/522	14/18866	2.5895e-05	0.000905197	0.000664459	CLU/APOE/BIN1/NTRK2/SORL1	5
Invasive niche	GO:0019882	antigen processing and presentation	19/522	232/18866	2.62769e-05	0.000909673	0.000667745	B2M/HLA-B/HLA-C/CD74/TAP1/PSMB9/TREM2/LGMN/HLA-DRA/HLA-DRB1/HLA-DPB1/CYBA/HLA-DPA1/CTSD/PSAP/HLA-E/CTSH/HLA-DRB5/DYNC1LI2	19
Invasive niche	GO:1901215	negative regulation of neuron death	18/522	212/18866	2.64001e-05	0.000909673	0.000667745	SNCB/STXBP1/SOD2/CCL2/LGMN/APOE/MT3/GPNMB/NES/JUN/F2R/GRIN1/NEFL/SET/PTPRZ1/NTRK2/SORL1/STAT3	18
Invasive niche	GO:0060291	long-term synaptic potentiation	11/522	87/18866	2.7454e-05	0.000939278	0.000689476	SNAP25/GRIN2C/RELN/TYROBP/LGMN/APOE/S100B/FAM107A/VAMP2/NRGN/NTRK2	11
Invasive niche	GO:0031647	regulation of protein stability	22/522	296/18866	2.8174e-05	0.000957122	0.000702575	CLU/STXBP1/USP8/ID1/HSPA1A/DERL1/RPL23/TYROBP/CRYAB/HSP90AA1/LAMP1/MT3/FAM107A/PFN1/FLNA/CTSH/CD81/ATP1B2/SOX4/ATP1B1/LAMP2/USP9X	22
Invasive niche	GO:0030099	myeloid cell differentiation	28/522	431/18866	2.87131e-05	0.000968616	0.000711012	CA2/MYL9/JUNB/LTF/ISG15/HSPA1A/B2M/STAT1/C1QC/ADAR/CD74/TYROBP/TREM2/HLA-DRB1/LOX/EPAS1/MMP9/CD81/JUN/CDK6/IFI16/MT1G/DHRS2/KMT2E/ANXA2/PRXL2A/MTURN/STAT3	28
Invasive niche	GO:0048002	antigen processing and presentation of peptide antigen	17/522	194/18866	2.94085e-05	0.00098305	0.000721607	B2M/HLA-B/HLA-C/CD74/TAP1/PSMB9/TREM2/LGMN/HLA-DRA/HLA-DRB1/HLA-DPB1/CYBA/HLA-DPA1/CTSD/HLA-E/HLA-DRB5/DYNC1LI2	17
Invasive niche	GO:0055076	transition metal ion homeostasis	14/522	138/18866	2.95486e-05	0.00098305	0.000721607	LTF/SLC39A7/B2M/FTL/FTH1/MT3/CP/EPAS1/MT1E/MT1M/MT1G/ATP6V0D1/MT1X/MT2A	14
Invasive niche	GO:0022898	regulation of transmembrane transporter activity	21/522	276/18866	3.02412e-05	0.000999204	0.000733465	SCN1B/RELN/AKAP9/CCL2/TMSB4X/CAMK2D/TREM2/GJA1/MMP9/VAMP2/CALM1/ATP1B2/FHL1/GRIN1/NEFL/ATP1A2/ITGB1/FXYD1/AHCYL1/ATP1B1/SELENON	21
Invasive niche	GO:0031102	neuron projection regeneration	9/522	59/18866	3.2546e-05	0.00106804	0.000783995	MAP1B/TNC/MAP2K1/DAG1/SPP1/JUN/GAP43/NEFL/APOD	9
Invasive niche	GO:1901214	regulation of neuron death	23/522	321/18866	3.3177e-05	0.00108139	0.000793793	CLU/SNCB/STXBP1/SOD2/CCL2/NSMF/C1QA/TYROBP/LGMN/APOE/MT3/GPNMB/UBB/NES/JUN/F2R/GRIN1/NEFL/SET/PTPRZ1/NTRK2/SORL1/STAT3	23
Invasive niche	GO:0002478	antigen processing and presentation of exogenous peptide antigen	16/522	177/18866	3.43642e-05	0.00111257	0.000816682	B2M/HLA-B/HLA-C/CD74/TAP1/PSMB9/LGMN/HLA-DRA/HLA-DRB1/HLA-DPB1/CYBA/HLA-DPA1/CTSD/HLA-E/HLA-DRB5/DYNC1LI2	16
Invasive niche	GO:0048284	organelle fusion	14/522	140/18866	3.47159e-05	0.00111646	0.000819538	SNAP25/CPLX1/STXBP1/CPLX2/SYT4/ANXA1/CAV2/TAP1/VAMP2/RAB13/SYT1/ANXA2/EEA1/SEPTIN8	14
Invasive niche	GO:0051098	regulation of binding	25/522	367/18866	3.54065e-05	0.00113113	0.000830308	NEUROD1/S100A10/ZNF462/TMSB4X/ID1/DERL1/IFIT1/B2M/PARP9/IFIT2/RAMP1/APOE/LOX/MMP9/CLDN5/NES/JUN/NUCKS1/IFI16/HMGB1/MAP2/ANXA2/PPP3CA/SORL1/SIRT2	25
Invasive niche	GO:0010951	negative regulation of endopeptidase activity	20/522	258/18866	3.57444e-05	0.00113441	0.000832715	SERPINA3/AQP1/LTF/IFI6/POR/BST2/C3/CRYAB/CST3/MT3/A2M/MMP9/TIMP1/IFI16/ANXA2/BIN1/PCSK1N/TIMP2/AGT/SORL1	20
Invasive niche	GO:0009895	negative regulation of catabolic process	23/522	323/18866	3.65484e-05	0.00115114	0.000844996	GRIN2C/NAMPT/PDE3B/PABPC1/YBX1/RPL23/APOC1/TREM2/CST3/MT3/FLNA/BSCL2/TIMP1/DAPL1/ANXA2/YBX3/MAP1A/CYP51A1/TIMP2/FEZ1/SORL1/SIRT2/STAT3	23
Invasive niche	GO:0048675	axon extension	13/522	123/18866	3.67488e-05	0.00115114	0.000844996	MAP1B/SEMA5A/HSP90AA1/APOE/MT3/DCLK1/MAP2/OLFM1/FN1/ITGB1/DPYSL2/NRCAM/USP9X	13
Invasive niche	GO:0019883	antigen processing and presentation of endogenous antigen	6/522	24/18866	3.83738e-05	0.00117908	0.000865502	B2M/HLA-B/HLA-C/CD74/TAP1/HLA-E	6
Invasive niche	GO:0071294	cellular response to zinc ion	6/522	24/18866	3.83738e-05	0.00117908	0.000865502	MT3/MT1E/MT1M/MT1G/MT1X/MT2A	6
Invasive niche	GO:0086064	cell communication by electrical coupling involved in cardiac conduction	6/522	24/18866	3.83738e-05	0.00117908	0.000865502	CAMK2D/GJA1/CALM1/ATP1B2/ATP1A2/ATP1B1	6
Invasive niche	GO:0009306	protein secretion	29/522	462/18866	3.88128e-05	0.00118502	0.000869861	SNAP25/TRH/VSNL1/CPLX1/CBLN1/NEUROD1/SYT4/ANXA1/CD14/RSAD2/SRGN/TREM2/APOE/HLA-DRB1/S100A13/PSAP/HLA-E/GJA1/NNAT/F2R/SOX4/RAB13/HMGB1/WLS/CYP51A1/PPP3CA/SCG2/AGT/SORL1	29
Invasive niche	GO:2000116	regulation of cysteine-type endopeptidase activity	19/522	239/18866	3.95656e-05	0.00120041	0.000881157	AQP1/LTF/IFI6/SOX2/POR/PSMB9/LGMN/CRYAB/MT3/CTSD/NLRP1/CTSH/CCN2/MMP9/F2R/IFI16/HMGB1/GRIN1/CCK	19
Invasive niche	GO:0035592	establishment of protein localization to extracellular region	29/522	463/18866	4.03559e-05	0.00121673	0.000893139	SNAP25/TRH/VSNL1/CPLX1/CBLN1/NEUROD1/SYT4/ANXA1/CD14/RSAD2/SRGN/TREM2/APOE/HLA-DRB1/S100A13/PSAP/HLA-E/GJA1/NNAT/F2R/SOX4/RAB13/HMGB1/WLS/CYP51A1/PPP3CA/SCG2/AGT/SORL1	29
Invasive niche	GO:0030901	midbrain development	11/522	91/18866	4.20043e-05	0.00125856	0.000923848	MBP/MAPKAP1/CNP/PLP1/MAOB/CALM1/BASP1/WLS/NDRG2/CKB/SIRT2	11
Invasive niche	GO:0034767	positive regulation of ion transmembrane transport	15/522	161/18866	4.23316e-05	0.00126054	0.000925299	APLNR/RELN/AKAP9/CCL2/TMSB4X/CXCL10/TREM2/FLNA/CALM1/ATP1B2/F2R/ITGB1/FXYD1/ATP1B1/AGT	15
Invasive niche	GO:1903902	positive regulation of viral life cycle	9/522	61/18866	4.27691e-05	0.00126575	0.000929126	CAV2/PABPC1/IFIT1/ADAR/CD74/HLA-DRB1/NUCKS1/LGALS1/HACD3	9
Invasive niche	GO:0001952	regulation of cell-matrix adhesion	13/522	125/18866	4.35763e-05	0.00128178	0.00094089	S100A10/LIMS1/PLAU/GPM6B/DAPK3/CORO1C/DAG1/FAM107A/ACTG1/DDR1/CDK6/APOD/MAP4K4	13
Invasive niche	GO:0071229	cellular response to acid chemical	10/522	76/18866	4.476e-05	0.00130862	0.000960592	ZEB1/COL3A1/COL4A1/COL1A2/COL1A1/NSMF/CYBA/COL6A1/COL5A2/NTRK2	10
Invasive niche	GO:0090130	tissue migration	25/522	374/18866	4.82212e-05	0.00140132	0.00102864	FAT2/TMSB4X/ACTA2/HAS2/ANXA1/ID1/DCN/ACTG2/SEMA5A/CORO1C/LGMN/SPARC/APOE/PFN1/ATP5F1A/CTSH/MMP9/JUN/SOX9/RAB13/HMGB1/ITGB1/SCG2/AGT/MAP4K4	25
Invasive niche	GO:0051955	regulation of amino acid transport	7/522	36/18866	4.95895e-05	0.00143245	0.00105149	TRH/STXBP1/SYT4/CCK/ATP1A2/ITGB1/AGT	7
Invasive niche	GO:1901653	cellular response to peptide	26/522	398/18866	5.02552e-05	0.00144304	0.00105926	ATP6V1G2/CA2/MAP1B/PHIP/NAMPT/SOCS3/ID1/PDE3B/POR/CAV2/RPL23/STAT1/TREM2/LGMN/CYBA/VIM/GJA1/VAMP2/RAB13/NUCKS1/PRKAR1B/AHCYL1/ATP6V0D1/AGT/SORL1/STAT3	26
Invasive niche	GO:0051702	interaction with symbiont	11/522	93/18866	5.14867e-05	0.00146966	0.0010788	AQP1/PTX3/LTF/CAV2/IFI27/CCL4/APOE/JUN/NUCKS1/FN1/ANXA2	11
Invasive niche	GO:0032412	regulation of ion transmembrane transporter activity	20/522	265/18866	5.21306e-05	0.00147928	0.00108587	SCN1B/RELN/AKAP9/CCL2/TMSB4X/CAMK2D/TREM2/MMP9/VAMP2/CALM1/ATP1B2/FHL1/GRIN1/NEFL/ATP1A2/ITGB1/FXYD1/AHCYL1/ATP1B1/SELENON	20
Invasive niche	GO:0071692	protein localization to extracellular region	29/522	470/18866	5.2808e-05	0.00148974	0.00109354	SNAP25/TRH/VSNL1/CPLX1/CBLN1/NEUROD1/SYT4/ANXA1/CD14/RSAD2/SRGN/TREM2/APOE/HLA-DRB1/S100A13/PSAP/HLA-E/GJA1/NNAT/F2R/SOX4/RAB13/HMGB1/WLS/CYP51A1/PPP3CA/SCG2/AGT/SORL1	29
Invasive niche	GO:0061684	chaperone-mediated autophagy	5/522	16/18866	5.39617e-05	0.00151344	0.00111094	CLU/GFAP/HSP90AA1/EEF1A2/LAMP2	5
Invasive niche	GO:0051402	neuron apoptotic process	19/522	245/18866	5.54097e-05	0.00153214	0.00112466	SNCB/STXBP1/SOD2/CCL2/ATN1/NSMF/TYROBP/LGMN/APOE/MT3/NLRP1/NES/JUN/F2R/GRIN1/NEFL/SET/PTPRZ1/NTRK2	19
Invasive niche	GO:0051893	regulation of focal adhesion assembly	9/522	63/18866	5.55812e-05	0.00153214	0.00112466	S100A10/LIMS1/GPM6B/DAPK3/CORO1C/FAM107A/ACTG1/APOD/MAP4K4	9
Invasive niche	GO:0090109	regulation of cell-substrate junction assembly	9/522	63/18866	5.55812e-05	0.00153214	0.00112466	S100A10/LIMS1/GPM6B/DAPK3/CORO1C/FAM107A/ACTG1/APOD/MAP4K4	9
Invasive niche	GO:0019884	antigen processing and presentation of exogenous antigen	16/522	185/18866	5.8729e-05	0.00160971	0.0011816	B2M/HLA-B/HLA-C/CD74/TAP1/PSMB9/LGMN/HLA-DRA/HLA-DRB1/HLA-DPB1/CYBA/HLA-DPA1/CTSD/HLA-E/HLA-DRB5/DYNC1LI2	16
Invasive niche	GO:1904064	positive regulation of cation transmembrane transport	14/522	147/18866	5.95698e-05	0.00161833	0.00118793	APLNR/RELN/AKAP9/CCL2/TMSB4X/CXCL10/TREM2/FLNA/CALM1/ATP1B2/F2R/FXYD1/ATP1B1/AGT	14
Invasive niche	GO:0006882	cellular zinc ion homeostasis	7/522	37/18866	5.97145e-05	0.00161833	0.00118793	SLC39A7/MT3/MT1E/MT1M/MT1G/MT1X/MT2A	7
Invasive niche	GO:1903706	regulation of hemopoiesis	30/522	498/18866	6.09597e-05	0.00164285	0.00120593	CA2/ZEB1/MYL9/ZFP36L2/ANXA1/LTF/ISG15/HSPA1A/LOXL3/NUDT21/B2M/HLA-B/STAT1/C1QC/EIF2AK2/CD74/TYROBP/PSMB9/TREM2/HLA-DRB1/LOX/JUN/CDK6/SOX4/HMGB1/FOXJ1/KMT2E/PRXL2A/MTURN/STAT3	30
Invasive niche	GO:0045765	regulation of angiogenesis	26/522	403/18866	6.18091e-05	0.00165648	0.00121594	APLNR/CHI3L1/AQP1/ADAMTS1/ANXA1/ID1/DCN/STAB1/COL4A2/SEMA5A/PDE3B/STAT1/CXCL10/C3/SPARC/GPNMB/CTSH/HSPG2/CLDN5/BTG1/ITGB1/DDAH1/AGT/ITGB8/VEGFB/STAT3	26
Invasive niche	GO:0060074	synapse maturation	6/522	26/18866	6.26234e-05	0.00166903	0.00122515	NEUROD2/RELN/CAMK2B/NFIA/PFN1/NEFL	6
Invasive niche	GO:0032409	regulation of transporter activity	21/522	291/18866	6.52846e-05	0.0017304	0.0012702	SCN1B/RELN/AKAP9/CCL2/TMSB4X/CAMK2D/TREM2/GJA1/MMP9/VAMP2/CALM1/ATP1B2/FHL1/GRIN1/NEFL/ATP1A2/ITGB1/FXYD1/AHCYL1/ATP1B1/SELENON	21
Invasive niche	GO:0050821	protein stabilization	16/522	187/18866	6.68018e-05	0.00176094	0.00129262	CLU/STXBP1/HSPA1A/RPL23/TYROBP/CRYAB/HSP90AA1/LAMP1/MT3/PFN1/FLNA/ATP1B2/SOX4/ATP1B1/LAMP2/USP9X	16
Invasive niche	GO:0072001	renal system development	21/522	292/18866	6.85708e-05	0.00179775	0.00131963	CA2/RDH10/ACTA2/ADAMTS1/HAS2/ID3/COL4A1/DCN/NFIA/STAT1/WWTR1/MAGED1/CTSH/NID1/MMP9/CD24/BASP1/SOX9/SOX4/FOXJ1/AGT	21
Invasive niche	GO:0032963	collagen metabolic process	12/522	113/18866	6.94502e-05	0.00180122	0.00132219	CTSB/ID1/COL1A2/COL1A1/COL5A1/CST3/CTSD/VIM/CCN2/MMP9/F2R/ITGB1	12
Invasive niche	GO:0035821	modulation of process of other organism	12/522	113/18866	6.94502e-05	0.00180122	0.00132219	AQP1/PTX3/LTF/DAG1/CAV2/IFI27/CCL4/EIF2AK2/APOE/JUN/NUCKS1/ANXA2	12
Invasive niche	GO:0051954	positive regulation of amine transport	7/522	38/18866	7.14687e-05	0.00184366	0.00135334	TRH/STXBP1/SYT4/SYT1/CCK/ITGB1/AGT	7
Invasive niche	GO:0031113	regulation of microtubule polymerization	8/522	51/18866	7.27548e-05	0.00185698	0.00136311	STMN2/TUBB4A/AKAP9/MAP1B/HSPA1A/MAP2/CLIP3/PSRC1	8
Invasive niche	GO:0048146	positive regulation of fibroblast proliferation	8/522	51/18866	7.27548e-05	0.00185698	0.00136311	AQP1/BMI1/CD74/JUN/CDK6/FN1/ANXA2/AGT	8
Invasive niche	GO:0061025	membrane fusion	15/522	169/18866	7.39863e-05	0.00186245	0.00136713	SNAP25/CPLX1/STXBP1/CPLX2/SYT4/ANXA1/CAV2/MX1/TAP1/VAMP2/RAB13/SYT1/ANXA2/EEA1/SEPTIN8	15
Invasive niche	GO:0002483	antigen processing and presentation of endogenous peptide antigen	5/522	17/18866	7.47118e-05	0.00186245	0.00136713	B2M/HLA-B/HLA-C/TAP1/HLA-E	5
Invasive niche	GO:0019885	antigen processing and presentation of endogenous peptide antigen via MHC class I	5/522	17/18866	7.47118e-05	0.00186245	0.00136713	B2M/HLA-B/HLA-C/TAP1/HLA-E	5
Invasive niche	GO:1902992	negative regulation of amyloid precursor protein catabolic process	5/522	17/18866	7.47118e-05	0.00186245	0.00136713	CLU/APOE/BIN1/NTRK2/SORL1	5
Invasive niche	GO:0010466	negative regulation of peptidase activity	20/522	272/18866	7.48995e-05	0.00186245	0.00136713	SERPINA3/AQP1/LTF/IFI6/POR/BST2/C3/CRYAB/CST3/MT3/A2M/MMP9/TIMP1/IFI16/ANXA2/BIN1/PCSK1N/TIMP2/AGT/SORL1	20
Invasive niche	GO:0002573	myeloid leukocyte differentiation	17/522	210/18866	7.97728e-05	0.00197346	0.00144861	CA2/JUNB/LTF/C1QC/CD74/TYROBP/TREM2/HLA-DRB1/MMP9/CD81/JUN/CDK6/IFI16/MT1G/DHRS2/ANXA2/PRXL2A	17
Invasive niche	GO:1990778	protein localization to cell periphery	23/522	340/18866	8.01929e-05	0.00197373	0.00144881	SNAP25/CPLX1/STXBP1/GRIN2C/S100A10/VAMP5/CCDC88A/EHD1/TSPAN14/DAG1/TREM2/RAMP1/FLNA/CDH2/CD81/VAMP2/RDX/RAB13/GRIN1/ANXA2/ITGB1/CLIP3/ATP1B1	23
Invasive niche	GO:0150116	regulation of cell-substrate junction organization	9/522	66/18866	8.07727e-05	0.00197791	0.00145188	S100A10/LIMS1/GPM6B/DAPK3/CORO1C/FAM107A/ACTG1/APOD/MAP4K4	9
Invasive niche	GO:0001649	osteoblast differentiation	18/522	231/18866	8.12949e-05	0.00198064	0.00145389	TNC/ID3/JUNB/LTF/ID1/COL1A1/SOX2/SMOC1/VCAN/SPP1/ADAR/WWTR1/GPNMB/ID4/COL6A1/LOX/CDK6/SOX9	18
Invasive niche	GO:0060425	lung morphogenesis	8/522	52/18866	8.39259e-05	0.00203446	0.0014934	TNC/RDH10/ID1/MAP2K1/DAG1/CTSH/SOX9/NFIB	8
Invasive niche	GO:0055069	zinc ion homeostasis	7/522	39/18866	8.5045e-05	0.00205128	0.00150574	SLC39A7/MT3/MT1E/MT1M/MT1G/MT1X/MT2A	7
Invasive niche	GO:0150063	visual system development	25/522	388/18866	8.7008e-05	0.00208819	0.00153284	SLC17A7/NEUROD1/ZEB1/EFEMP1/RDH10/COL4A1/SOX2/SMOC1/COL5A1/C1QA/C3/CRYAB/CST3/VIM/GPM6A/COL5A2/NES/FJX1/JUN/SOX9/DCX/TMEM231/ABI2/NTRK2/STAT3	25
Invasive niche	GO:0046916	cellular transition metal ion homeostasis	12/522	116/18866	8.96957e-05	0.0021341	0.00156653	LTF/SLC39A7/FTL/FTH1/MT3/CP/MT1E/MT1M/MT1G/ATP6V0D1/MT1X/MT2A	12
Invasive niche	GO:0046718	viral entry into host cell	13/522	134/18866	8.98056e-05	0.0021341	0.00156653	IFITM3/PTX3/CTSB/HSPA1A/DAG1/CAV2/CD74/LAMP1/HLA-DRB1/CD81/LGALS1/ITGB1/SCARB2	13
Invasive niche	GO:0048168	regulation of neuronal synaptic plasticity	8/522	53/18866	9.6482e-05	0.00228152	0.00167474	CAMK2B/SYT4/NSMF/APOE/S100B/GRIN1/NCDN/AGT	8
Invasive niche	GO:0071248	cellular response to metal ion	16/522	193/18866	9.71652e-05	0.00228646	0.00167838	NEUROD2/SYT4/AQP1/JUNB/CAMK2D/B2M/LGMN/MT3/MMP9/JUN/SYT1/MT1E/MT1M/MT1G/MT1X/MT2A	16
Invasive niche	GO:0010977	negative regulation of neuron projection development	14/522	154/18866	9.87288e-05	0.00231198	0.00169711	STMN2/ID1/SEMA5A/B2M/SPP1/ITM2C/APOE/MT3/VIM/RIT2/DPYSL3/MAP2/LGALS1/PPP3CA	14
Invasive niche	GO:0048872	homeostasis of number of cells	19/522	256/18866	9.95694e-05	0.0023204	0.00170329	PRDX1/PLA2G2A/ANXA1/ISG15/HSPA1A/TSC22D3/B2M/STAT1/ADAR/CD74/LIPA/CDH2/EPAS1/F2R/CDK6/SOX9/HMGB1/KMT2E/STAT3	19
Invasive niche	GO:0043523	regulation of neuron apoptotic process	17/522	214/18866	0.00010062	0.0023336	0.00171298	SNCB/STXBP1/SOD2/CCL2/NSMF/TYROBP/LGMN/APOE/MT3/NES/JUN/F2R/GRIN1/NEFL/SET/PTPRZ1/NTRK2	17
Invasive niche	GO:0000302	response to reactive oxygen species	18/522	235/18866	0.00010123	0.00233653	0.00171513	PRDX1/CAMKK2/AQP1/HBA2/HBB/HBA1/SOD2/ANXA1/COL1A1/STAT1/CRYAB/APOE/CST3/MT3/PSAP/MMP9/JUN/APOD	18
Invasive niche	GO:0070374	positive regulation of ERK1 and ERK2 cascade	17/522	215/18866	0.000106525	0.00243605	0.00178818	CHI3L1/NDRG4/PLA2G2A/CCL2/MAP2K1/CCL4/CD74/TREM2/APOE/MT3/GPNMB/HLA-DRB1/CCN2/JUN/F2R/HMGB1/MTURN	17
Invasive niche	GO:2000425	regulation of apoptotic cell clearance	4/522	10/18866	0.000106552	0.00243605	0.00178818	CCL2/C3/TREM2/HMGB1	4
Invasive niche	GO:0045639	positive regulation of myeloid cell differentiation	11/522	101/18866	0.000110069	0.00249889	0.00183431	CA2/ISG15/HSPA1A/STAT1/CD74/TYROBP/TREM2/HLA-DRB1/JUN/MTURN/STAT3	11
Invasive niche	GO:0010043	response to zinc ion	8/522	54/18866	0.000110554	0.00249889	0.00183431	CA2/MT3/CRIP1/MT1E/MT1M/MT1G/MT1X/MT2A	8
Invasive niche	GO:0048880	sensory system development	25/522	394/18866	0.000110855	0.00249889	0.00183431	SLC17A7/NEUROD1/ZEB1/EFEMP1/RDH10/COL4A1/SOX2/SMOC1/COL5A1/C1QA/C3/CRYAB/CST3/VIM/GPM6A/COL5A2/NES/FJX1/JUN/SOX9/DCX/TMEM231/ABI2/NTRK2/STAT3	25
Invasive niche	GO:0042391	regulation of membrane potential	27/522	443/18866	0.00011655	0.00261348	0.00191842	GABRD/CBLN1/SLC17A7/GRIN2C/SCN1B/RELN/AKAP9/DCN/IFI6/CAMK2D/TREM2/UBB/GJA1/FLNA/ATP1B2/JUN/FHL1/GRIN1/CCK/ATP1A2/BNIP3L/FXYD1/BIN1/PPP3CA/ATP1B1/NTRK2/NRCAM	27
Invasive niche	GO:0010634	positive regulation of epithelial cell migration	15/522	176/18866	0.000117022	0.00261348	0.00191842	TMSB4X/HAS2/ANXA1/SEMA5A/LGMN/SPARC/PFN1/ATP5F1A/CTSH/MMP9/JUN/SOX9/HMGB1/AGT/MAP4K4	15
Invasive niche	GO:0007263	nitric oxide mediated signal transduction	6/522	29/18866	0.000120416	0.00266721	0.00195786	NEUROD1/RASD1/APOE/MT1M/DDAH1/AGT	6
Invasive niche	GO:1901342	regulation of vasculature development	27/522	444/18866	0.000120954	0.00266721	0.00195786	APLNR/CHI3L1/AQP1/SOD2/ADAMTS1/ANXA1/ID1/DCN/STAB1/COL4A2/SEMA5A/PDE3B/STAT1/CXCL10/C3/SPARC/GPNMB/CTSH/HSPG2/CLDN5/BTG1/ITGB1/DDAH1/AGT/ITGB8/VEGFB/STAT3	27
Invasive niche	GO:0001558	regulation of cell growth	26/522	420/18866	0.000121086	0.00266721	0.00195786	SYT4/MAP1B/IGFBP7/SEMA5A/HSPA1A/CAMK2D/BST2/SPP1/CRYAB/APOE/MT3/FAM107A/CYBA/GJA1/IGFBP4/DDR1/BTG1/MAP2/FHL1/SYT1/OLFM1/FN1/DPYSL2/AGT/PSRC1/NRCAM	26
Invasive niche	GO:0046942	carboxylic acid transport	23/522	350/18866	0.000123676	0.00271018	0.0019894	SNAP25/TRH/CPLX1/STXBP1/SLC17A7/SYT4/FABP5/PLA2G2A/ANXA1/NMB/APOE/PSAP/GJA1/VAMP2/SLC38A5/SLC1A3/SYT1/SLC1A2/CCK/ATP1A2/ITGB1/AGT/NTRK2	23
Invasive niche	GO:0060249	anatomical structure homeostasis	28/522	469/18866	0.00012416	0.00271018	0.0019894	SERPINA3/PRDX1/SLC17A7/MBP/NEUROD1/CA2/LTF/B2M/SPP1/HSP90AA1/WWTR1/TPP1/LIPA/ACTG1/GJA1/LOX/EPAS1/CTSH/CCN2/CLDN5/ATP1B2/F2R/PKIB/SOX9/NCDN/ITGB1/MAP1A/LAMP2	28
Invasive niche	GO:0042176	regulation of protein catabolic process	25/522	397/18866	0.000124838	0.0027127	0.00199125	CLU/GRIN2C/USP8/CTSC/GFAP/HSPA1A/RPL23/TREM2/HSP90AA1/APOE/CST3/UBB/GJA1/FLNA/CD81/TIMP1/SOX9/RDX/EEF1A2/ANXA2/MAP1A/CYP51A1/TIMP2/SORL1/SIRT2	25
Invasive niche	GO:0071825	protein-lipid complex subunit organization	8/522	55/18866	0.000126279	0.00273171	0.00200521	PLA2G2A/APOC1/APOC2/APOE/PLTP/BIN1/AGT/ABCA1	8
Invasive niche	GO:0002697	regulation of immune effector process	28/522	470/18866	0.00012868	0.00277122	0.00203421	CLU/STXBP1/ANXA1/C1S/LOXL3/PQBP1/IFIT1/B2M/BST2/RSAD2/HLA-B/STAT1/PARP9/C1QB/C1QC/CD74/C1QA/TYROBP/HERC5/C3/HTRA1/LAMP1/HLA-E/A2M/CD81/IGLC2/HMGB1/FOXJ1	28
Invasive niche	GO:0034109	homotypic cell-cell adhesion	10/522	86/18866	0.000129766	0.00277272	0.00203531	STXBP1/HBB/MYL9/CSRP1/ACTG1/FLNA/RDX/FN1/LGALS1/MYL12A	10
Invasive niche	GO:0030168	platelet activation	14/522	158/18866	0.000129899	0.00277272	0.00203531	STXBP1/HBB/MYL9/COL3A1/COL1A2/COL1A1/PLSCR1/APOE/CSRP1/ACTG1/FLNA/F2R/FN1/MYL12A	14
Invasive niche	GO:0099504	synaptic vesicle cycle	16/522	199/18866	0.000138991	0.00295372	0.00216817	SNAP25/CPLX1/SNCB/STXBP1/SLC17A7/NAPB/CPLX2/SYT4/CADPS/MX1/ACTG1/CDH2/VAMP2/SYT1/SYN1/PRKAR1B	16
Invasive niche	GO:0015849	organic acid transport	23/522	353/18866	0.000140288	0.0029682	0.0021788	SNAP25/TRH/CPLX1/STXBP1/SLC17A7/SYT4/FABP5/PLA2G2A/ANXA1/NMB/APOE/PSAP/GJA1/VAMP2/SLC38A5/SLC1A3/SYT1/SLC1A2/CCK/ATP1A2/ITGB1/AGT/NTRK2	23
Invasive niche	GO:0045637	regulation of myeloid cell differentiation	19/522	263/18866	0.000141751	0.00298605	0.00219191	CA2/MYL9/LTF/ISG15/HSPA1A/B2M/STAT1/C1QC/CD74/TYROBP/TREM2/HLA-DRB1/LOX/JUN/CDK6/KMT2E/PRXL2A/MTURN/STAT3	19
Invasive niche	GO:0086065	cell communication involved in cardiac conduction	8/522	56/18866	0.000143806	0.00300312	0.00220443	SCN1B/CAMK2D/GJA1/FLNA/CALM1/ATP1B2/ATP1A2/ATP1B1	8
Invasive niche	GO:0090183	regulation of kidney development	8/522	56/18866	0.000143806	0.00300312	0.00220443	STAT1/WWTR1/MAGED1/MMP9/CD24/BASP1/SOX9/AGT	8
Invasive niche	GO:0021782	glial cell development	12/522	122/18866	0.000145767	0.00303094	0.00222486	CLU/DAG1/C1QA/TREM2/MT3/PLP1/VIM/ID4/CDK6/SOX4/NTRK2/SIRT2	12
Invasive niche	GO:0044788	modulation by host of viral process	6/522	30/18866	0.000147029	0.00303682	0.00222918	PTX3/LTF/CAV2/IFI27/APOE/NUCKS1	6
Invasive niche	GO:0030705	cytoskeleton-dependent intracellular transport	16/522	200/18866	0.000147309	0.00303682	0.00222918	SYT4/MAP1B/DST/CCDC88A/SUN2/LAMP1/UBB/TUBA1A/KIF5C/MAP2/DYNLRB2/NEFL/KIF1A/UCHL1/MAP1A/FEZ1	16
Invasive niche	GO:0097006	regulation of plasma lipoprotein particle levels	11/522	105/18866	0.000156257	0.003194	0.00234455	PLA2G2A/EHD1/APOC1/APOC2/APOE/LIPA/NPC2/PLTP/ANXA2/AGT/ABCA1	11
Invasive niche	GO:1902414	protein localization to cell junction	11/522	105/18866	0.000156257	0.003194	0.00234455	SNAP25/CPLX1/GRIN2C/RELN/DAG1/TYROBP/ACTG1/FLNA/KIF5C/GRIN1/MAP1A	11
Invasive niche	GO:0031630	regulation of synaptic vesicle fusion to presynaptic active zone membrane	4/522	11/18866	0.00016378	0.00331964	0.00243678	CPLX1/STXBP1/CPLX2/SYT1	4
Invasive niche	GO:0035457	cellular response to interferon-alpha	4/522	11/18866	0.00016378	0.00331964	0.00243678	TPR/RO60/IFIT3/IFIT2	4
Invasive niche	GO:0050673	epithelial cell proliferation	27/522	453/18866	0.000167799	0.00338688	0.00248614	APLNR/CCL2/HAS2/ID1/SEMA5A/SOX2/MAP2K1/CAV2/B2M/STAT1/SPARC/HTRA1/APOE/CYBA/GJA1/MAGED1/ATP5F1A/IGFBP4/JUN/CDK6/SOX9/NFIB/HMGB1/FABP7/SCG2/VEGFB/STAT3	27
Invasive niche	GO:0015669	gas transport	5/522	20/18866	0.000174755	0.00351258	0.00257841	AQP1/CA2/HBA2/HBB/HBA1	5
Invasive niche	GO:0010644	cell communication by electrical coupling	6/522	31/18866	0.000178089	0.00353006	0.00259124	CAMK2D/GJA1/CALM1/ATP1B2/ATP1A2/ATP1B1	6
Invasive niche	GO:0034368	protein-lipid complex remodeling	6/522	31/18866	0.000178089	0.00353006	0.00259124	PLA2G2A/APOC1/APOC2/APOE/PLTP/AGT	6
Invasive niche	GO:0034369	plasma lipoprotein particle remodeling	6/522	31/18866	0.000178089	0.00353006	0.00259124	PLA2G2A/APOC1/APOC2/APOE/PLTP/AGT	6
Invasive niche	GO:1903779	regulation of cardiac conduction	9/522	73/18866	0.000178552	0.00353006	0.00259124	CAMK2D/FLNA/CALM1/ATP1B2/ATP1A2/FXYD1/AHCYL1/ATP1B1/AGT	9
Invasive niche	GO:0003014	renal system process	12/522	125/18866	0.000183584	0.00359733	0.00264062	AQP1/AQP4/HBB/HAS2/LGMN/CYBA/PSAP/GJA1/MCAM/F2R/PRKAR1B/AGT	12
Invasive niche	GO:0045665	negative regulation of neuron differentiation	17/522	225/18866	0.000184491	0.00359733	0.00264062	STMN2/ID1/SEMA5A/SOX2/B2M/SPP1/ITM2C/APOE/MT3/VIM/ID4/RIT2/DPYSL3/SOX9/MAP2/LGALS1/PPP3CA	17
Invasive niche	GO:0007566	embryo implantation	8/522	58/18866	0.000184893	0.00359733	0.00264062	IGFBP7/SPP1/CST3/GJA1/MMP9/DDR1/TIMP1/TPPP3	8
Invasive niche	GO:0048524	positive regulation of viral process	11/522	107/18866	0.000184937	0.00359733	0.00264062	CAV2/PABPC1/IFIT1/ADAR/CD74/APOE/HLA-DRB1/JUN/NUCKS1/LGALS1/HACD3	11
Invasive niche	GO:0085029	extracellular matrix assembly	7/522	44/18866	0.000188041	0.00364301	0.00267415	HAS2/COL1A2/GPM6B/DAG1/LOX/SOX9/AGT	7
Invasive niche	GO:0001936	regulation of endothelial cell proliferation	15/522	184/18866	0.000191528	0.00369572	0.00271284	APLNR/CCL2/SEMA5A/CAV2/STAT1/SPARC/APOE/CYBA/GJA1/ATP5F1A/JUN/HMGB1/SCG2/VEGFB/STAT3	15
Invasive niche	GO:0031960	response to corticosteroid	14/522	164/18866	0.000192529	0.00370024	0.00271616	AQP1/USP8/IGFBP7/ZFP36L2/ANXA1/COL1A1/SPARC/S100B/FAM107A/CYBA/MAOB/CCN2/NEFL/CDO1	14
Invasive niche	GO:0098930	axonal transport	8/522	59/18866	0.00020879	0.00399684	0.00293388	DST/KIF5C/MAP2/NEFL/KIF1A/UCHL1/MAP1A/FEZ1	8
Invasive niche	GO:0001704	formation of primary germ layer	12/522	127/18866	0.000213201	0.00402886	0.00295738	COL4A2/SOX2/COL5A1/EXT2/GJA1/COL6A1/COL5A2/MMP9/WLS/FN1/ITGB1/ITGB4	12
Invasive niche	GO:0034367	protein-containing complex remodeling	6/522	32/18866	0.000214109	0.00402886	0.00295738	PLA2G2A/APOC1/APOC2/APOE/PLTP/AGT	6
Invasive niche	GO:0035456	response to interferon-beta	6/522	32/18866	0.000214109	0.00402886	0.00295738	IFITM3/BST2/PLSCR1/STAT1/SHFL/IFI16	6
Invasive niche	GO:0042744	hydrogen peroxide catabolic process	6/522	32/18866	0.000214109	0.00402886	0.00295738	PRDX1/HBA2/HBB/HBA1/GPX3/MT3	6
Invasive niche	GO:0051047	positive regulation of secretion	22/522	340/18866	0.000214638	0.00402886	0.00295738	TRH/VSNL1/STXBP1/SYT4/AQP1/CD14/CADPS/SPP1/TREM2/NMB/LAMP1/HLA-DRB1/CYBA/HLA-E/GJA1/NNAT/SOX4/WLS/SYT1/CCK/AGT/SORL1	22
Invasive niche	GO:0010631	epithelial cell migration	23/522	365/18866	0.000228268	0.00425319	0.00312205	FAT2/TMSB4X/HAS2/ANXA1/ID1/DCN/SEMA5A/CORO1C/LGMN/SPARC/APOE/PFN1/ATP5F1A/CTSH/MMP9/JUN/SOX9/RAB13/HMGB1/ITGB1/SCG2/AGT/MAP4K4	23
Invasive niche	GO:0044409	entry into host	13/522	147/18866	0.000228353	0.00425319	0.00312205	IFITM3/PTX3/CTSB/HSPA1A/DAG1/CAV2/CD74/LAMP1/HLA-DRB1/CD81/LGALS1/ITGB1/SCARB2	13
Invasive niche	GO:1902905	positive regulation of supramolecular fiber organization	16/522	208/18866	0.00023099	0.00428576	0.00314596	STMN2/CLU/S100A10/AKAP9/MAP1B/ID1/SEMA5A/CCDC88A/HSPA1A/APOE/PFN1/FLNA/CCN2/BIN1/ABI2/PSRC1	16
Invasive niche	GO:1903428	positive regulation of reactive oxygen species biosynthetic process	8/522	60/18866	0.000235164	0.00434647	0.00319053	CLU/HBB/PTX3/HSP90AA1/CYBA/GRIN1/DDAH1/AGT	8
Invasive niche	GO:0030208	dermatan sulfate biosynthetic process	4/522	12/18866	0.000240307	0.00439106	0.00322326	DCN/VCAN/BGN/NCAN	4
Invasive niche	GO:0033700	phospholipid efflux	4/522	12/18866	0.000240307	0.00439106	0.00322326	APOC1/APOC2/APOE/ABCA1	4
Invasive niche	GO:0038063	collagen-activated tyrosine kinase receptor signaling pathway	4/522	12/18866	0.000240307	0.00439106	0.00322326	COL4A1/COL1A1/COL4A2/DDR1	4
Invasive niche	GO:0071560	cellular response to transforming growth factor beta stimulus	18/522	252/18866	0.000242113	0.00439232	0.00322418	ZEB1/LIMS1/ZFP36L2/COL3A1/ID1/COL1A2/COL1A1/COL4A2/HSPA1A/CAV2/HTRA1/UBB/LOX/CLDN5/DKK3/JUN/SOX9/USP9X	18
Invasive niche	GO:0031345	negative regulation of cell projection organization	15/522	188/18866	0.000242197	0.00439232	0.00322418	STMN2/ID1/SEMA5A/B2M/SPP1/ITM2C/MAP4/APOE/MT3/VIM/RIT2/DPYSL3/MAP2/LGALS1/PPP3CA	15
Invasive niche	GO:0061337	cardiac conduction	13/522	148/18866	0.000244165	0.00441143	0.0032382	SCN1B/AKAP9/CAMK2D/GJA1/FLNA/CALM1/ATP1B2/ATP1A2/FXYD1/AHCYL1/BIN1/ATP1B1/AGT	13
Invasive niche	GO:0035987	endodermal cell differentiation	7/522	46/18866	0.000250419	0.00450754	0.00330876	COL4A2/SOX2/COL5A1/COL6A1/COL5A2/MMP9/FN1	7
Invasive niche	GO:0032271	regulation of protein polymerization	17/522	231/18866	0.000252061	0.00452023	0.00331807	STMN2/TUBB4A/AKAP9/MAP1B/TMSB4X/HSPA1A/HSP90AA1/PFN1/RDX/MAP2/TPPP3/CLIP3/BIN1/ABI2/ADD3/PSRC1/AVIL	17
Invasive niche	GO:0007369	gastrulation	15/522	189/18866	0.000256539	0.0045701	0.00335468	APLNR/MBP/COL4A2/SOX2/COL5A1/DAG1/EXT2/GJA1/COL6A1/COL5A2/MMP9/WLS/FN1/ITGB1/ITGB4	15
Invasive niche	GO:0090132	epithelium migration	23/522	368/18866	0.000256736	0.0045701	0.00335468	FAT2/TMSB4X/HAS2/ANXA1/ID1/DCN/SEMA5A/CORO1C/LGMN/SPARC/APOE/PFN1/ATP5F1A/CTSH/MMP9/JUN/SOX9/RAB13/HMGB1/ITGB1/SCG2/AGT/MAP4K4	23
Invasive niche	GO:0006027	glycosaminoglycan catabolic process	8/522	61/18866	0.000264204	0.00468574	0.00343957	LUM/DCN/VCAN/AGRN/HSPG2/BGN/IDS/NCAN	8
Invasive niche	GO:0045926	negative regulation of growth	18/522	254/18866	0.000266669	0.00469896	0.00344927	SEMA5A/HSPA1A/BST2/SPP1/LGMN/CRYAB/MT3/GJA1/BTG1/MAP2/FHL1/MT1E/MT1M/MT1G/MT1X/AGT/MT2A/PSRC1	18
Invasive niche	GO:0045861	negative regulation of proteolysis	23/522	369/18866	0.000266898	0.00469896	0.00344927	SERPINA3/AQP1/LTF/IFI6/POR/RPL23/BST2/C3/CRYAB/CST3/MT3/A2M/MMP9/TIMP1/CAMK2N1/IFI16/ANXA2/MAP1A/BIN1/PCSK1N/TIMP2/AGT/SORL1	23
Invasive niche	GO:0046785	microtubule polymerization	9/522	77/18866	0.00026912	0.00472086	0.00346534	STMN2/TUBB4A/AKAP9/MAP1B/HSPA1A/MAP2/TPPP3/CLIP3/PSRC1	9
Invasive niche	GO:0051258	protein polymerization	20/522	300/18866	0.000278977	0.00487603	0.00357925	STMN2/TUBB4A/AKAP9/MAP1B/TMSB4X/HSPA1A/MX1/HSP90AA1/FAM107A/PFN1/RDX/MAP2/TPPP3/NEFL/CLIP3/BIN1/ABI2/ADD3/PSRC1/AVIL	20
Invasive niche	GO:0006622	protein targeting to lysosome	5/522	22/18866	0.000283554	0.00493815	0.00362484	CLU/SORL1/SCARB2/LAMP2/SORT1	5
Invasive niche	GO:0035850	epithelial cell differentiation involved in kidney development	7/522	47/18866	0.000287315	0.00498256	0.00365745	ACTA2/STAT1/WWTR1/MMP9/CD24/BASP1/FOXJ1	7
Invasive niche	GO:0050678	regulation of epithelial cell proliferation	24/522	395/18866	0.000288171	0.00498256	0.00365745	APLNR/CCL2/HAS2/ID1/SEMA5A/SOX2/CAV2/B2M/STAT1/SPARC/HTRA1/APOE/CYBA/GJA1/MAGED1/ATP5F1A/JUN/CDK6/SOX9/NFIB/HMGB1/SCG2/VEGFB/STAT3	24
Invasive niche	GO:0070527	platelet aggregation	8/522	62/18866	0.000296113	0.0051016	0.00374483	STXBP1/HBB/MYL9/CSRP1/ACTG1/FLNA/FN1/MYL12A	8
Invasive niche	GO:0001505	regulation of neurotransmitter levels	17/522	235/18866	0.00030824	0.00529163	0.00388432	SNAP25/CPLX1/STXBP1/SLC17A7/NAPB/CPLX2/SYT4/GPM6B/CADPS/MAOB/VAMP2/SLC1A3/SYT1/SYN1/SLC1A2/ATP1A2/ITGB1	17
Invasive niche	GO:0071559	response to transforming growth factor beta	18/522	258/18866	0.000322362	0.00551444	0.00404787	ZEB1/LIMS1/ZFP36L2/COL3A1/ID1/COL1A2/COL1A1/COL4A2/HSPA1A/CAV2/HTRA1/UBB/LOX/CLDN5/DKK3/JUN/SOX9/USP9X	18
Invasive niche	GO:0006826	iron ion transport	9/522	79/18866	0.000327003	0.00555445	0.00407724	ATP6V1G2/LTF/B2M/FTL/FTH1/CP/C1orf194/ATP6V0D1/TTYH1	9
Invasive niche	GO:0032272	negative regulation of protein polymerization	9/522	79/18866	0.000327003	0.00555445	0.00407724	STMN2/TUBB4A/TMSB4X/PFN1/RDX/MAP2/CLIP3/ADD3/AVIL	9
Invasive niche	GO:0030205	dermatan sulfate metabolic process	4/522	13/18866	0.000339539	0.0057071	0.00418929	DCN/VCAN/BGN/NCAN	4
Invasive niche	GO:0031115	negative regulation of microtubule polymerization	4/522	13/18866	0.000339539	0.0057071	0.00418929	STMN2/TUBB4A/MAP2/CLIP3	4
Invasive niche	GO:0098712	L-glutamate import across plasma membrane	4/522	13/18866	0.000339539	0.0057071	0.00418929	SLC1A3/SLC1A2/ATP1A2/ITGB1	4
Invasive niche	GO:0015813	L-glutamate transmembrane transport	5/522	23/18866	0.000354135	0.0058706	0.00430931	SLC17A7/SLC1A3/SLC1A2/ATP1A2/ITGB1	5
Invasive niche	GO:0031629	synaptic vesicle fusion to presynaptic active zone membrane	5/522	23/18866	0.000354135	0.0058706	0.00430931	SNAP25/CPLX1/STXBP1/CPLX2/SYT1	5
Invasive niche	GO:0034643	establishment of mitochondrion localization, microtubule-mediated	5/522	23/18866	0.000354135	0.0058706	0.00430931	MAP1B/UBB/NEFL/UCHL1/FEZ1	5
Invasive niche	GO:0047497	mitochondrion transport along microtubule	5/522	23/18866	0.000354135	0.0058706	0.00430931	MAP1B/UBB/NEFL/UCHL1/FEZ1	5
Invasive niche	GO:0001822	kidney development	19/522	283/18866	0.000360217	0.0059358	0.00435717	CA2/RDH10/ACTA2/ADAMTS1/HAS2/ID3/DCN/STAT1/WWTR1/MAGED1/CTSH/NID1/MMP9/CD24/BASP1/SOX9/SOX4/FOXJ1/AGT	19
Invasive niche	GO:0070372	regulation of ERK1 and ERK2 cascade	20/522	306/18866	0.000360528	0.0059358	0.00435717	CHI3L1/NDRG4/PLA2G2A/CCL2/MAP2K1/CCL4/CD74/TREM2/APOE/MT3/GPNMB/HLA-DRB1/CCN2/JUN/F2R/CAMK2N1/HMGB1/NDRG2/FN1/MTURN	20
Invasive niche	GO:1990090	cellular response to nerve growth factor stimulus	7/522	49/18866	0.00037418	0.00613961	0.00450677	STMN2/USP8/ID1/EHD1/DYNC1LI2/NTRK2/SORT1	7
Invasive niche	GO:0050680	negative regulation of epithelial cell proliferation	14/522	175/18866	0.000376204	0.00615189	0.00451579	CCL2/SOX2/CAV2/B2M/STAT1/SPARC/APOE/GJA1/MAGED1/ATP5F1A/CDK6/SOX9/NFIB/SCG2	14
Invasive niche	GO:0031109	microtubule polymerization or depolymerization	11/522	117/18866	0.00040439	0.00659047	0.00483773	STMN2/TUBB4A/AKAP9/MAP1B/HSPA1A/CRYAB/MAP2/TPPP3/MAP1A/CLIP3/PSRC1	11
Invasive niche	GO:1902904	negative regulation of supramolecular fiber organization	13/522	156/18866	0.000407913	0.0066255	0.00486344	STMN2/TUBB4A/CLU/MAP1B/TMSB4X/CRYAB/APOE/PFN1/RDX/MAP2/CLIP3/ADD3/AVIL	13
Invasive niche	GO:0001774	microglial cell activation	7/522	50/18866	0.000424862	0.00685464	0.00503164	CLU/CTSC/NAMPT/C1QA/TYROBP/TREM2/JUN	7
Invasive niche	GO:0002269	leukocyte activation involved in inflammatory response	7/522	50/18866	0.000424862	0.00685464	0.00503164	CLU/CTSC/NAMPT/C1QA/TYROBP/TREM2/JUN	7
Invasive niche	GO:0021700	developmental maturation	19/522	287/18866	0.000428662	0.00688339	0.00505275	NEUROD2/STXBP1/SLC17A7/RELN/CAMK2B/SYT4/MAP1B/LTF/NFIA/DAG1/C1QA/C3/PFN1/EPAS1/AGRN/GRIN1/NEFL/NRCAM/SIRT2	19
Invasive niche	GO:0007163	establishment or maintenance of cell polarity	16/522	220/18866	0.000432776	0.00688339	0.00505275	AQP1/MAP1B/DST/MAPKAP1/ERBIN/CCL4/HSP90AA1/MAP4/GJA1/RND3/RHOBTB3/CAP1/MAP2/FOXJ1/ITGB1/FEZ1	16
Invasive niche	GO:0099003	vesicle-mediated transport in synapse	16/522	220/18866	0.000432776	0.00688339	0.00505275	SNAP25/CPLX1/SNCB/STXBP1/SLC17A7/NAPB/CPLX2/SYT4/CADPS/MX1/ACTG1/CDH2/VAMP2/SYT1/SYN1/PRKAR1B	16
Invasive niche	GO:0001667	ameboidal-type cell migration	27/522	481/18866	0.000433256	0.00688339	0.00505275	FAT2/TMSB4X/HAS2/ANXA1/ID1/DCN/SEMA5A/CORO1C/LGMN/SPARC/APOE/GJA1/PFN1/ATP5F1A/CTSH/MMP9/JUN/TIMP1/SOX9/RAB13/CAP1/HMGB1/FN1/ITGB1/SCG2/AGT/MAP4K4	27
Invasive niche	GO:0010770	positive regulation of cell morphogenesis involved in differentiation	13/522	157/18866	0.000433779	0.00688339	0.00505275	RELN/CAMK2B/S100A10/MAP1B/LIMS1/HAS2/SEMA5A/MAP2K1/FLNA/NEFL/FN1/METRN/NTRK2	13
Invasive niche	GO:0099500	vesicle fusion to plasma membrane	5/522	24/18866	0.000437229	0.00691539	0.00507624	SNAP25/CPLX1/STXBP1/CPLX2/SYT1	5
Invasive niche	GO:0031330	negative regulation of cellular catabolic process	18/522	265/18866	0.000444355	0.00699597	0.00513538	NAMPT/PABPC1/YBX1/RPL23/APOC1/TREM2/CST3/MT3/TIMP1/DAPL1/ANXA2/YBX3/MAP1A/TIMP2/FEZ1/SORL1/SIRT2/STAT3	18
Invasive niche	GO:0001935	endothelial cell proliferation	15/522	199/18866	0.000445224	0.00699597	0.00513538	APLNR/CCL2/SEMA5A/CAV2/STAT1/SPARC/APOE/CYBA/GJA1/ATP5F1A/JUN/HMGB1/SCG2/VEGFB/STAT3	15
Invasive niche	GO:0048771	tissue remodeling	14/522	178/18866	0.000446832	0.00699844	0.00513719	CA2/SPP1/TPP1/CST3/GPNMB/LIPA/GJA1/EPAS1/F2R/TIMP1/BGN/NCDN/PPP3CA/AGT	14
Invasive niche	GO:0071241	cellular response to inorganic substance	16/522	221/18866	0.000454943	0.00710241	0.00521351	NEUROD2/SYT4/AQP1/JUNB/CAMK2D/B2M/LGMN/MT3/MMP9/JUN/SYT1/MT1E/MT1M/MT1G/MT1X/MT2A	16
Invasive niche	GO:0001654	eye development	23/522	384/18866	0.00046791	0.00728128	0.00534481	SLC17A7/NEUROD1/ZEB1/EFEMP1/RDH10/COL4A1/SOX2/SMOC1/COL5A1/CRYAB/CST3/VIM/GPM6A/COL5A2/NES/FJX1/JUN/SOX9/DCX/TMEM231/ABI2/NTRK2/STAT3	23
Invasive niche	GO:0048041	focal adhesion assembly	9/522	83/18866	0.000473777	0.00732532	0.00537714	S100A10/LIMS1/GPM6B/DAPK3/CORO1C/FAM107A/ACTG1/APOD/MAP4K4	9
Invasive niche	GO:0048145	regulation of fibroblast proliferation	9/522	83/18866	0.000473777	0.00732532	0.00537714	AQP1/BMI1/CD74/FTH1/JUN/CDK6/FN1/ANXA2/AGT	9
Invasive niche	GO:0071827	plasma lipoprotein particle organization	7/522	51/18866	0.00048088	0.00739429	0.00542777	PLA2G2A/APOC1/APOC2/APOE/PLTP/AGT/ABCA1	7
Invasive niche	GO:1903532	positive regulation of secretion by cell	20/522	313/18866	0.000481303	0.00739429	0.00542777	TRH/VSNL1/STXBP1/SYT4/CD14/CADPS/SPP1/TREM2/NMB/LAMP1/HLA-DRB1/HLA-E/GJA1/NNAT/SOX4/WLS/SYT1/CCK/AGT/SORL1	20
Invasive niche	GO:0002792	negative regulation of peptide secretion	10/522	101/18866	0.000487003	0.00745811	0.00547462	VSNL1/SYT4/ANXA1/RSAD2/CD74/SRGN/APOE/F2R/CYP51A1/PPP3CA	10
Invasive niche	GO:0048144	fibroblast proliferation	9/522	84/18866	0.000517875	0.00790578	0.00580323	AQP1/BMI1/CD74/FTH1/JUN/CDK6/FN1/ANXA2/AGT	9
Invasive niche	GO:0046697	decidualization	5/522	25/18866	0.000534207	0.00812939	0.00596737	CTSB/JUNB/SPP1/GJA1/TPPP3	5
Invasive niche	GO:1990089	response to nerve growth factor	7/522	52/18866	0.000542628	0.00823156	0.00604237	STMN2/USP8/ID1/EHD1/DYNC1LI2/NTRK2/SORT1	7
Invasive niche	GO:0010970	transport along microtubule	13/522	161/18866	0.000551622	0.00834176	0.00612326	MAP1B/DST/SUN2/LAMP1/UBB/KIF5C/MAP2/DYNLRB2/NEFL/KIF1A/UCHL1/MAP1A/FEZ1	13
Invasive niche	GO:0034765	regulation of ion transmembrane transport	27/522	489/18866	0.000557902	0.00839957	0.00616569	APLNR/SCN1B/RELN/AKAP9/CCL2/TMSB4X/CAMK2D/CXCL10/TREM2/CYBA/FLNA/MMP9/VAMP2/CALM1/ATP1B2/F2R/FHL1/GRIN1/NEFL/ATP1A2/ITGB1/FXYD1/AHCYL1/BIN1/ATP1B1/AGT/SELENON	27
Invasive niche	GO:0031110	regulation of microtubule polymerization or depolymerization	9/522	85/18866	0.000565283	0.00839957	0.00616569	STMN2/TUBB4A/AKAP9/MAP1B/HSPA1A/MAP2/MAP1A/CLIP3/PSRC1	9
Invasive niche	GO:0035418	protein localization to synapse	9/522	85/18866	0.000565283	0.00839957	0.00616569	SNAP25/CPLX1/GRIN2C/RELN/DAG1/TYROBP/KIF5C/GRIN1/MAP1A	9
Invasive niche	GO:0072384	organelle transport along microtubule	9/522	85/18866	0.000565283	0.00839957	0.00616569	MAP1B/SUN2/LAMP1/UBB/MAP2/NEFL/KIF1A/UCHL1/FEZ1	9
Invasive niche	GO:0030224	monocyte differentiation	6/522	38/18866	0.000566845	0.00839957	0.00616569	CD74/HLA-DRB1/JUN/CDK6/IFI16/MT1G	6
Invasive niche	GO:1903131	mononuclear cell differentiation	6/522	38/18866	0.000566845	0.00839957	0.00616569	CD74/HLA-DRB1/JUN/CDK6/IFI16/MT1G	6
Invasive niche	GO:0002495	antigen processing and presentation of peptide antigen via MHC class II	10/522	103/18866	0.000569374	0.00839957	0.00616569	CD74/TREM2/LGMN/HLA-DRA/HLA-DRB1/HLA-DPB1/HLA-DPA1/CTSD/HLA-DRB5/DYNC1LI2	10
Invasive niche	GO:0098869	cellular oxidant detoxification	10/522	103/18866	0.000569374	0.00839957	0.00616569	PRDX1/HBA2/HBB/HBA1/SOD2/GPX3/APOE/MT3/MGST1/PRXL2A	10
Invasive niche	GO:1903708	positive regulation of hemopoiesis	15/522	204/18866	0.000577546	0.00849416	0.00623513	CA2/ANXA1/ISG15/HSPA1A/NUDT21/STAT1/CD74/TYROBP/TREM2/HLA-DRB1/JUN/SOX4/HMGB1/MTURN/STAT3	15
Invasive niche	GO:0072503	cellular divalent inorganic cation homeostasis	27/522	492/18866	0.000612188	0.00890549	0.00653707	GNG3/APLNR/GRIN2C/CAMK2D/SLC39A7/CAV2/CXCL10/NMB/APOE/MT3/CYBA/TPT1/GJA1/CALM1/CD24/F2R/HMGB1/GRIN1/ATP1A2/MT1E/MT1M/MT1G/MT1X/ATP1B1/AGT/MT2A/SELENON	27
Invasive niche	GO:0002504	antigen processing and presentation of peptide or polysaccharide antigen via MHC class II	10/522	104/18866	0.00061469	0.00890549	0.00653707	CD74/TREM2/LGMN/HLA-DRA/HLA-DRB1/HLA-DPB1/HLA-DPA1/CTSD/HLA-DRB5/DYNC1LI2	10
Invasive niche	GO:0014048	regulation of glutamate secretion	4/522	15/18866	0.000620283	0.00890549	0.00653707	TRH/STXBP1/SYT4/CCK	4
Invasive niche	GO:0036376	sodium ion export across plasma membrane	4/522	15/18866	0.000620283	0.00890549	0.00653707	ATP1B2/ATP1A2/FXYD1/ATP1B1	4
Invasive niche	GO:0038065	collagen-activated signaling pathway	4/522	15/18866	0.000620283	0.00890549	0.00653707	COL4A1/COL1A1/COL4A2/DDR1	4
Invasive niche	GO:0050651	dermatan sulfate proteoglycan biosynthetic process	4/522	15/18866	0.000620283	0.00890549	0.00653707	DCN/VCAN/BGN/NCAN	4
Invasive niche	GO:0060009	Sertoli cell development	4/522	15/18866	0.000620283	0.00890549	0.00653707	CST3/FLNA/SOX9/RAB13	4
Invasive niche	GO:2001044	regulation of integrin-mediated signaling pathway	4/522	15/18866	0.000620283	0.00890549	0.00653707	LIMS1/LOXL3/FLNA/TIMP1	4
Invasive niche	GO:0035637	multicellular organismal signaling	15/522	206/18866	0.000639163	0.00914932	0.00671605	SCN1B/AKAP9/CAMK2D/GJA1/FLNA/CALM1/ATP1B2/ATP1A2/FXYD1/AHCYL1/BIN1/ATP1B1/AGT/NTRK2/NRCAM	15
Invasive niche	GO:0051654	establishment of mitochondrion localization	5/522	26/18866	0.000646489	0.00922682	0.00677294	MAP1B/UBB/NEFL/UCHL1/FEZ1	5
Invasive niche	GO:0044070	regulation of anion transport	10/522	105/18866	0.000662947	0.00943379	0.00692486	TRH/STXBP1/SYT4/CA2/APOE/CCK/ATP1A2/ITGB1/AHCYL1/AGT	10
Invasive niche	GO:0006836	neurotransmitter transport	16/522	229/18866	0.000670146	0.00950673	0.0069784	SNAP25/CPLX1/STXBP1/SLC17A7/NAPB/CPLX2/SYT4/GPM6B/CADPS/VAMP2/SLC1A3/SYT1/SYN1/SLC1A2/ATP1A2/ITGB1	16
Invasive niche	GO:0046890	regulation of lipid biosynthetic process	15/522	207/18866	0.000672014	0.00950673	0.0069784	FABP5/IGFBP7/RDH10/ANXA1/POR/APOC1/CD74/APOC2/C3/APOE/ASAH1/DKK3/ZBTB20/CYP51A1/AVIL	15
Invasive niche	GO:0008088	axo-dendritic transport	8/522	70/18866	0.000681831	0.00961741	0.00705965	DST/KIF5C/MAP2/NEFL/KIF1A/UCHL1/MAP1A/FEZ1	8
Invasive niche	GO:0048545	response to steroid hormone	21/522	346/18866	0.000687187	0.0096647	0.00709436	AQP1/CA2/USP8/IGFBP7/ZFP36L2/ANXA1/COL1A1/RWDD1/SPP1/SPARC/S100B/FAM107A/CYBA/LOX/MAOB/CCN2/NEFL/ATP1A2/WBP2/CDO1/PRMT2	21
Invasive niche	GO:0070482	response to oxygen levels	23/522	396/18866	0.00071385	0.0100105	0.0073482	AQP1/MALAT1/NAMPT/PLAU/COL1A1/IRAK1/PLOD1/PSMB9/CRYAB/CST3/MT3/S100B/CYBA/UBB/EPAS1/CCN2/CD24/BNIP3L/DDAH1/ATP6V0D1/ATP1B1/VEGFB/SIRT2	23
Invasive niche	GO:1903531	negative regulation of secretion by cell	13/522	166/18866	0.000735992	0.0102911	0.00755416	TRH/VSNL1/SYT4/ANXA1/RSAD2/SRGN/NMB/APOE/GJA1/MAOB/F2R/CYP51A1/PPP3CA	13
Invasive niche	GO:0044782	cilium organization	23/522	397/18866	0.000738672	0.0102987	0.00755976	TUBB4A/AKAP9/RO60/CCDC88A/EHD1/ABLIM1/HSP90AA1/MAP4/WWTR1/TUBA1A/FLNA/DCX/FOXJ1/CFAP126/DYNLRB2/RSPH1/CFAP73/ZMYND10/TMEM231/CETN2/ATP6V0D1/AVIL/RFX4	23
Invasive niche	GO:0032892	positive regulation of organic acid transport	6/522	40/18866	0.000752174	0.0104567	0.00767575	TRH/STXBP1/SYT4/CCK/ITGB1/AGT	6
Invasive niche	GO:0048813	dendrite morphogenesis	12/522	146/18866	0.000761316	0.0105534	0.00774672	RELN/CAMK2B/ID1/PQBP1/NSMF/DCLK1/MAP2/GRIN1/KIF1A/ITGB1/ABI2/PPP3CA	12
Invasive niche	GO:0001706	endoderm formation	7/522	55/18866	0.00076646	0.0105758	0.00776314	COL4A2/SOX2/COL5A1/COL6A1/COL5A2/MMP9/FN1	7
Invasive niche	GO:0099175	regulation of postsynapse organization	10/522	107/18866	0.000768858	0.0105758	0.00776314	CBLN1/RELN/CAMK2B/SRGN/APOE/CDH2/GAP43/KIF1A/ABI2/NRCAM	10
Invasive niche	GO:0043123	positive regulation of I-kappaB kinase/NF-kappaB signaling	14/522	188/18866	0.000769506	0.0105758	0.00776314	LTF/CANT1/IRAK1/BST2/CD74/S100B/HLA-DRB1/S100A13/GJA1/FLNA/CXXC5/F2R/WLS/LGALS1	14
Invasive niche	GO:0030100	regulation of endocytosis	15/522	210/18866	0.000779318	0.0106802	0.00783979	CLU/SLC17A7/SYT4/CD14/B2M/APOC1/APOC2/C3/TREM2/APOE/RIT2/ANXA2/CLIP3/BIN1/PPP3CA	15
Invasive niche	GO:0009743	response to carbohydrate	16/522	233/18866	0.000806979	0.0109941	0.00807018	VSNL1/NEUROD1/MAP1B/NAMPT/SPARC/CST3/HLA-DRB1/CYBA/GJA1/CCN2/VAMP2/COL6A2/ZBTB20/SOX4/LGALS1/PPP3CA	16
Invasive niche	GO:0050655	dermatan sulfate proteoglycan metabolic process	4/522	16/18866	0.000809057	0.0109941	0.00807018	DCN/VCAN/BGN/NCAN	4
Invasive niche	GO:1901201	regulation of extracellular matrix assembly	4/522	16/18866	0.000809057	0.0109941	0.00807018	HAS2/DAG1/SOX9/AGT	4
Invasive niche	GO:0051048	negative regulation of secretion	14/522	190/18866	0.000853414	0.0114741	0.00842257	TRH/VSNL1/SYT4/ANXA1/RSAD2/CD74/SRGN/NMB/APOE/GJA1/MAOB/F2R/CYP51A1/PPP3CA	14
Invasive niche	GO:0099111	microtubule-based transport	14/522	190/18866	0.000853414	0.0114741	0.00842257	AQP4/MAP1B/DST/SUN2/LAMP1/UBB/KIF5C/MAP2/DYNLRB2/NEFL/KIF1A/UCHL1/MAP1A/FEZ1	14
Invasive niche	GO:0044273	sulfur compound catabolic process	7/522	56/18866	0.000855411	0.0114741	0.00842257	LUM/DCN/VCAN/BGN/IDS/NCAN/CDO1	7
Invasive niche	GO:0050708	regulation of protein secretion	21/522	352/18866	0.000855639	0.0114741	0.00842257	SNAP25/TRH/VSNL1/NEUROD1/SYT4/ANXA1/CD14/RSAD2/SRGN/TREM2/APOE/HLA-DRB1/HLA-E/GJA1/NNAT/F2R/SOX4/WLS/CYP51A1/PPP3CA/SORL1	21
Invasive niche	GO:0031644	regulation of nervous system process	12/522	148/18866	0.000858501	0.0114741	0.00842257	NPTX1/CBLN1/RELN/FABP5/AKAP9/CTSC/DAG1/S100B/F2R/GRIN1/CCK/AGT	12
Invasive niche	GO:0051701	interaction with host	15/522	212/18866	0.000858657	0.0114741	0.00842257	IFITM3/PTX3/CTSB/HSPA1A/DAG1/CAV2/IFIT1/EIF2AK2/CD74/LAMP1/HLA-DRB1/CD81/LGALS1/ITGB1/SCARB2	15
Invasive niche	GO:0060271	cilium assembly	22/522	377/18866	0.000869502	0.0115574	0.00848372	TUBB4A/AKAP9/RO60/CCDC88A/EHD1/ABLIM1/HSP90AA1/MAP4/WWTR1/TUBA1A/FLNA/DCX/FOXJ1/DYNLRB2/RSPH1/CFAP73/ZMYND10/TMEM231/CETN2/ATP6V0D1/AVIL/RFX4	22
Invasive niche	GO:0052126	movement in host environment	13/522	169/18866	0.000869683	0.0115574	0.00848372	IFITM3/PTX3/CTSB/HSPA1A/DAG1/CAV2/CD74/LAMP1/HLA-DRB1/CD81/LGALS1/ITGB1/SCARB2	13
Invasive niche	GO:0072659	protein localization to plasma membrane	18/522	281/18866	0.000881285	0.0116794	0.00857328	STXBP1/S100A10/VAMP5/CCDC88A/EHD1/TSPAN14/TREM2/RAMP1/FLNA/CDH2/CD81/VAMP2/RDX/RAB13/ANXA2/ITGB1/CLIP3/ATP1B1	18
Invasive niche	GO:0000041	transition metal ion transport	11/522	129/18866	0.000922164	0.0121877	0.00894639	ATP6V1G2/LTF/SLC39A7/B2M/FTL/FTH1/MT3/CP/C1orf194/ATP6V0D1/TTYH1	11
Invasive niche	GO:1901379	regulation of potassium ion transmembrane transport	9/522	91/18866	0.000930087	0.0122588	0.0089986	AKAP9/TREM2/FLNA/VAMP2/ATP1B2/FHL1/ITGB1/BIN1/ATP1B1	9
Invasive niche	GO:0061005	cell differentiation involved in kidney development	7/522	57/18866	0.000952308	0.0125175	0.00918848	ACTA2/STAT1/WWTR1/MMP9/CD24/BASP1/FOXJ1	7
Invasive niche	GO:0071214	cellular response to abiotic stimulus	20/522	331/18866	0.000964999	0.0125908	0.00924223	NEUROD2/AQP1/NAMPT/COL1A1/DAG1/NSMF/CRYAB/CYBA/ADIRF/GJA1/CRIP1/CALM1/SOX9/NUCKS1/IFI16/C9orf116/ATP1A2/COPS9/YBX3/AGT	20
Invasive niche	GO:0104004	cellular response to environmental stimulus	20/522	331/18866	0.000964999	0.0125908	0.00924223	NEUROD2/AQP1/NAMPT/COL1A1/DAG1/NSMF/CRYAB/CYBA/ADIRF/GJA1/CRIP1/CALM1/SOX9/NUCKS1/IFI16/C9orf116/ATP1A2/COPS9/YBX3/AGT	20
Invasive niche	GO:0032970	regulation of actin filament-based process	23/522	405/18866	0.000965709	0.0125908	0.00924223	S100A10/AKAP9/TMSB4X/ID1/SEMA5A/CCDC88A/GPM6B/CAMK2D/DAPK3/BST2/FAM107A/ACTG1/PFN1/FLNA/CCN2/RND3/RDX/RHOBTB3/ATP1A2/BIN1/ABI2/ADD3/AVIL	23
Invasive niche	GO:0001504	neurotransmitter uptake	6/522	42/18866	0.000981127	0.012723	0.0093393	SNAP25/GPM6B/SLC1A3/SLC1A2/ATP1A2/ITGB1	6
Invasive niche	GO:0051602	response to electrical stimulus	6/522	42/18866	0.000981127	0.012723	0.0093393	NEUROD2/AKAP9/CD14/NSMF/S100A13/EEF1A2	6
Invasive niche	GO:0002237	response to molecule of bacterial origin	21/522	356/18866	0.000986772	0.0127619	0.00936786	CCL2/LTF/DCN/CD14/CNP/ERBIN/IRAK1/B2M/CMPK2/CXCL10/TREM2/SPARC/MGST1/VIM/GJA1/MAOB/CD24/F2R/HMGB1/SIRT2/ABCA1	21
Invasive niche	GO:0002791	regulation of peptide secretion	22/522	381/18866	0.00099723	0.0128627	0.00944183	SNAP25/TRH/VSNL1/NEUROD1/SYT4/ANXA1/CD14/RSAD2/CD74/SRGN/TREM2/APOE/HLA-DRB1/HLA-E/GJA1/NNAT/F2R/SOX4/WLS/CYP51A1/PPP3CA/SORL1	22
Invasive niche	GO:0061387	regulation of extent of cell growth	10/522	111/18866	0.0010226	0.0131547	0.00965621	MAP1B/SEMA5A/SPP1/APOE/MT3/MAP2/OLFM1/FN1/DPYSL2/NRCAM	10
Invasive niche	GO:1903793	positive regulation of anion transport	7/522	58/18866	0.00105764	0.0135693	0.00996052	TRH/STXBP1/SYT4/APOE/CCK/ITGB1/AGT	7
Invasive niche	GO:0007249	I-kappaB kinase/NF-kappaB signaling	18/522	286/18866	0.0010775	0.013681	0.0100425	LTF/CD14/CANT1/IRAK1/BST2/STAT1/CD74/S100B/HLA-DRB1/UBB/S100A13/GJA1/FLNA/CXXC5/F2R/WLS/LGALS1/HACD3	18
Invasive niche	GO:0021543	pallium development	13/522	173/18866	0.00107912	0.013681	0.0100425	RELN/NEUROD1/COL3A1/SUN2/FLNA/ID4/CDH2/CDK6/GRIN1/NEFL/TMEM14B/NTRK2/FEZ1	13
Invasive niche	GO:0048660	regulation of smooth muscle cell proliferation	13/522	173/18866	0.00107912	0.013681	0.0100425	NDRG4/SOD2/NAMPT/ADAMTS1/IRAK1/STAT1/CYBA/GJA1/MMP9/JUN/NDRG2/APOD/AGT	13
Invasive niche	GO:0099173	postsynapse organization	13/522	173/18866	0.00107912	0.013681	0.0100425	CBLN1/RELN/CAMK2B/SRGN/LGMN/APOE/ACTG1/CDH2/GAP43/NEFL/KIF1A/ABI2/NRCAM	13
Invasive niche	GO:0086001	cardiac muscle cell action potential	8/522	75/18866	0.00108053	0.013681	0.0100425	SCN1B/AKAP9/CAMK2D/GJA1/FLNA/ATP1A2/BIN1/ATP1B1	8
Invasive niche	GO:0034599	cellular response to oxidative stress	19/522	310/18866	0.0010841	0.0136903	0.0100494	PRDX1/CAMKK2/AQP1/SOD2/ANXA1/MAPKAP1/HSPA1A/RWDD1/GPX3/CST3/MT3/CYBA/PSAP/MGST1/EPAS1/MMP9/JUN/DHRS2/SIRT2	19
Invasive niche	GO:0060441	epithelial tube branching involved in lung morphogenesis	5/522	29/18866	0.00109007	0.0137297	0.0100783	TNC/RDH10/DAG1/CTSH/SOX9	5
Invasive niche	GO:0061462	protein localization to lysosome	6/522	43/18866	0.00111397	0.0139942	0.0102724	CLU/CD81/SORL1/SCARB2/LAMP2/SORT1	6
Invasive niche	GO:0010469	regulation of signaling receptor activity	13/522	174/18866	0.0011376	0.014254	0.0104631	NPTX1/RELN/LY6H/AKAP9/CCL2/PLAU/LY6E/DKK3/HMGB1/GRIN1/NEFL/ITGB1/MTRNR2L1	13
Invasive niche	GO:0048659	smooth muscle cell proliferation	13/522	175/18866	0.0011987	0.0149806	0.0109965	NDRG4/SOD2/NAMPT/ADAMTS1/IRAK1/STAT1/CYBA/GJA1/MMP9/JUN/NDRG2/APOD/AGT	13
Invasive niche	GO:0002262	myeloid cell homeostasis	12/522	154/18866	0.00121412	0.0151342	0.0111092	PRDX1/ANXA1/ISG15/HSPA1A/B2M/STAT1/ADAR/EPAS1/CDK6/HMGB1/KMT2E/STAT3	12
Invasive niche	GO:0098693	regulation of synaptic vesicle cycle	10/522	114/18866	0.0012548	0.0154931	0.0113727	CPLX1/STXBP1/SLC17A7/NAPB/CPLX2/SYT4/CDH2/SYT1/SYN1/PRKAR1B	10
Invasive niche	GO:1990748	cellular detoxification	10/522	114/18866	0.0012548	0.0154931	0.0113727	PRDX1/HBA2/HBB/HBA1/SOD2/GPX3/APOE/MT3/MGST1/PRXL2A	10
Invasive niche	GO:0044091	membrane biogenesis	6/522	44/18866	0.00126017	0.0154931	0.0113727	S100A10/CAV2/PSAP/CDH2/ANXA2/CLIP3	6
Invasive niche	GO:1903053	regulation of extracellular matrix organization	6/522	44/18866	0.00126017	0.0154931	0.0113727	HAS2/DAG1/CST3/DDR1/SOX9/AGT	6
Invasive niche	GO:1902105	regulation of leukocyte differentiation	18/522	290/18866	0.00126022	0.0154931	0.0113727	CA2/ZEB1/ZFP36L2/ANXA1/LTF/LOXL3/HLA-B/C1QC/CD74/TYROBP/TREM2/HLA-DRB1/JUN/CDK6/SOX4/HMGB1/FOXJ1/PRXL2A	18
Invasive niche	GO:0048814	regulation of dendrite morphogenesis	9/522	95/18866	0.0012654	0.0154931	0.0113727	RELN/CAMK2B/ID1/PQBP1/NSMF/GRIN1/KIF1A/ABI2/PPP3CA	9
Invasive niche	GO:0050709	negative regulation of protein secretion	9/522	95/18866	0.0012654	0.0154931	0.0113727	VSNL1/SYT4/ANXA1/RSAD2/SRGN/APOE/F2R/CYP51A1/PPP3CA	9
Invasive niche	GO:0071711	basement membrane organization	5/522	30/18866	0.00127868	0.0155833	0.0114389	COL4A1/DAG1/CAV2/NID1/ITGB1	5
Invasive niche	GO:0150076	neuroinflammatory response	8/522	77/18866	0.00128449	0.0155833	0.0114389	CLU/CTSC/NAMPT/C1QA/TYROBP/TREM2/MMP9/JUN	8
Invasive niche	GO:0048747	muscle fiber development	7/522	60/18866	0.00129563	0.0155833	0.0114389	CAV2/LOX/UCHL1/PPP3CA/DNER/FLNC/SELENON	7
Invasive niche	GO:0061900	glial cell activation	7/522	60/18866	0.00129563	0.0155833	0.0114389	CLU/CTSC/NAMPT/C1QA/TYROBP/TREM2/JUN	7
Invasive niche	GO:0006883	cellular sodium ion homeostasis	4/522	18/18866	0.00130184	0.0155833	0.0114389	ATP1B2/ATP1A2/ATP1B1/AGT	4
Invasive niche	GO:0034375	high-density lipoprotein particle remodeling	4/522	18/18866	0.00130184	0.0155833	0.0114389	APOC1/APOC2/APOE/PLTP	4
Invasive niche	GO:0060192	negative regulation of lipase activity	4/522	18/18866	0.00130184	0.0155833	0.0114389	ANXA1/POR/APOC1/SORT1	4
Invasive niche	GO:1900221	regulation of amyloid-beta clearance	4/522	18/18866	0.00130184	0.0155833	0.0114389	CLU/TREM2/APOE/CYP51A1	4
Invasive niche	GO:1990000	amyloid fibril formation	4/522	18/18866	0.00130184	0.0155833	0.0114389	CLU/B2M/CRYAB/APOE	4
Invasive niche	GO:0042692	muscle cell differentiation	22/522	390/18866	0.00134503	0.0160605	0.0117892	ZEB1/SOD2/EHD1/CAV2/YBX1/CXCL10/CSRP1/ACTG1/LOX/CDH2/CD81/SOX9/CSRP2/UCHL1/ITGB1/BIN1/PPP3CA/DNER/FLNC/AGT/SORT1/SELENON	22
Invasive niche	GO:0001890	placenta development	12/522	156/18866	0.00135683	0.0161216	0.011834	SOCS3/CTSB/JUNB/DCN/MAP2K1/SPP1/HTRA1/GJA1/EPAS1/BPTF/TPPP3/ITGB8	12
Invasive niche	GO:0030902	hindbrain development	12/522	156/18866	0.00135683	0.0161216	0.011834	NEUROD2/CBLN1/NEUROD1/MAP2K1/PSAP/FLNA/ATP1B2/NFIB/WLS/GRIN1/ITGB1/CKB	12
Invasive niche	GO:0035249	synaptic transmission, glutamatergic	9/522	96/18866	0.00136286	0.0161475	0.011853	STXBP1/SLC17A7/NAPB/RELN/CCL2/CDH2/SYT1/GRIN1/ATP1A2	9
Invasive niche	GO:0019722	calcium-mediated signaling	15/522	222/18866	0.00136571	0.0161475	0.011853	NEUROD2/GRIN2C/CAMKK2/RCAN1/CAMK2D/CCL4/TREM2/CALM1/RIT2/GRIN1/ATP1A2/CAMTA1/PPP3CA/ATP1B1/SELENON	15
Invasive niche	GO:0014002	astrocyte development	6/522	45/18866	0.00142059	0.0166333	0.0122096	C1QA/TREM2/MT3/PLP1/VIM/CDK6	6
Invasive niche	GO:0043090	amino acid import	6/522	45/18866	0.00142059	0.0166333	0.0122096	SLC17A7/SLC1A3/SLC1A2/ATP1A2/ITGB1/AGT	6
Invasive niche	GO:0045429	positive regulation of nitric oxide biosynthetic process	6/522	45/18866	0.00142059	0.0166333	0.0122096	CLU/HBB/PTX3/HSP90AA1/DDAH1/AGT	6
Invasive niche	GO:2001222	regulation of neuron migration	6/522	45/18866	0.00142059	0.0166333	0.0122096	RELN/CAMK2B/COL3A1/NSMF/FLNA/STAT3	6
Invasive niche	GO:0072330	monocarboxylic acid biosynthetic process	16/522	246/18866	0.00142736	0.0166721	0.0122381	FABP5/RDH10/ANXA1/DCN/VCAN/APOC1/CD74/APOC2/PTGDS/PLP1/BGN/SLC1A3/NCAN/HACD3/GATM/FADS2	16
Invasive niche	GO:0031099	regeneration	14/522	201/18866	0.00146545	0.0170441	0.0125112	MAP1B/NNMT/TNC/ANXA1/SOX2/MAP2K1/DAG1/SPP1/CD81/JUN/GAP43/NEFL/PPP3CA/APOD	14
Invasive niche	GO:0030516	regulation of axon extension	9/522	97/18866	0.00146627	0.0170441	0.0125112	MAP1B/SEMA5A/APOE/MT3/MAP2/OLFM1/FN1/DPYSL2/NRCAM	9
Invasive niche	GO:0007018	microtubule-based movement	21/522	368/18866	0.00148892	0.0172657	0.0126739	AQP4/MAP1B/DST/SUN2/KTN1/MAP4/LAMP1/UBB/DYNC1LI2/KIF5C/MAP2/DYNLRB2/CFAP73/ZMYND10/KIF9/PLTP/NEFL/KIF1A/UCHL1/MAP1A/FEZ1	21
Invasive niche	GO:0042552	myelination	11/522	137/18866	0.0015071	0.0174346	0.0127979	CLU/MBP/CTSC/DAG1/S100B/PLP1/PSAP/ID4/PTPRZ1/NTRK2/SIRT2	11
Invasive niche	GO:0007492	endoderm development	8/522	79/18866	0.00151796	0.0174348	0.012798	COL4A2/SOX2/COL5A1/COL6A1/COL5A2/MMP9/BPTF/FN1	8
Invasive niche	GO:0043462	regulation of ATPase activity	8/522	79/18866	0.00151796	0.0174348	0.012798	LTF/IFIT1/PLSCR1/PFN1/TPM2/ATP1B2/ATP1B1/CNN3	8
Invasive niche	GO:0071260	cellular response to mechanical stimulus	8/522	79/18866	0.00151796	0.0174348	0.012798	AQP1/COL1A1/DAG1/CYBA/GJA1/SOX9/ATP1A2/AGT	8
Invasive niche	GO:0051146	striated muscle cell differentiation	18/522	295/18866	0.00152508	0.0174603	0.0128167	EHD1/CAV2/YBX1/CXCL10/CSRP1/ACTG1/LOX/CDH2/CD81/CSRP2/UCHL1/ITGB1/PPP3CA/DNER/FLNC/AGT/SORT1/SELENON	18
Invasive niche	GO:0070838	divalent metal ion transport	25/522	471/18866	0.00152742	0.0174603	0.0128167	APLNR/GRIN2C/CAMK2B/CCL2/CAMK2D/SLC39A7/CCL4/CXCL10/RAMP1/MT3/CYBA/TPT1/GJA1/GPM6A/CCN2/CALM1/F2R/GRIN1/ATP1A2/ANXA2/BIN1/PPP3CA/ATP1B1/AGT/SELENON	25
Invasive niche	GO:1902475	L-alpha-amino acid transmembrane transport	7/522	62/18866	0.00157356	0.0179297	0.0131612	SLC17A7/SLC38A5/SLC1A3/SLC1A2/ATP1A2/ITGB1/AGT	7
Invasive niche	GO:0045833	negative regulation of lipid metabolic process	9/522	98/18866	0.00157591	0.0179297	0.0131612	PDE3B/APOC1/APOC2/APOE/BSCL2/DKK3/SOX9/APOD/SORL1	9
Invasive niche	GO:0002460	adaptive immune response based on somatic recombination of immune receptors built from immunoglobulin superfamily domains	21/522	370/18866	0.0015909	0.0180576	0.0132552	CLU/CTSC/ANXA1/C1S/LOXL3/B2M/RSAD2/HLA-B/C1QB/C1QC/CD74/C1QA/C3/HLA-DRB1/HLA-E/CTSH/CD81/IGLC2/HMGB1/FOXJ1/STAT3	21
Invasive niche	GO:1904407	positive regulation of nitric oxide metabolic process	6/522	46/18866	0.00159611	0.0180743	0.0132674	CLU/HBB/PTX3/HSP90AA1/DDAH1/AGT	6
Invasive niche	GO:2000696	regulation of epithelial cell differentiation involved in kidney development	4/522	19/18866	0.00161324	0.0182254	0.0133784	STAT1/WWTR1/MMP9/CD24	4
Invasive niche	GO:0008361	regulation of cell size	13/522	181/18866	0.00162555	0.0183216	0.0134489	AQP1/AQP4/MAP1B/SEMA5A/SPP1/APOE/MT3/RDX/MAP2/OLFM1/FN1/DPYSL2/NRCAM	13
Invasive niche	GO:0003015	heart process	18/522	297/18866	0.00164349	0.0184443	0.0135391	SCN1B/AKAP9/CAMK2D/GNAO1/WWTR1/GJA1/FLNA/EPAS1/CCN2/CALM1/ATP1B2/ATP1A2/FXYD1/AHCYL1/BIN1/ATP1B1/AGT/VEGFB	18
Invasive niche	GO:0036293	response to decreased oxygen levels	21/522	371/18866	0.00164409	0.0184443	0.0135391	AQP1/MALAT1/NAMPT/PLAU/IRAK1/PLOD1/PSMB9/CRYAB/CST3/MT3/S100B/CYBA/UBB/EPAS1/CCN2/CD24/BNIP3L/DDAH1/ATP1B1/VEGFB/SIRT2	21
Invasive niche	GO:0019886	antigen processing and presentation of exogenous peptide antigen via MHC class II	9/522	99/18866	0.00169202	0.0188619	0.0138455	CD74/LGMN/HLA-DRA/HLA-DRB1/HLA-DPB1/HLA-DPA1/CTSD/HLA-DRB5/DYNC1LI2	9
Invasive niche	GO:0007272	ensheathment of neurons	11/522	139/18866	0.00169303	0.0188619	0.0138455	CLU/MBP/CTSC/DAG1/S100B/PLP1/PSAP/ID4/PTPRZ1/NTRK2/SIRT2	11
Invasive niche	GO:0008366	axon ensheathment	11/522	139/18866	0.00169303	0.0188619	0.0138455	CLU/MBP/CTSC/DAG1/S100B/PLP1/PSAP/ID4/PTPRZ1/NTRK2/SIRT2	11
Invasive niche	GO:0010506	regulation of autophagy	20/522	347/18866	0.00169949	0.0188902	0.0138663	ATP6V1G2/CAMKK2/NAMPT/GFAP/DCN/DAPK3/TREM2/MT3/PSAP/IFI16/HMGB1/HSPB8/EEF1A2/DAPL1/UCHL1/BNIP3L/ATP6V0D1/FEZ1/SIRT2/STAT3	20
Invasive niche	GO:0001937	negative regulation of endothelial cell proliferation	8/522	81/18866	0.00178386	0.019704	0.0144637	CCL2/CAV2/STAT1/SPARC/APOE/GJA1/ATP5F1A/SCG2	8
Invasive niche	GO:0051279	regulation of release of sequestered calcium ion into cytosol	8/522	81/18866	0.00178386	0.019704	0.0144637	APLNR/CAMK2D/CXCL10/CYBA/CALM1/F2R/ATP1A2/SELENON	8
Invasive niche	GO:0043268	positive regulation of potassium ion transport	6/522	47/18866	0.00178764	0.019704	0.0144637	AKAP9/TREM2/FLNA/ATP1B2/FHL1/ATP1B1	6
Invasive niche	GO:0060048	cardiac muscle contraction	11/522	140/18866	0.00179279	0.019704	0.0144637	SCN1B/AKAP9/CAMK2D/GJA1/FLNA/CCN2/CALM1/ATP1A2/BIN1/ATP1B1/VEGFB	11
Invasive niche	GO:0055001	muscle cell development	13/522	183/18866	0.00179313	0.019704	0.0144637	CAV2/CSRP1/ACTG1/LOX/CSRP2/UCHL1/ITGB1/BIN1/PPP3CA/DNER/FLNC/AGT/SELENON	13
Invasive niche	GO:0045807	positive regulation of endocytosis	9/522	100/18866	0.00181489	0.0198527	0.0145728	CLU/CD14/B2M/C3/TREM2/APOE/ANXA2/CLIP3/PPP3CA	9
Invasive niche	GO:0050848	regulation of calcium-mediated signaling	9/522	100/18866	0.00181489	0.0198527	0.0145728	NEUROD2/RCAN1/CAMK2D/CCL4/TREM2/CALM1/RIT2/CAMTA1/SELENON	9
Invasive niche	GO:0051588	regulation of neurotransmitter transport	10/522	120/18866	0.00184823	0.0201717	0.014807	CPLX1/STXBP1/NAPB/CPLX2/SYT4/GPM6B/SYT1/SYN1/ATP1A2/ITGB1	10
Invasive niche	GO:0072511	divalent inorganic cation transport	25/522	478/18866	0.00186534	0.020297	0.014899	APLNR/GRIN2C/CAMK2B/CCL2/CAMK2D/SLC39A7/CCL4/CXCL10/RAMP1/MT3/CYBA/TPT1/GJA1/GPM6A/CCN2/CALM1/F2R/GRIN1/ATP1A2/ANXA2/BIN1/PPP3CA/ATP1B1/AGT/SELENON	25
Invasive niche	GO:0006816	calcium ion transport	23/522	426/18866	0.00186813	0.020297	0.014899	APLNR/GRIN2C/CAMK2B/CCL2/CAMK2D/CCL4/CXCL10/RAMP1/CYBA/TPT1/GJA1/GPM6A/CCN2/CALM1/F2R/GRIN1/ATP1A2/ANXA2/BIN1/PPP3CA/ATP1B1/AGT/SELENON	23
Invasive niche	GO:0032507	maintenance of protein location in cell	7/522	64/18866	0.00189582	0.0204993	0.0150475	TMSB4X/CCDC88A/SUN2/SRGN/GJA1/RIT2/SORL1	7
Invasive niche	GO:0051924	regulation of calcium ion transport	16/522	253/18866	0.0019023	0.0204993	0.0150475	APLNR/CAMK2B/CCL2/CAMK2D/CCL4/CXCL10/CYBA/GJA1/CALM1/F2R/GRIN1/ATP1A2/BIN1/ATP1B1/AGT/SELENON	16
Invasive niche	GO:0007162	negative regulation of cell adhesion	18/522	301/18866	0.00190375	0.0204993	0.0150475	MBP/TNC/ANXA1/COL1A1/SEMA5A/PDE3B/LOXL3/CORO1C/CD74/GPNMB/HLA-DRB1/FAM107A/RDX/HMGB1/FOXJ1/LGALS1/APOD/MAP4K4	18
Invasive niche	GO:0010632	regulation of epithelial cell migration	18/522	301/18866	0.00190375	0.0204993	0.0150475	TMSB4X/HAS2/ANXA1/DCN/SEMA5A/CORO1C/LGMN/SPARC/APOE/PFN1/ATP5F1A/CTSH/MMP9/JUN/SOX9/HMGB1/AGT/MAP4K4	18
Invasive niche	GO:0009142	nucleoside triphosphate biosynthetic process	8/522	82/18866	0.00192992	0.0206191	0.0151354	TMSB4X/CMPK2/TREM2/ATP5F1E/ATP5ME/ATP5F1A/AK1/STAT3	8
Invasive niche	GO:0022617	extracellular matrix disassembly	8/522	82/18866	0.00192992	0.0206191	0.0151354	HTRA1/CST3/A2M/MMP9/DDR1/TIMP1/KIF9/TIMP2	8
Invasive niche	GO:0034284	response to monosaccharide	14/522	207/18866	0.001931	0.0206191	0.0151354	VSNL1/NEUROD1/NAMPT/SPARC/HLA-DRB1/CYBA/GJA1/CCN2/VAMP2/COL6A2/ZBTB20/SOX4/LGALS1/PPP3CA	14
Invasive niche	GO:0051495	positive regulation of cytoskeleton organization	15/522	230/18866	0.00193406	0.0206191	0.0151354	STMN2/S100A10/AKAP9/MAP1B/ID1/SEMA5A/CCDC88A/HSPA1A/PFN1/FLNA/CCN2/NES/BIN1/ABI2/PSRC1	15
Invasive niche	GO:0001578	microtubule bundle formation	9/522	101/18866	0.00194479	0.0206191	0.0151354	MAP1B/DCX/MAP2/FOXJ1/RSPH1/CFAP73/ZMYND10/TPPP3/PSRC1	9
Invasive niche	GO:0010522	regulation of calcium ion transport into cytosol	9/522	101/18866	0.00194479	0.0206191	0.0151354	APLNR/CAMK2D/CXCL10/CYBA/CALM1/F2R/GRIN1/ATP1A2/SELENON	9
Invasive niche	GO:0032637	interleukin-8 production	9/522	101/18866	0.00194479	0.0206191	0.0151354	CHI3L1/TMSB4X/ANXA1/CD14/HSPA1A/CD74/F2R/HMGB1/STAT3	9
Invasive niche	GO:0016079	synaptic vesicle exocytosis	10/522	121/18866	0.00196617	0.0207079	0.0152006	SNAP25/CPLX1/STXBP1/NAPB/CPLX2/SYT4/CADPS/VAMP2/SYT1/SYN1	10
Invasive niche	GO:0032612	interleukin-1 production	10/522	121/18866	0.00196617	0.0207079	0.0152006	ANXA1/TYROBP/TREM2/S100A13/NLRP1/F2R/IFI16/HMGB1/ABCA1/STAT3	10
Invasive niche	GO:0008090	retrograde axonal transport	4/522	20/18866	0.00197286	0.0207079	0.0152006	DST/NEFL/KIF1A/MAP1A	4
Invasive niche	GO:2001257	regulation of cation channel activity	13/522	185/18866	0.00197474	0.0207079	0.0152006	SCN1B/RELN/CCL2/TMSB4X/CAMK2D/TREM2/MMP9/VAMP2/CALM1/GRIN1/NEFL/ITGB1/SELENON	13
Invasive niche	GO:0045785	positive regulation of cell adhesion	23/522	428/18866	0.00198308	0.0207079	0.0152006	S100A10/LIMS1/CCL2/HAS2/ANXA1/SOX2/DAG1/IRAK1/CD74/HLA-DPB1/HLA-DPA1/HLA-E/FLNA/NID1/CD81/CD24/CDK6/SOX4/HMGB1/FN1/LGALS1/PPP3CA/MAP4K4	23
Invasive niche	GO:1902003	regulation of amyloid-beta formation	5/522	33/18866	0.00198935	0.0207079	0.0152006	CLU/APOE/BIN1/NTRK2/SORL1	5
Invasive niche	GO:1905048	regulation of metallopeptidase activity	5/522	33/18866	0.00198935	0.0207079	0.0152006	MBP/TIMP1/TIMP2/SORL1/STAT3	5
Invasive niche	GO:0008089	anterograde axonal transport	6/522	48/18866	0.0019961	0.0207079	0.0152006	KIF5C/MAP2/NEFL/KIF1A/MAP1A/FEZ1	6
Invasive niche	GO:0062237	protein localization to postsynapse	6/522	48/18866	0.0019961	0.0207079	0.0152006	SNAP25/CPLX1/GRIN2C/DAG1/KIF5C/GRIN1	6
Invasive niche	GO:1900271	regulation of long-term synaptic potentiation	6/522	48/18866	0.0019961	0.0207079	0.0152006	RELN/TYROBP/LGMN/APOE/FAM107A/NRGN	6
Invasive niche	GO:0048278	vesicle docking	7/522	65/18866	0.002075	0.0214803	0.0157676	SNAP25/STXBP1/CPLX2/NDRG4/CAV2/RAB13/SYT1	7
Invasive niche	GO:0055117	regulation of cardiac muscle contraction	8/522	83/18866	0.00208524	0.0214983	0.0157808	AKAP9/CAMK2D/FLNA/CCN2/CALM1/ATP1A2/BIN1/ATP1B1	8
Invasive niche	GO:0043244	regulation of protein-containing complex disassembly	10/522	122/18866	0.00209011	0.0214983	0.0157808	STMN2/MAP1B/SEMA5A/EIF5A/SHFL/NES/RDX/MAP1A/ADD3/AVIL	10
Invasive niche	GO:0097237	cellular response to toxic substance	10/522	122/18866	0.00209011	0.0214983	0.0157808	PRDX1/HBA2/HBB/HBA1/SOD2/GPX3/APOE/MT3/MGST1/PRXL2A	10
Invasive niche	GO:0008016	regulation of heart contraction	16/522	256/18866	0.00214297	0.021995	0.0161454	SCN1B/AKAP9/CAMK2D/GNAO1/GJA1/FLNA/EPAS1/CCN2/CALM1/ATP1B2/ATP1A2/FXYD1/AHCYL1/BIN1/ATP1B1/AGT	16
Invasive niche	GO:0014049	positive regulation of glutamate secretion	3/522	10/18866	0.00218573	0.0221512	0.0162601	STXBP1/SYT4/CCK	3
Invasive niche	GO:0021932	hindbrain radial glia guided cell migration	3/522	10/18866	0.00218573	0.0221512	0.0162601	FLNA/ATP1B2/ITGB1	3
Invasive niche	GO:0034447	very-low-density lipoprotein particle clearance	3/522	10/18866	0.00218573	0.0221512	0.0162601	APOC1/APOC2/APOE	3
Invasive niche	GO:0046598	positive regulation of viral entry into host cell	3/522	10/18866	0.00218573	0.0221512	0.0162601	CD74/HLA-DRB1/LGALS1	3
Invasive niche	GO:0060502	epithelial cell proliferation involved in lung morphogenesis	3/522	10/18866	0.00218573	0.0221512	0.0162601	MAP2K1/SOX9/NFIB	3
Invasive niche	GO:0075294	positive regulation by symbiont of entry into host	3/522	10/18866	0.00218573	0.0221512	0.0162601	CD74/HLA-DRB1/LGALS1	3
Invasive niche	GO:0071375	cellular response to peptide hormone stimulus	19/522	330/18866	0.00222	0.0221948	0.016292	ATP6V1G2/CA2/MAP1B/PHIP/SOCS3/PDE3B/POR/CAV2/STAT1/CYBA/VAMP2/RAB13/NUCKS1/PRKAR1B/AHCYL1/ATP6V0D1/AGT/SORL1/STAT3	19
Invasive niche	GO:0002761	regulation of myeloid leukocyte differentiation	10/522	123/18866	0.00222026	0.0221948	0.016292	CA2/LTF/C1QC/CD74/TYROBP/TREM2/HLA-DRB1/JUN/CDK6/PRXL2A	10
Invasive niche	GO:0070252	actin-mediated cell contraction	10/522	123/18866	0.00222026	0.0221948	0.016292	SCN1B/AKAP9/CAMK2D/VIM/GJA1/FLNA/TPM2/ATP1A2/MYBPC1/BIN1	10
Invasive niche	GO:0003254	regulation of membrane depolarization	6/522	49/18866	0.00222241	0.0221948	0.016292	SCN1B/DCN/IFI6/CAMK2D/FHL1/CCK	6
Invasive niche	GO:0030850	prostate gland development	6/522	49/18866	0.00222241	0.0221948	0.016292	TNC/ANXA1/PSAP/ID4/CRIP1/SOX9	6
Invasive niche	GO:0086009	membrane repolarization	6/522	49/18866	0.00222241	0.0221948	0.016292	SCN1B/AKAP9/FLNA/ATP1B2/ATP1A2/ATP1B1	6
Invasive niche	GO:0048661	positive regulation of smooth muscle cell proliferation	9/522	103/18866	0.00222684	0.0221948	0.016292	NAMPT/ADAMTS1/IRAK1/STAT1/CYBA/GJA1/MMP9/JUN/AGT	9
Invasive niche	GO:1901890	positive regulation of cell junction assembly	9/522	103/18866	0.00222684	0.0221948	0.016292	CBLN1/S100A10/LIMS1/LRRN3/AGRN/CLDN5/AGT/NTRK2/MAP4K4	9
Invasive niche	GO:1901016	regulation of potassium ion transmembrane transporter activity	7/522	66/18866	0.00226699	0.0224929	0.0165109	AKAP9/TREM2/VAMP2/ATP1B2/FHL1/ITGB1/ATP1B1	7
Invasive niche	GO:0010765	positive regulation of sodium ion transport	5/522	34/18866	0.00228006	0.0224929	0.0165109	SCN1B/ATP1B2/FXYD1/AHCYL1/ATP1B1	5
Invasive niche	GO:0018149	peptide cross-linking	5/522	34/18866	0.00228006	0.0224929	0.0165109	ANXA1/COL3A1/DCN/BGN/FN1	5
Invasive niche	GO:0031112	positive regulation of microtubule polymerization or depolymerization	5/522	34/18866	0.00228006	0.0224929	0.0165109	STMN2/AKAP9/MAP1B/HSPA1A/PSRC1	5
Invasive niche	GO:0035633	maintenance of blood-brain barrier	5/522	34/18866	0.00228006	0.0224929	0.0165109	MBP/ACTG1/GJA1/CLDN5/ITGB1	5
Invasive niche	GO:0043393	regulation of protein binding	14/522	211/18866	0.00230485	0.022691	0.0166563	ID1/DERL1/IFIT1/B2M/IFIT2/RAMP1/APOE/LOX/MMP9/CLDN5/NES/MAP2/ANXA2/SORL1	14
Invasive niche	GO:0043691	reverse cholesterol transport	4/522	21/18866	0.00238431	0.0233305	0.0171257	CLU/APOC2/APOE/ABCA1	4
Invasive niche	GO:0060008	Sertoli cell differentiation	4/522	21/18866	0.00238431	0.0233305	0.0171257	CST3/FLNA/SOX9/RAB13	4
Invasive niche	GO:0061213	positive regulation of mesonephros development	4/522	21/18866	0.00238431	0.0233305	0.0171257	MAGED1/BASP1/SOX9/AGT	4
Invasive niche	GO:0002831	regulation of response to biotic stimulus	22/522	409/18866	0.00243167	0.0237457	0.0174305	SOCS3/LTF/PQBP1/IFIT1/HLA-B/USP18/PLSCR1/STAT1/PARP9/ADAR/HERC5/PSMB9/TREM2/HTRA1/LAMP1/APOE/CYBA/HLA-E/A2M/IFI16/HMGB1/SIRT2	22
Invasive niche	GO:0032386	regulation of intracellular transport	20/522	358/18866	0.0024434	0.0238121	0.0174792	ZIC1/NDRG4/MAP1B/TPR/MAP2K1/EHD1/IFI27/CRYAB/LAMP1/FLNA/CD81/VAMP2/RDX/MAP2/MLC1/ANXA2/BNIP3L/APOD/FEZ1/SORL1	20
Invasive niche	GO:0032760	positive regulation of tumor necrosis factor production	6/522	50/18866	0.00246753	0.0239015	0.0175449	CLU/CD14/CYBA/HLA-E/ZBTB20/HMGB1	6
Invasive niche	GO:0045104	intermediate filament cytoskeleton organization	6/522	50/18866	0.00246753	0.0239015	0.0175449	DST/GFAP/ERBIN/VIM/NES/NEFL	6
Invasive niche	GO:0045646	regulation of erythrocyte differentiation	6/522	50/18866	0.00246753	0.0239015	0.0175449	ISG15/HSPA1A/B2M/STAT1/CDK6/STAT3	6
Invasive niche	GO:0032890	regulation of organic acid transport	7/522	67/18866	0.0024724	0.0239015	0.0175449	TRH/STXBP1/SYT4/CCK/ATP1A2/ITGB1/AGT	7
Invasive niche	GO:0042542	response to hydrogen peroxide	11/522	146/18866	0.00249683	0.0240894	0.0176828	AQP1/HBA2/HBB/HBA1/ANXA1/COL1A1/STAT1/CRYAB/CST3/PSAP/JUN	11
Invasive niche	GO:0065005	protein-lipid complex assembly	5/522	35/18866	0.00260049	0.0249787	0.0183356	APOC1/APOC2/APOE/BIN1/ABCA1	5
Invasive niche	GO:0032956	regulation of actin cytoskeleton organization	20/522	360/18866	0.00260454	0.0249787	0.0183356	S100A10/TMSB4X/ID1/SEMA5A/CCDC88A/GPM6B/DAPK3/BST2/FAM107A/ACTG1/PFN1/FLNA/CCN2/RND3/RDX/RHOBTB3/BIN1/ABI2/ADD3/AVIL	20
Invasive niche	GO:0062197	cellular response to chemical stress	20/522	360/18866	0.00260454	0.0249787	0.0183356	PRDX1/CAMKK2/AQP1/SOD2/ANXA1/MAPKAP1/HSPA1A/RWDD1/GPX3/CST3/MT3/CYBA/PSAP/MGST1/EPAS1/MMP9/JUN/DHRS2/YBX3/SIRT2	20
Invasive niche	GO:0051384	response to glucocorticoid	11/522	147/18866	0.00263337	0.0251552	0.0184652	AQP1/USP8/IGFBP7/ZFP36L2/ANXA1/SPARC/S100B/FAM107A/MAOB/NEFL/CDO1	11
Invasive niche	GO:0051592	response to calcium ion	11/522	147/18866	0.00263337	0.0251552	0.0184652	NEUROD2/SYT4/JUNB/CAMK2D/LGMN/SPARC/CALM1/JUN/SYT1/AHCYL1/PPP3CA	11
Invasive niche	GO:0051100	negative regulation of binding	12/522	169/18866	0.00266083	0.0253172	0.0185841	ZNF462/TMSB4X/ID1/IFIT1/B2M/IFIT2/NES/JUN/IFI16/MAP2/PPP3CA/SORL1	12
Invasive niche	GO:0055002	striated muscle cell development	12/522	169/18866	0.00266083	0.0253172	0.0185841	CAV2/CSRP1/ACTG1/LOX/CSRP2/UCHL1/ITGB1/PPP3CA/DNER/FLNC/AGT/SELENON	12
Invasive niche	GO:0032642	regulation of chemokine production	7/522	68/18866	0.00269183	0.0255116	0.0187268	MBP/ERBIN/EIF2AK2/CD74/TREM2/HMGB1/APOD	7
Invasive niche	GO:0034381	plasma lipoprotein particle clearance	7/522	68/18866	0.00269183	0.0255116	0.0187268	EHD1/APOC1/APOC2/APOE/LIPA/NPC2/ANXA2	7
Invasive niche	GO:0014812	muscle cell migration	9/522	106/18866	0.00270994	0.0255827	0.018779	NDRG4/ADAMTS1/PLAU/HAS2/ANXA1/S100A11/DDR1/AGT/SORL1	9
Invasive niche	GO:2000379	positive regulation of reactive oxygen species metabolic process	9/522	106/18866	0.00270994	0.0255827	0.018779	CLU/HBB/PTX3/TYROBP/HSP90AA1/CYBA/GRIN1/DDAH1/AGT	9
Invasive niche	GO:0043277	apoptotic cell clearance	6/522	51/18866	0.00273242	0.0256334	0.0188162	CCL2/ANXA1/TYROBP/C3/TREM2/HMGB1	6
Invasive niche	GO:0045103	intermediate filament-based process	6/522	51/18866	0.00273242	0.0256334	0.0188162	DST/GFAP/ERBIN/VIM/NES/NEFL	6
Invasive niche	GO:0050885	neuromuscular process controlling balance	6/522	51/18866	0.00273242	0.0256334	0.0188162	GRIN2C/TPP1/PSAP/SLC1A3/NEFL/CAMTA1	6
Invasive niche	GO:0043281	regulation of cysteine-type endopeptidase activity involved in apoptotic process	14/522	215/18866	0.00273656	0.0256334	0.0188162	AQP1/IFI6/SOX2/POR/CRYAB/MT3/CTSD/NLRP1/CTSH/CCN2/MMP9/F2R/HMGB1/CCK	14
Invasive niche	GO:0060047	heart contraction	17/522	287/18866	0.00277274	0.0259219	0.019028	SCN1B/AKAP9/CAMK2D/GNAO1/GJA1/FLNA/EPAS1/CCN2/CALM1/ATP1B2/ATP1A2/FXYD1/AHCYL1/BIN1/ATP1B1/AGT/VEGFB	17
Invasive niche	GO:0010876	lipid localization	23/522	440/18866	0.00280703	0.0261917	0.019226	CLU/FABP5/PLA2G2A/ANXA1/EHD1/PLSCR1/SPP1/APOL6/APOC1/APOC2/C3/NMB/APOE/PSAP/NPC2/BSCL2/PLTP/ANXA2/SELENOM/APOD/AGT/SCARB2/ABCA1	23
Invasive niche	GO:0032069	regulation of nuclease activity	4/522	22/18866	0.00285115	0.0263485	0.0193411	HSPA1A/OAS1/OAS3/HMGB1	4
Invasive niche	GO:0045655	regulation of monocyte differentiation	4/522	22/18866	0.00285115	0.0263485	0.0193411	CD74/HLA-DRB1/JUN/CDK6	4
Invasive niche	GO:0051131	chaperone-mediated protein complex assembly	4/522	22/18866	0.00285115	0.0263485	0.0193411	CLU/HSPA1A/HSP90AA1/HOPX	4
Invasive niche	GO:0051291	protein heterooligomerization	4/522	22/18866	0.00285115	0.0263485	0.0193411	COL1A2/NUDT21/SYT1/GRIN1	4
Invasive niche	GO:1903019	negative regulation of glycoprotein metabolic process	4/522	22/18866	0.00285115	0.0263485	0.0193411	PTX3/ITM2C/CST3/ITM2A	4
Invasive niche	GO:0043266	regulation of potassium ion transport	9/522	107/18866	0.00288821	0.0265385	0.0194805	AKAP9/TREM2/FLNA/VAMP2/ATP1B2/FHL1/ITGB1/BIN1/ATP1B1	9
Invasive niche	GO:0050905	neuromuscular process	9/522	107/18866	0.00288821	0.0265385	0.0194805	GRIN2C/TPP1/PSAP/FABP7/SLC1A3/GRIN1/NEFL/UCHL1/CAMTA1	9
Invasive niche	GO:1903426	regulation of reactive oxygen species biosynthetic process	9/522	107/18866	0.00288821	0.0265385	0.0194805	CLU/HBB/PTX3/HSP90AA1/CYBA/GRIN1/DDAH1/AGT/STAT3	9
Invasive niche	GO:0140056	organelle localization by membrane tethering	12/522	171/18866	0.00293078	0.0265452	0.0194855	SNAP25/TUBB4A/STXBP1/CPLX2/NDRG4/AKAP9/CAV2/HSP90AA1/TUBA1A/RAB13/CETN2/SYT1	12
Invasive niche	GO:0003093	regulation of glomerular filtration	3/522	11/18866	0.00294396	0.0265452	0.0194855	CYBA/GJA1/F2R	3
Invasive niche	GO:0031915	positive regulation of synaptic plasticity	3/522	11/18866	0.00294396	0.0265452	0.0194855	NEUROD2/CPLX2/MAP1B	3
Invasive niche	GO:0032253	dense core granule localization	3/522	11/18866	0.00294396	0.0265452	0.0194855	SYT4/MAP2/KIF1A	3
Invasive niche	GO:0043589	skin morphogenesis	3/522	11/18866	0.00294396	0.0265452	0.0194855	COL1A2/COL1A1/ITGB4	3
Invasive niche	GO:0045657	positive regulation of monocyte differentiation	3/522	11/18866	0.00294396	0.0265452	0.0194855	CD74/HLA-DRB1/JUN	3
Invasive niche	GO:0098917	retrograde trans-synaptic signaling	3/522	11/18866	0.00294396	0.0265452	0.0194855	SYT4/FABP5/DAG1	3
Invasive niche	GO:0099519	dense core granule cytoskeletal transport	3/522	11/18866	0.00294396	0.0265452	0.0194855	SYT4/MAP2/KIF1A	3
Invasive niche	GO:1901950	dense core granule transport	3/522	11/18866	0.00294396	0.0265452	0.0194855	SYT4/MAP2/KIF1A	3
Invasive niche	GO:1902513	regulation of organelle transport along microtubule	3/522	11/18866	0.00294396	0.0265452	0.0194855	LAMP1/MAP2/FEZ1	3
Invasive niche	GO:0001893	maternal placenta development	5/522	36/18866	0.00295233	0.026571	0.0195044	CTSB/JUNB/SPP1/GJA1/TPPP3	5
Invasive niche	GO:1903409	reactive oxygen species biosynthetic process	10/522	128/18866	0.00297222	0.0267001	0.0195992	CLU/HBB/PTX3/HSP90AA1/CYBA/MAOB/GRIN1/DDAH1/AGT/STAT3	10
Invasive niche	GO:0002028	regulation of sodium ion transport	8/522	88/18866	0.00301509	0.0269114	0.0197543	SCN1B/CAMK2D/ATP1B2/NKAIN4/ATP1A2/FXYD1/AHCYL1/ATP1B1	8
Invasive niche	GO:0032755	positive regulation of interleukin-6 production	8/522	88/18866	0.00301509	0.0269114	0.0197543	MBP/CD74/TYROBP/CYBA/F2R/ZBTB20/HMGB1/STAT3	8
Invasive niche	GO:1901879	regulation of protein depolymerization	8/522	88/18866	0.00301509	0.0269114	0.0197543	STMN2/MAP1B/SEMA5A/NES/RDX/MAP1A/ADD3/AVIL	8
Invasive niche	GO:1903557	positive regulation of tumor necrosis factor superfamily cytokine production	6/522	52/18866	0.00301805	0.0269114	0.0197543	CLU/CD14/CYBA/HLA-E/ZBTB20/HMGB1	6
Invasive niche	GO:0006022	aminoglycan metabolic process	12/522	172/18866	0.00307385	0.0273084	0.0200457	CHI3L1/CHI3L2/HAS2/LUM/DCN/VCAN/EXT2/AGRN/HSPG2/BGN/IDS/NCAN	12
Invasive niche	GO:0006024	glycosaminoglycan biosynthetic process	9/522	108/18866	0.0030756	0.0273084	0.0200457	HAS2/LUM/DCN/VCAN/EXT2/AGRN/HSPG2/BGN/NCAN	9
Invasive niche	GO:0007034	vacuolar transport	11/522	150/18866	0.00307955	0.0273084	0.0200457	CLU/HSPA1A/LEPROTL1/LAMP1/PSAP/ATP6V0D1/BIN1/SORL1/SCARB2/LAMP2/SORT1	11
Invasive niche	GO:1901136	carbohydrate derivative catabolic process	13/522	195/18866	0.00312499	0.0276604	0.0203041	CHI3L1/CHI3L2/LUM/DCN/VCAN/NT5E/CST3/PSAP/AGRN/HSPG2/BGN/IDS/NCAN	13
Invasive niche	GO:0002449	lymphocyte mediated immunity	20/522	366/18866	0.00314251	0.0277313	0.0203561	CLU/PRDX1/CTSC/C1S/B2M/RSAD2/HLA-B/C1QB/C1QC/CD74/C1QA/C3/LAMP1/HLA-DRB1/HLA-E/CTSH/CD81/IGLC2/HMGB1/FOXJ1	20
Invasive niche	GO:0034101	erythrocyte homeostasis	10/522	129/18866	0.00314449	0.0277313	0.0203561	PRDX1/ISG15/HSPA1A/B2M/STAT1/ADAR/EPAS1/CDK6/KMT2E/STAT3	10
Invasive niche	GO:0007632	visual behavior	6/522	53/18866	0.00332539	0.0292179	0.0214474	NDRG4/GRIN1/SLC1A2/CCK/ATP1A2/ITGB1	6
Invasive niche	GO:0045070	positive regulation of viral genome replication	5/522	37/18866	0.00333728	0.0292179	0.0214474	PABPC1/IFIT1/ADAR/NUCKS1/HACD3	5
Invasive niche	GO:0062208	positive regulation of pattern recognition receptor signaling pathway	5/522	37/18866	0.00333728	0.0292179	0.0214474	LTF/HSPA1A/RSAD2/CYBA/HMGB1	5
Invasive niche	GO:0097242	amyloid-beta clearance	5/522	37/18866	0.00333728	0.0292179	0.0214474	CLU/C3/TREM2/APOE/CYP51A1	5
Invasive niche	GO:0031667	response to nutrient levels	24/522	473/18866	0.00335615	0.0292994	0.0215072	MAP1B/TNC/NAMPT/COL1A1/POR/STAT1/SPP1/EIF2AK2/CXCL10/SPARC/APOE/CST3/MT3/FAM107A/CYBA/JUN/IFI16/CCK/DAPL1/PCSK1N/SORL1/LAMP2/SIRT2/ABCA1	24
Invasive niche	GO:0015850	organic hydroxy compound transport	16/522	268/18866	0.00337438	0.0292994	0.0215072	CLU/SYT4/AQP1/GPM6B/SPP1/APOC1/APOC2/APOE/NPC2/MAOB/PLTP/SYT1/ANXA2/SELENOM/AGT/ABCA1	16
Invasive niche	GO:0060149	negative regulation of posttranscriptional gene silencing	4/522	23/18866	0.00337683	0.0292994	0.0215072	NEAT1/ADAR/PPP3CA/STAT3	4
Invasive niche	GO:0060967	negative regulation of gene silencing by RNA	4/522	23/18866	0.00337683	0.0292994	0.0215072	NEAT1/ADAR/PPP3CA/STAT3	4
Invasive niche	GO:0051099	positive regulation of binding	12/522	174/18866	0.00337696	0.0292994	0.0215072	NEUROD1/S100A10/DERL1/B2M/PARP9/RAMP1/APOE/MMP9/CLDN5/HMGB1/ANXA2/SIRT2	12
Invasive niche	GO:0007596	blood coagulation	19/522	343/18866	0.00339988	0.0294453	0.0216143	STXBP1/HBB/MYL9/PLAU/COL3A1/COL1A2/COL1A1/EHD1/PLSCR1/APOE/CSRP1/ACTG1/A2M/FLNA/F2R/PRKAR1B/FN1/MYL12A/ANXA2	19
Invasive niche	GO:0051216	cartilage development	13/522	197/18866	0.00341025	0.0294822	0.0216414	CHI3L1/ZEB1/EFEMP1/LUM/COL1A1/MGP/POR/CCN2/TIMP1/BGN/SOX9/NFIB/ITGB8	13
Invasive niche	GO:0042982	amyloid precursor protein metabolic process	7/522	71/18866	0.00344049	0.0296904	0.0217942	CLU/ITM2C/APOE/ITM2A/BIN1/NTRK2/SORL1	7
Invasive niche	GO:0007041	lysosomal transport	9/522	110/18866	0.0034791	0.0299165	0.0219602	CLU/HSPA1A/LAMP1/PSAP/BIN1/SORL1/SCARB2/LAMP2/SORT1	9
Invasive niche	GO:0032680	regulation of tumor necrosis factor production	9/522	110/18866	0.0034791	0.0299165	0.0219602	CLU/LTF/CD14/TREM2/GPNMB/CYBA/HLA-E/ZBTB20/HMGB1	9
Invasive niche	GO:0030048	actin filament-based movement	11/522	153/18866	0.00358458	0.0307141	0.0225456	SCN1B/AKAP9/CAMK2D/SUN2/VIM/GJA1/FLNA/TPM2/ATP1A2/MYBPC1/BIN1	11
Invasive niche	GO:0045834	positive regulation of lipid metabolic process	11/522	153/18866	0.00358458	0.0307141	0.0225456	RDH10/ANXA1/POR/APOC1/CD74/APOC2/APOE/CD81/ZBTB20/EEF1A2/AGT	11
Invasive niche	GO:0006754	ATP biosynthetic process	6/522	54/18866	0.00365544	0.0311552	0.0228694	TMSB4X/TREM2/ATP5F1E/ATP5ME/ATP5F1A/STAT3	6
Invasive niche	GO:0032757	positive regulation of interleukin-8 production	6/522	54/18866	0.00365544	0.0311552	0.0228694	CD14/HSPA1A/CD74/F2R/HMGB1/STAT3	6
Invasive niche	GO:1903018	regulation of glycoprotein metabolic process	6/522	54/18866	0.00365544	0.0311552	0.0228694	PTX3/ITM2C/RAMP1/CST3/MT3/ITM2A	6
Invasive niche	GO:0001656	metanephros development	8/522	91/18866	0.00371095	0.0314064	0.0230538	RDH10/ID3/STAT1/WWTR1/CTSH/BASP1/SOX9/FOXJ1	8
Invasive niche	GO:0015914	phospholipid transport	8/522	91/18866	0.00371095	0.0314064	0.0230538	PLSCR1/APOC1/APOC2/APOE/NPC2/PLTP/SCARB2/ABCA1	8
Invasive niche	GO:0051899	membrane depolarization	8/522	91/18866	0.00371095	0.0314064	0.0230538	SCN1B/DCN/IFI6/CAMK2D/JUN/FHL1/CCK/ATP1A2	8
Invasive niche	GO:0051952	regulation of amine transport	8/522	91/18866	0.00371095	0.0314064	0.0230538	TRH/STXBP1/SYT4/SYT1/CCK/ATP1A2/ITGB1/AGT	8
Invasive niche	GO:0046596	regulation of viral entry into host cell	5/522	38/18866	0.00375705	0.0317408	0.0232993	IFITM3/PTX3/CD74/HLA-DRB1/LGALS1	5
Invasive niche	GO:0016358	dendrite development	15/522	247/18866	0.00380867	0.0319262	0.0234354	RELN/CAMK2B/MAP1B/ID1/PQBP1/NSMF/APOE/DCLK1/MAP2/GRIN1/KIF1A/ITGB1/MAP1A/ABI2/PPP3CA	15
Invasive niche	GO:0001765	membrane raft assembly	3/522	12/18866	0.00384518	0.0319262	0.0234354	S100A10/CAV2/ANXA2	3
Invasive niche	GO:0002863	positive regulation of inflammatory response to antigenic stimulus	3/522	12/18866	0.00384518	0.0319262	0.0234354	C3/HLA-E/CD81	3
Invasive niche	GO:0010232	vascular transport	3/522	12/18866	0.00384518	0.0319262	0.0234354	FABP5/APOE/GJA1	3
Invasive niche	GO:0021670	lateral ventricle development	3/522	12/18866	0.00384518	0.0319262	0.0234354	AQP1/ATP1B2/CDK6	3
Invasive niche	GO:0031340	positive regulation of vesicle fusion	3/522	12/18866	0.00384518	0.0319262	0.0234354	ANXA1/SYT1/ANXA2	3
Invasive niche	GO:0031392	regulation of prostaglandin biosynthetic process	3/522	12/18866	0.00384518	0.0319262	0.0234354	FABP5/ANXA1/CD74	3
Invasive niche	GO:0051549	positive regulation of keratinocyte migration	3/522	12/18866	0.00384518	0.0319262	0.0234354	HAS2/MMP9/MAP4K4	3
Invasive niche	GO:0097201	negative regulation of transcription from RNA polymerase II promoter in response to stress	3/522	12/18866	0.00384518	0.0319262	0.0234354	HSPA1A/JUN/SIRT2	3
Invasive niche	GO:2001135	regulation of endocytic recycling	3/522	12/18866	0.00384518	0.0319262	0.0234354	NDRG4/EHD1/SORL1	3
Invasive niche	GO:2000377	regulation of reactive oxygen species metabolic process	13/522	200/18866	0.00387751	0.0321393	0.0235918	CLU/HBB/PTX3/TYROBP/CRYAB/HSP90AA1/MT3/CYBA/GRIN1/DDAH1/AGT/SIRT2/STAT3	13
Invasive niche	GO:0042177	negative regulation of protein catabolic process	10/522	133/18866	0.0039147	0.032392	0.0237773	GRIN2C/RPL23/CST3/FLNA/TIMP1/ANXA2/MAP1A/CYP51A1/TIMP2/SIRT2	10
Invasive niche	GO:0003094	glomerular filtration	4/522	24/18866	0.00396475	0.0325272	0.0238765	CYBA/GJA1/MCAM/F2R	4
Invasive niche	GO:0034123	positive regulation of toll-like receptor signaling pathway	4/522	24/18866	0.00396475	0.0325272	0.0238765	LTF/RSAD2/CYBA/HMGB1	4
Invasive niche	GO:0050995	negative regulation of lipid catabolic process	4/522	24/18866	0.00396475	0.0325272	0.0238765	PDE3B/APOC1/BSCL2/SORL1	4
Invasive niche	GO:0070841	inclusion body assembly	4/522	24/18866	0.00396475	0.0325272	0.0238765	CLU/HSPA1A/PSAP/SORL1	4
Invasive niche	GO:0098743	cell aggregation	4/522	24/18866	0.00396475	0.0325272	0.0238765	LTF/MGP/CCN2/SOX9	4
Invasive niche	GO:0007599	hemostasis	19/522	348/18866	0.00397492	0.0325552	0.0238971	STXBP1/HBB/MYL9/PLAU/COL3A1/COL1A2/COL1A1/EHD1/PLSCR1/APOE/CSRP1/ACTG1/A2M/FLNA/F2R/PRKAR1B/FN1/MYL12A/ANXA2	19
Invasive niche	GO:0015807	L-amino acid transport	7/522	73/18866	0.00402127	0.032879	0.0241348	SLC17A7/SLC38A5/SLC1A3/SLC1A2/ATP1A2/ITGB1/AGT	7
Invasive niche	GO:0010952	positive regulation of peptidase activity	13/522	201/18866	0.0040443	0.0330113	0.0242319	MBP/LGMN/CTSD/NLRP1/CTSH/CCN2/F2R/IFI16/HMGB1/GRIN1/CCK/FN1/STAT3	13
Invasive niche	GO:0006941	striated muscle contraction	12/522	178/18866	0.00405559	0.0330476	0.0242586	SCN1B/AKAP9/CAMK2D/GJA1/FLNA/CCN2/CALM1/ATP1A2/DTNA/BIN1/ATP1B1/VEGFB	12
Invasive niche	GO:0050817	coagulation	19/522	349/18866	0.0040991	0.0333458	0.0244774	STXBP1/HBB/MYL9/PLAU/COL3A1/COL1A2/COL1A1/EHD1/PLSCR1/APOE/CSRP1/ACTG1/A2M/FLNA/F2R/PRKAR1B/FN1/MYL12A/ANXA2	19
Invasive niche	GO:0002920	regulation of humoral immune response	10/522	134/18866	0.0041288	0.0335309	0.0246133	CLU/C1S/C1QB/C1QC/C1QA/C3/A2M/CD81/IGLC2/FOXJ1	10
Invasive niche	GO:0008360	regulation of cell shape	11/522	156/18866	0.00415383	0.0335836	0.024652	PHIP/CCL2/ANXA1/DAPK3/DAG1/S100B/S100A13/RND3/RDX/RHOBTB3/FN1	11
Invasive niche	GO:0001938	positive regulation of endothelial cell proliferation	9/522	113/18866	0.00416102	0.0335836	0.024652	APLNR/SEMA5A/CAV2/CYBA/JUN/HMGB1/SCG2/VEGFB/STAT3	9
Invasive niche	GO:1903555	regulation of tumor necrosis factor superfamily cytokine production	9/522	113/18866	0.00416102	0.0335836	0.024652	CLU/LTF/CD14/TREM2/GPNMB/CYBA/HLA-E/ZBTB20/HMGB1	9
Invasive niche	GO:0001662	behavioral fear response	5/522	39/18866	0.00421331	0.0335836	0.024652	NEUROD2/APOE/GJA1/CCK/ATP1A2	5
Invasive niche	GO:0030204	chondroitin sulfate metabolic process	5/522	39/18866	0.00421331	0.0335836	0.024652	DCN/VCAN/BGN/IDS/NCAN	5
Invasive niche	GO:0031111	negative regulation of microtubule polymerization or depolymerization	5/522	39/18866	0.00421331	0.0335836	0.024652	STMN2/TUBB4A/MAP1B/MAP2/CLIP3	5
Invasive niche	GO:0034205	amyloid-beta formation	5/522	39/18866	0.00421331	0.0335836	0.024652	CLU/APOE/BIN1/NTRK2/SORL1	5
Invasive niche	GO:0071709	membrane assembly	5/522	39/18866	0.00421331	0.0335836	0.024652	S100A10/CAV2/PSAP/CDH2/ANXA2	5
Invasive niche	GO:0007179	transforming growth factor beta receptor signaling pathway	13/522	202/18866	0.00421684	0.0335836	0.024652	ZEB1/COL3A1/ID1/COL1A2/HSPA1A/CAV2/HTRA1/UBB/LOX/CLDN5/DKK3/JUN/USP9X	13
Invasive niche	GO:0009746	response to hexose	13/522	202/18866	0.00421684	0.0335836	0.024652	VSNL1/NEUROD1/NAMPT/HLA-DRB1/CYBA/GJA1/CCN2/VAMP2/COL6A2/ZBTB20/SOX4/LGALS1/PPP3CA	13
Invasive niche	GO:0051090	regulation of DNA-binding transcription factor activity	23/522	455/18866	0.00422768	0.0335836	0.024652	CLU/NEUROD2/RELN/ZIC2/NEUROD1/TMSB4X/ID3/LTF/ID1/HSPA1A/ERBIN/IRAK1/RWDD1/EIF2AK2/UBB/FLNA/JUN/FOXJ1/MTURN/PPP3CA/AGT/STAT3/PRMT2	23
Invasive niche	GO:0014909	smooth muscle cell migration	8/522	93/18866	0.00423972	0.0335836	0.024652	NDRG4/ADAMTS1/PLAU/HAS2/S100A11/DDR1/AGT/SORL1	8
Invasive niche	GO:0032677	regulation of interleukin-8 production	8/522	93/18866	0.00423972	0.0335836	0.024652	TMSB4X/ANXA1/CD14/HSPA1A/CD74/F2R/HMGB1/STAT3	8
Invasive niche	GO:0045185	maintenance of protein location	8/522	93/18866	0.00423972	0.0335836	0.024652	TMSB4X/CCDC88A/SUN2/SRGN/GJA1/FLNA/RIT2/SORL1	8
Invasive niche	GO:2000117	negative regulation of cysteine-type endopeptidase activity	8/522	93/18866	0.00423972	0.0335836	0.024652	AQP1/LTF/IFI6/POR/CRYAB/MT3/MMP9/IFI16	8
Invasive niche	GO:0086003	cardiac muscle cell contraction	7/522	74/18866	0.0043381	0.0343065	0.0251827	SCN1B/AKAP9/CAMK2D/GJA1/FLNA/ATP1A2/BIN1	7
Invasive niche	GO:0051017	actin filament bundle assembly	11/522	157/18866	0.00435881	0.0344139	0.0252615	S100A10/ID1/CCDC88A/FAM107A/ACTG1/PFN1/FLNA/CCN2/DPYSL3/RDX/ADD3	11
Invasive niche	GO:0043113	receptor clustering	6/522	56/18866	0.00438765	0.034585	0.0253871	RELN/APOE/FLNA/CDH2/AGRN/CD81	6
Invasive niche	GO:0022406	membrane docking	12/522	180/18866	0.00443377	0.0348915	0.0256121	SNAP25/TUBB4A/STXBP1/CPLX2/NDRG4/AKAP9/CAV2/HSP90AA1/TUBA1A/RAB13/CETN2/SYT1	12
Invasive niche	GO:0060993	kidney morphogenesis	8/522	94/18866	0.00452494	0.035551	0.0260961	STAT1/WWTR1/MAGED1/BASP1/SOX9/SOX4/FOXJ1/AGT	8
Invasive niche	GO:0043122	regulation of I-kappaB kinase/NF-kappaB signaling	15/522	252/18866	0.00458124	0.0359348	0.0263779	LTF/CANT1/IRAK1/BST2/STAT1/CD74/S100B/HLA-DRB1/S100A13/GJA1/FLNA/CXXC5/F2R/WLS/LGALS1	15
Invasive niche	GO:0003071	renal system process involved in regulation of systemic arterial blood pressure	4/522	25/18866	0.00461819	0.0359906	0.0264188	CYBA/GJA1/F2R/AGT	4
Invasive niche	GO:0061217	regulation of mesonephros development	4/522	25/18866	0.00461819	0.0359906	0.0264188	MAGED1/BASP1/SOX9/AGT	4
Invasive niche	GO:0097205	renal filtration	4/522	25/18866	0.00461819	0.0359906	0.0264188	CYBA/GJA1/MCAM/F2R	4
Invasive niche	GO:1904385	cellular response to angiotensin	4/522	25/18866	0.00461819	0.0359906	0.0264188	CA2/CYBA/AHCYL1/AGT	4
Invasive niche	GO:0048638	regulation of developmental growth	19/522	353/18866	0.00462837	0.035991	0.0264192	SYT4/MAP1B/SEMA5A/POR/SPP1/LGMN/APOE/MT3/GJA1/AGRN/BASP1/MAP2/SYT1/OLFM1/FN1/YBX3/DPYSL2/NRCAM/STAT3	19
Invasive niche	GO:0010950	positive regulation of endopeptidase activity	12/522	181/18866	0.00463317	0.035991	0.0264192	MBP/LGMN/CTSD/NLRP1/CTSH/CCN2/F2R/IFI16/HMGB1/GRIN1/CCK/STAT3	12
Invasive niche	GO:0006023	aminoglycan biosynthetic process	9/522	115/18866	0.0046707	0.036048	0.026461	HAS2/LUM/DCN/VCAN/EXT2/AGRN/HSPG2/BGN/NCAN	9
Invasive niche	GO:0030449	regulation of complement activation	9/522	115/18866	0.0046707	0.036048	0.026461	CLU/C1S/C1QB/C1QC/C1QA/C3/A2M/CD81/IGLC2	9
Invasive niche	GO:0002479	antigen processing and presentation of exogenous peptide antigen via MHC class I, TAP-dependent	7/522	75/18866	0.00467344	0.036048	0.026461	B2M/HLA-B/HLA-C/TAP1/PSMB9/CYBA/HLA-E	7
Invasive niche	GO:0032602	chemokine production	7/522	75/18866	0.00467344	0.036048	0.026461	MBP/ERBIN/EIF2AK2/CD74/TREM2/HMGB1/APOD	7
Invasive niche	GO:0002209	behavioral defense response	5/522	40/18866	0.00470776	0.036048	0.026461	NEUROD2/APOE/GJA1/CCK/ATP1A2	5
Invasive niche	GO:0006623	protein targeting to vacuole	5/522	40/18866	0.00470776	0.036048	0.026461	CLU/SORL1/SCARB2/LAMP2/SORT1	5
Invasive niche	GO:0090184	positive regulation of kidney development	5/522	40/18866	0.00470776	0.036048	0.026461	MAGED1/CD24/BASP1/SOX9/AGT	5
Invasive niche	GO:1901381	positive regulation of potassium ion transmembrane transport	5/522	40/18866	0.00470776	0.036048	0.026461	AKAP9/TREM2/FLNA/ATP1B2/ATP1B1	5
Invasive niche	GO:1902991	regulation of amyloid precursor protein catabolic process	5/522	40/18866	0.00470776	0.036048	0.026461	CLU/APOE/BIN1/NTRK2/SORL1	5
Invasive niche	GO:1903522	regulation of blood circulation	17/522	303/18866	0.00478934	0.0364107	0.0267272	SCN1B/AKAP9/CAMK2D/GNAO1/GJA1/FLNA/EPAS1/CCN2/CALM1/ATP1B2/F2R/ATP1A2/FXYD1/AHCYL1/BIN1/ATP1B1/AGT	17
Invasive niche	GO:0032102	negative regulation of response to external stimulus	22/522	433/18866	0.00479036	0.0364107	0.0267272	CCL2/SOCS3/PLAU/LTF/SEMA5A/NT5E/HLA-B/SPP1/ADAR/HTRA1/APOE/HLA-DRB1/HLA-E/A2M/GJA1/IFI16/FABP7/GRIN1/CCK/ANXA2/APOD/SIRT2	22
Invasive niche	GO:0097120	receptor localization to synapse	6/522	57/18866	0.0047918	0.0364107	0.0267272	SNAP25/CPLX1/RELN/DAG1/TYROBP/KIF5C	6
Invasive niche	GO:0032675	regulation of interleukin-6 production	11/522	159/18866	0.00479287	0.0364107	0.0267272	MBP/HLA-B/CD74/TYROBP/TREM2/CYBA/F2R/ZBTB20/HMGB1/FOXJ1/STAT3	11
Invasive niche	GO:0050777	negative regulation of immune response	11/522	159/18866	0.00479287	0.0364107	0.0267272	ANXA1/COL3A1/LOXL3/BST2/HLA-B/ADAR/HLA-DRB1/HLA-E/A2M/IFI16/FOXJ1	11
Invasive niche	GO:0051668	localization within membrane	8/522	95/18866	0.00482466	0.0365946	0.0268622	RELN/APOE/FLNA/CDH2/AGRN/CD81/CD24/ATP1B1	8
Invasive niche	GO:0007517	muscle organ development	21/522	407/18866	0.00486271	0.036738	0.0269675	ZBTB18/VAMP5/ID3/COL3A1/DCN/DAG1/CAV2/CXCL10/CRYAB/S100B/TAGLN/GJA1/LOX/BASP1/ETV1/FHL1/YBX3/PPP3CA/DNER/SIRT2/SELENON	21
Invasive niche	GO:0010958	regulation of amino acid import across plasma membrane	3/522	13/18866	0.00489687	0.036738	0.0269675	ATP1A2/ITGB1/AGT	3
Invasive niche	GO:0072182	regulation of nephron tubule epithelial cell differentiation	3/522	13/18866	0.00489687	0.036738	0.0269675	STAT1/WWTR1/CD24	3
Invasive niche	GO:1900272	negative regulation of long-term synaptic potentiation	3/522	13/18866	0.00489687	0.036738	0.0269675	TYROBP/APOE/FAM107A	3
Invasive niche	GO:1902947	regulation of tau-protein kinase activity	3/522	13/18866	0.00489687	0.036738	0.0269675	CLU/HSP90AA1/SORL1	3
Invasive niche	GO:1903651	positive regulation of cytoplasmic transport	3/522	13/18866	0.00489687	0.036738	0.0269675	RDX/MAP2/SORL1	3
Invasive niche	GO:1903789	regulation of amino acid transmembrane transport	3/522	13/18866	0.00489687	0.036738	0.0269675	ATP1A2/ITGB1/AGT	3
Invasive niche	GO:0007015	actin filament organization	22/522	434/18866	0.00491988	0.0368533	0.0270521	S100A10/TMSB4X/ID1/SEMA5A/CCDC88A/CORO1C/FAM107A/ACTG1/PFN1/FLNA/TPM2/CCN2/DPYSL3/RND3/RDX/RHOBTB3/ENAH/CAP1/BIN1/ABI2/ADD3/AVIL	22
Invasive niche	GO:0032640	tumor necrosis factor production	9/522	116/18866	0.0049431	0.0369698	0.0271376	CLU/LTF/CD14/TREM2/GPNMB/CYBA/HLA-E/ZBTB20/HMGB1	9
Invasive niche	GO:0033555	multicellular organismal response to stress	7/522	76/18866	0.00502794	0.0375461	0.0275607	NEUROD2/RELN/APOE/GJA1/CCK/ATP1A2/PPP3CA	7
Invasive niche	GO:0001508	action potential	10/522	138/18866	0.00507932	0.0378711	0.0277993	SCN1B/AKAP9/CAMK2D/GJA1/FLNA/ATP1A2/BIN1/ATP1B1/NTRK2/NRCAM	10
Invasive niche	GO:0032535	regulation of cellular component size	20/522	383/18866	0.00519327	0.038661	0.0283791	AQP1/AQP4/MAP1B/TMSB4X/SEMA5A/SPP1/APOE/MT3/PFN1/RDX/MAP2/NEFL/OLFM1/FN1/DPYSL2/BIN1/ABI2/ADD3/AVIL/NRCAM	20
Invasive niche	GO:0002683	negative regulation of immune system process	23/522	463/18866	0.00520386	0.0386802	0.0283932	CCL2/ANXA1/COL3A1/LTF/LOXL3/TSC22D3/BST2/HLA-B/C1QC/ADAR/CD74/TYROBP/HTRA1/GPNMB/HLA-DRB1/HLA-E/A2M/CDK6/SOX9/IFI16/HMGB1/FOXJ1/APOD	23
Invasive niche	GO:0002763	positive regulation of myeloid leukocyte differentiation	6/522	58/18866	0.00522267	0.0387254	0.0284263	CA2/CD74/TYROBP/TREM2/HLA-DRB1/JUN	6
Invasive niche	GO:0030282	bone mineralization	9/522	117/18866	0.00522767	0.0387254	0.0284263	LTF/COL1A2/MGP/ISG15/GPM6B/SRGN/GPNMB/LOX/SOX9	9
Invasive niche	GO:0042596	fear response	5/522	41/18866	0.00524206	0.0387254	0.0284263	NEUROD2/APOE/GJA1/CCK/ATP1A2	5
Invasive niche	GO:0089718	amino acid import across plasma membrane	5/522	41/18866	0.00524206	0.0387254	0.0284263	SLC1A3/SLC1A2/ATP1A2/ITGB1/AGT	5
Invasive niche	GO:0061572	actin filament bundle organization	11/522	161/18866	0.00526051	0.0388023	0.0284828	S100A10/ID1/CCDC88A/FAM107A/ACTG1/PFN1/FLNA/CCN2/DPYSL3/RDX/ADD3	11
Invasive niche	GO:0090257	regulation of muscle system process	15/522	256/18866	0.00528716	0.0389149	0.0285655	CAMK2B/AKAP9/MYL9/CAMK2D/DAPK3/DAG1/FLNA/CCN2/CALM1/F2R/ATP1A2/BIN1/PPP3CA/ATP1B1/AGT	15
Invasive niche	GO:0002507	tolerance induction	4/522	26/18866	0.00534032	0.0389149	0.0285655	HLA-B/HLA-E/HMGB1/FOXJ1	4
Invasive niche	GO:0030206	chondroitin sulfate biosynthetic process	4/522	26/18866	0.00534032	0.0389149	0.0285655	DCN/VCAN/BGN/NCAN	4
Invasive niche	GO:0070633	transepithelial transport	4/522	26/18866	0.00534032	0.0389149	0.0285655	AQP1/SLC1A3/SLC1A2/AHCYL1	4
Invasive niche	GO:0097066	response to thyroid hormone	4/522	26/18866	0.00534032	0.0389149	0.0285655	CTSB/CTSH/RDX/ANXA2	4
Invasive niche	GO:1901018	positive regulation of potassium ion transmembrane transporter activity	4/522	26/18866	0.00534032	0.0389149	0.0285655	AKAP9/TREM2/ATP1B2/ATP1B1	4
Invasive niche	GO:1903010	regulation of bone development	4/522	26/18866	0.00534032	0.0389149	0.0285655	LTF/POR/TYROBP/LOX	4
Invasive niche	GO:1903649	regulation of cytoplasmic transport	4/522	26/18866	0.00534032	0.0389149	0.0285655	MAP2K1/RDX/MAP2/SORL1	4
Invasive niche	GO:0045766	positive regulation of angiogenesis	13/522	208/18866	0.00538098	0.0391521	0.0287396	APLNR/CHI3L1/AQP1/ANXA1/SEMA5A/C3/CTSH/BTG1/ITGB1/DDAH1/ITGB8/VEGFB/STAT3	13
Invasive niche	GO:2000045	regulation of G1/S transition of mitotic cell cycle	12/522	185/18866	0.00550363	0.0399842	0.0293504	CCL2/ADAMTS1/ANXA1/GPNMB/FAM107A/CDK6/RDX/SOX4/FHL1/KMT2E/TMEM14B/PRMT2	12
Invasive niche	GO:0021987	cerebral cortex development	9/522	118/18866	0.00552477	0.0400336	0.0293866	RELN/COL3A1/SUN2/FLNA/CDH2/GRIN1/NEFL/TMEM14B/NTRK2	9
Invasive niche	GO:0001666	response to hypoxia	19/522	359/18866	0.00552703	0.0400336	0.0293866	AQP1/MALAT1/PLAU/IRAK1/PLOD1/PSMB9/CRYAB/CST3/MT3/S100B/CYBA/UBB/EPAS1/CD24/BNIP3L/DDAH1/ATP1B1/VEGFB/SIRT2	19
Invasive niche	GO:0097553	calcium ion transmembrane import into cytosol	10/522	140/18866	0.00561482	0.0406085	0.0298087	APLNR/GRIN2C/CAMK2D/CXCL10/CYBA/CALM1/F2R/GRIN1/ATP1A2/SELENON	10
Invasive niche	GO:0032496	response to lipopolysaccharide	18/522	334/18866	0.00568411	0.0410481	0.0301313	CCL2/LTF/DCN/CD14/CNP/ERBIN/IRAK1/CMPK2/CXCL10/TREM2/SPARC/MGST1/VIM/GJA1/MAOB/F2R/HMGB1/ABCA1	18
Invasive niche	GO:0031214	biomineral tissue development	11/522	163/18866	0.00576349	0.0414972	0.0304609	LTF/COL1A2/COL1A1/MGP/ISG15/GPM6B/SPP1/SRGN/GPNMB/LOX/SOX9	11
Invasive niche	GO:0110148	biomineralization	11/522	163/18866	0.00576349	0.0414972	0.0304609	LTF/COL1A2/COL1A1/MGP/ISG15/GPM6B/SPP1/SRGN/GPNMB/LOX/SOX9	11
Invasive niche	GO:0002832	negative regulation of response to biotic stimulus	8/522	98/18866	0.00581564	0.041686	0.0305995	LTF/HLA-B/ADAR/HTRA1/HLA-E/A2M/IFI16/SIRT2	8
Invasive niche	GO:0006942	regulation of striated muscle contraction	8/522	98/18866	0.00581564	0.041686	0.0305995	AKAP9/CAMK2D/FLNA/CCN2/CALM1/ATP1A2/BIN1/ATP1B1	8
Invasive niche	GO:0030316	osteoclast differentiation	8/522	98/18866	0.00581564	0.041686	0.0305995	CA2/JUNB/LTF/TYROBP/TREM2/CD81/ANXA2/PRXL2A	8
Invasive niche	GO:0071706	tumor necrosis factor superfamily cytokine production	9/522	119/18866	0.00583475	0.041699	0.0306091	CLU/LTF/CD14/TREM2/GPNMB/CYBA/HLA-E/ZBTB20/HMGB1	9
Invasive niche	GO:1901222	regulation of NIK/NF-kappaB signaling	9/522	119/18866	0.00583475	0.041699	0.0306091	PRDX1/CHI3L1/LIMS1/TMSB4X/CD14/IRAK1/EIF2AK2/TREM2/HMGB1	9
Invasive niche	GO:0032355	response to estradiol	10/522	141/18866	0.0058986	0.042093	0.0308983	STXBP1/MAP1B/ANXA1/COL1A1/CRYAB/CST3/GJA1/CCN2/AGT/STAT3	10
Invasive niche	GO:1904018	positive regulation of vasculature development	14/522	235/18866	0.00600463	0.0425625	0.031243	APLNR/CHI3L1/AQP1/SOD2/ANXA1/SEMA5A/C3/CTSH/BTG1/ITGB1/DDAH1/ITGB8/VEGFB/STAT3	14
Invasive niche	GO:0050679	positive regulation of epithelial cell proliferation	13/522	211/18866	0.00605258	0.0425625	0.031243	APLNR/HAS2/ID1/SEMA5A/CAV2/HTRA1/CYBA/JUN/SOX9/HMGB1/SCG2/VEGFB/STAT3	13
Invasive niche	GO:0010248	establishment or maintenance of transmembrane electrochemical gradient	3/522	14/18866	0.00610556	0.0425625	0.031243	ATP1B2/ATP1A2/ATP1B1	3
Invasive niche	GO:0010649	regulation of cell communication by electrical coupling	3/522	14/18866	0.00610556	0.0425625	0.031243	CAMK2D/GJA1/CALM1	3
Invasive niche	GO:0010872	regulation of cholesterol esterification	3/522	14/18866	0.00610556	0.0425625	0.031243	APOC1/APOE/AGT	3
Invasive niche	GO:0019896	axonal transport of mitochondrion	3/522	14/18866	0.00610556	0.0425625	0.031243	NEFL/UCHL1/FEZ1	3
Invasive niche	GO:0030007	cellular potassium ion homeostasis	3/522	14/18866	0.00610556	0.0425625	0.031243	ATP1B2/ATP1A2/ATP1B1	3
Invasive niche	GO:0032488	Cdc42 protein signal transduction	3/522	14/18866	0.00610556	0.0425625	0.031243	APOE/RIT2/ABCA1	3
Invasive niche	GO:0034356	NAD biosynthesis via nicotinamide riboside salvage pathway	3/522	14/18866	0.00610556	0.0425625	0.031243	NNMT/NAMPT/PARP9	3
Invasive niche	GO:0043922	negative regulation by host of viral transcription	3/522	14/18866	0.00610556	0.0425625	0.031243	CCL4/JUN/NUCKS1	3
Invasive niche	GO:0044793	negative regulation by host of viral process	3/522	14/18866	0.00610556	0.0425625	0.031243	PTX3/LTF/NUCKS1	3
Invasive niche	GO:0044794	positive regulation by host of viral process	3/522	14/18866	0.00610556	0.0425625	0.031243	CAV2/APOE/NUCKS1	3
Invasive niche	GO:0051547	regulation of keratinocyte migration	3/522	14/18866	0.00610556	0.0425625	0.031243	HAS2/MMP9/MAP4K4	3
Invasive niche	GO:0090128	regulation of synapse maturation	3/522	14/18866	0.00610556	0.0425625	0.031243	NEUROD2/RELN/CAMK2B	3
Invasive niche	GO:0099550	trans-synaptic signaling, modulating synaptic transmission	3/522	14/18866	0.00610556	0.0425625	0.031243	SYT4/F2R/NTRK2	3
Invasive niche	GO:2001279	regulation of unsaturated fatty acid biosynthetic process	3/522	14/18866	0.00610556	0.0425625	0.031243	FABP5/ANXA1/CD74	3
Invasive niche	GO:0032897	negative regulation of viral transcription	4/522	27/18866	0.00613419	0.0426388	0.031299	IFITM3/CCL4/JUN/NUCKS1	4
Invasive niche	GO:1900120	regulation of receptor binding	4/522	27/18866	0.00613419	0.0426388	0.031299	B2M/LOX/MMP9/ANXA2	4
Invasive niche	GO:0001836	release of cytochrome c from mitochondria	6/522	60/18866	0.00616854	0.0428159	0.0314289	CLU/SOD2/IFI6/MMP9/JUN/CCK	6
Invasive niche	GO:0015837	amine transport	8/522	99/18866	0.00617816	0.042821	0.0314327	TRH/STXBP1/SYT4/SYT1/CCK/ATP1A2/ITGB1/AGT	8
Invasive niche	GO:0042246	tissue regeneration	7/522	79/18866	0.00621318	0.0429403	0.0315203	ANXA1/SOX2/DAG1/CD81/GAP43/PPP3CA/APOD	7
Invasive niche	GO:1900034	regulation of cellular response to heat	7/522	79/18866	0.00621318	0.0429403	0.0315203	CAMK2B/TPR/HSPA1A/CAMK2D/CRYAB/HSP90AA1/HSPB8	7
Invasive niche	GO:0007159	leukocyte cell-cell adhesion	19/522	364/18866	0.00638102	0.0440373	0.0323255	CCL2/HAS2/ANXA1/NT5E/LOXL3/IRAK1/CD74/GPNMB/HLA-DRB1/HLA-DPB1/HLA-DPA1/HLA-E/CD81/CD24/SOX4/HMGB1/FOXJ1/LGALS1/ITGB1	19
Invasive niche	GO:0010470	regulation of gastrulation	5/522	43/18866	0.00643679	0.0441694	0.0324225	MBP/COL5A1/DAG1/GJA1/COL5A2	5
Invasive niche	GO:0015701	bicarbonate transport	5/522	43/18866	0.00643679	0.0441694	0.0324225	AQP1/CA2/HBA2/HBB/HBA1	5
Invasive niche	GO:0050850	positive regulation of calcium-mediated signaling	5/522	43/18866	0.00643679	0.0441694	0.0324225	NEUROD2/CCL4/TREM2/CALM1/CAMTA1	5
Invasive niche	GO:0086004	regulation of cardiac muscle cell contraction	5/522	43/18866	0.00643679	0.0441694	0.0324225	AKAP9/CAMK2D/FLNA/ATP1A2/BIN1	5
Invasive niche	GO:0007613	memory	9/522	121/18866	0.00649482	0.0444111	0.0325999	SLC17A7/RELN/SYT4/LGMN/APOE/S100B/GRIN1/CCK/MAP1A	9
Invasive niche	GO:0030218	erythrocyte differentiation	9/522	121/18866	0.00649482	0.0444111	0.0325999	ISG15/HSPA1A/B2M/STAT1/ADAR/EPAS1/CDK6/KMT2E/STAT3	9
Invasive niche	GO:0072006	nephron development	10/522	143/18866	0.00649963	0.0444111	0.0325999	ACTA2/STAT1/WWTR1/MAGED1/NID1/CD24/BASP1/SOX9/FOXJ1/AGT	10
Invasive niche	GO:0009408	response to heat	11/522	166/18866	0.00658815	0.0449522	0.0329971	CAMK2B/TPR/IGFBP7/CD14/HSPA1A/CAMK2D/IRAK1/CXCL10/CRYAB/HSP90AA1/HSPB8	11
Invasive niche	GO:0042590	antigen processing and presentation of exogenous peptide antigen via MHC class I	7/522	80/18866	0.00665106	0.0451897	0.0331715	B2M/HLA-B/HLA-C/TAP1/PSMB9/CYBA/HLA-E	7
Invasive niche	GO:1901224	positive regulation of NIK/NF-kappaB signaling	7/522	80/18866	0.00665106	0.0451897	0.0331715	CHI3L1/LIMS1/CD14/IRAK1/EIF2AK2/TREM2/HMGB1	7
Invasive niche	GO:2000300	regulation of synaptic vesicle exocytosis	7/522	80/18866	0.00665106	0.0451897	0.0331715	CPLX1/STXBP1/NAPB/CPLX2/SYT4/SYT1/SYN1	7
Invasive niche	GO:0030308	negative regulation of cell growth	12/522	190/18866	0.00676924	0.045928	0.0337134	SEMA5A/HSPA1A/BST2/SPP1/CRYAB/MT3/GJA1/BTG1/MAP2/FHL1/AGT/PSRC1	12
Invasive niche	GO:0050921	positive regulation of chemotaxis	10/522	144/18866	0.00681744	0.0461901	0.0339058	TMSB4X/SEMA5A/CCL4/CD74/CXCL10/TREM2/LGMN/HMGB1/SCG2/VEGFB	10
Invasive niche	GO:0006869	lipid transport	20/522	393/18866	0.00684557	0.0462512	0.0339507	CLU/FABP5/PLA2G2A/ANXA1/PLSCR1/SPP1/APOL6/APOC1/APOC2/NMB/APOE/PSAP/NPC2/PLTP/ANXA2/SELENOM/APOD/AGT/SCARB2/ABCA1	20
Invasive niche	GO:0010811	positive regulation of cell-substrate adhesion	9/522	122/18866	0.00684564	0.0462512	0.0339507	S100A10/LIMS1/HAS2/DAG1/FLNA/NID1/CDK6/FN1/MAP4K4	9
Invasive niche	GO:0009314	response to radiation	22/522	447/18866	0.00688516	0.0464531	0.0340989	NDRG4/AQP1/RO60/NAMPT/ANXA1/COL3A1/CXCL10/CRYAB/CYBA/ADIRF/CRIP1/CALM1/NUCKS1/IFI16/C9orf116/SLC1A3/GRIN1/SLC1A2/CCK/ATP1A2/COPS9/ITGB1	22
Invasive niche	GO:0042116	macrophage activation	8/522	101/18866	0.00695437	0.0468546	0.0343936	CLU/CTSC/NAMPT/CD74/C1QA/TYROBP/TREM2/JUN	8
Invasive niche	GO:0042044	fluid transport	4/522	28/18866	0.00700274	0.0469836	0.0344883	AQP1/AQP4/HAS2/AHCYL1	4
Invasive niche	GO:0060512	prostate gland morphogenesis	4/522	28/18866	0.00700274	0.0469836	0.0344883	TNC/ID4/CRIP1/SOX9	4
Invasive niche	GO:1990776	response to angiotensin	4/522	28/18866	0.00700274	0.0469836	0.0344883	CA2/CYBA/AHCYL1/AGT	4
Invasive niche	GO:0001913	T cell mediated cytotoxicity	5/522	44/18866	0.00710046	0.0474413	0.0348243	CTSC/B2M/HLA-B/HLA-E/CTSH	5
Invasive niche	GO:0050654	chondroitin sulfate proteoglycan metabolic process	5/522	44/18866	0.00710046	0.0474413	0.0348243	DCN/VCAN/BGN/IDS/NCAN	5
Invasive niche	GO:1903539	protein localization to postsynaptic membrane	5/522	44/18866	0.00710046	0.0474413	0.0348243	SNAP25/CPLX1/GRIN2C/DAG1/GRIN1	5
Invasive niche	GO:0060538	skeletal muscle organ development	11/522	168/18866	0.00718736	0.0479555	0.0352017	ZBTB18/VAMP5/DCN/DAG1/CAV2/S100B/BASP1/YBX3/PPP3CA/DNER/SELENON	11
Invasive niche	GO:0032233	positive regulation of actin filament bundle assembly	6/522	62/18866	0.00723325	0.0479962	0.0352315	S100A10/ID1/CCDC88A/PFN1/FLNA/CCN2	6
Invasive niche	GO:0048488	synaptic vesicle endocytosis	6/522	62/18866	0.00723325	0.0479962	0.0352315	SNCB/SLC17A7/MX1/ACTG1/VAMP2/SYT1	6
Invasive niche	GO:0140115	export across plasma membrane	6/522	62/18866	0.00723325	0.0479962	0.0352315	GJA1/ATP1B2/ATP1A2/FXYD1/ATP1B1/ABCA1	6
Invasive niche	GO:0140238	presynaptic endocytosis	6/522	62/18866	0.00723325	0.0479962	0.0352315	SNCB/SLC17A7/MX1/ACTG1/VAMP2/SYT1	6
Invasive niche	GO:0021953	central nervous system neuron differentiation	12/522	192/18866	0.0073355	0.0486077	0.0356805	CBLN1/SCN1B/B2M/HSP90AA1/UBB/PSAP/ID4/DCLK1/SOX4/NFIB/MAP2/NTRK2	12
Invasive niche	GO:0015671	oxygen transport	3/522	15/18866	0.00747688	0.0490061	0.0359729	HBA2/HBB/HBA1	3
Invasive niche	GO:0021535	cell migration in hindbrain	3/522	15/18866	0.00747688	0.0490061	0.0359729	FLNA/ATP1B2/ITGB1	3
Invasive niche	GO:0032252	secretory granule localization	3/522	15/18866	0.00747688	0.0490061	0.0359729	SYT4/MAP2/KIF1A	3
Invasive niche	GO:0072160	nephron tubule epithelial cell differentiation	3/522	15/18866	0.00747688	0.0490061	0.0359729	STAT1/WWTR1/CD24	3
Invasive niche	GO:0072567	chemokine (C-X-C motif) ligand 2 production	3/522	15/18866	0.00747688	0.0490061	0.0359729	MBP/CD74/HMGB1	3
Invasive niche	GO:2000341	regulation of chemokine (C-X-C motif) ligand 2 production	3/522	15/18866	0.00747688	0.0490061	0.0359729	MBP/CD74/HMGB1	3
Invasive niche	GO:2001028	positive regulation of endothelial cell chemotaxis	3/522	15/18866	0.00747688	0.0490061	0.0359729	TMSB4X/SEMA5A/LGMN	3
Invasive niche	GO:2001171	positive regulation of ATP biosynthetic process	3/522	15/18866	0.00747688	0.0490061	0.0359729	TMSB4X/TREM2/STAT3	3
Invasive niche	GO:0045862	positive regulation of proteolysis	19/522	370/18866	0.00754491	0.0493849	0.0362509	CLU/MBP/CTSC/HSPA1A/TREM2/LGMN/APOE/CTSD/NLRP1/CTSH/CCN2/F2R/IFI16/HMGB1/GRIN1/CCK/FN1/SIRT2/STAT3	19
Invasive niche	GO:0051101	regulation of DNA binding	9/522	124/18866	0.00759068	0.0495787	0.0363932	NEUROD1/ZNF462/TMSB4X/ID1/MMP9/JUN/IFI16/HMGB1/SIRT2	9
Invasive niche	GO:0021954	central nervous system neuron development	7/522	82/18866	0.00759508	0.0495787	0.0363932	SCN1B/HSP90AA1/UBB/DCLK1/NFIB/MAP2/NTRK2	7
Hypoxic niche	GO:0070972	protein localization to endoplasmic reticulum	31/304	152/18866	1.9759e-25	7.1804e-22	5.13656e-22	RPL39/RPLP1/RPL30/RPLP2/RPS28/RPS29/RPL36/RPS20/RPS27/UBA52/RPL23A/RPL17/RPL27A/RPL31/RPL23/RTN4/PPP1R15A/SEC61G/KDELR2/RPL13/RPL28/RPL18A/RPS19/RPS18/RPL13A/RPL37A/RPL32/RPL35A/RPL12/RPL34/RPS13	31
Hypoxic niche	GO:0006614	SRP-dependent cotranslational protein targeting to membrane	27/304	105/18866	3.50178e-25	7.1804e-22	5.13656e-22	RPL39/RPLP1/RPL30/RPLP2/RPS28/RPS29/RPL36/RPS20/RPS27/UBA52/RPL23A/RPL17/RPL27A/RPL31/RPL23/RPL13/RPL28/RPL18A/RPS19/RPS18/RPL13A/RPL37A/RPL32/RPL35A/RPL12/RPL34/RPS13	27
Hypoxic niche	GO:0000184	nuclear-transcribed mRNA catabolic process, nonsense-mediated decay	28/304	120/18866	8.50011e-25	8.62705e-22	6.17143e-22	RPL39/RPLP1/RPL30/RPLP2/RPS28/RPS29/RPL36/RPS20/RPS27/UBA52/RPL23A/RPL17/PABPC1/RPL27A/RPL31/RPL23/RPL13/RPL28/RPL18A/RPS19/RPS18/RPL13A/RPL37A/RPL32/RPL35A/RPL12/RPL34/RPS13	28
Hypoxic niche	GO:0045047	protein targeting to ER	28/304	120/18866	8.50011e-25	8.62705e-22	6.17143e-22	RPL39/RPLP1/RPL30/RPLP2/RPS28/RPS29/RPL36/RPS20/RPS27/UBA52/RPL23A/RPL17/RPL27A/RPL31/RPL23/SEC61G/RPL13/RPL28/RPL18A/RPS19/RPS18/RPL13A/RPL37A/RPL32/RPL35A/RPL12/RPL34/RPS13	28
Hypoxic niche	GO:0006613	cotranslational protein targeting to membrane	27/304	109/18866	1.05182e-24	8.62705e-22	6.17143e-22	RPL39/RPLP1/RPL30/RPLP2/RPS28/RPS29/RPL36/RPS20/RPS27/UBA52/RPL23A/RPL17/RPL27A/RPL31/RPL23/RPL13/RPL28/RPL18A/RPS19/RPS18/RPL13A/RPL37A/RPL32/RPL35A/RPL12/RPL34/RPS13	27
Hypoxic niche	GO:0072599	establishment of protein localization to endoplasmic reticulum	28/304	124/18866	2.26706e-24	1.54954e-21	1.10847e-21	RPL39/RPLP1/RPL30/RPLP2/RPS28/RPS29/RPL36/RPS20/RPS27/UBA52/RPL23A/RPL17/RPL27A/RPL31/RPL23/SEC61G/RPL13/RPL28/RPL18A/RPS19/RPS18/RPL13A/RPL37A/RPL32/RPL35A/RPL12/RPL34/RPS13	28
Hypoxic niche	GO:0006413	translational initiation	31/304	192/18866	3.2303e-22	1.89249e-19	1.35381e-19	RPL39/RPLP1/RPL30/RPLP2/RPS28/RPS29/RPL36/RPS20/RPS27/UBA52/RPL23A/RPL17/PABPC1/RPL27A/RPL31/RPL23/PPP1R15A/RPL13/RPL28/RPL18A/RPS19/RPS18/RPL13A/RPL37A/RPL32/HSPB1/RPL35A/RPL12/RPL34/RPS13/EIF1	31
Hypoxic niche	GO:0019083	viral transcription	29/304	178/18866	5.81228e-21	2.97952e-18	2.13142e-18	RPL39/RPLP1/RPL30/RPLP2/RPS28/RPS29/RPL36/RPS20/RPS27/UBA52/RPL23A/RPL17/RPL27A/RPL31/RPL23/IFITM3/RPL13/RPL28/RPL18A/RPS19/RPS18/RPL13A/RPL37A/RPL32/RPL35A/JUN/RPL12/RPL34/RPS13	29
Hypoxic niche	GO:0019080	viral gene expression	29/304	195/18866	8.01674e-20	3.65296e-17	2.61318e-17	RPL39/RPLP1/RPL30/RPLP2/RPS28/RPS29/RPL36/RPS20/RPS27/UBA52/RPL23A/RPL17/RPL27A/RPL31/RPL23/IFITM3/RPL13/RPL28/RPL18A/RPS19/RPS18/RPL13A/RPL37A/RPL32/RPL35A/JUN/RPL12/RPL34/RPS13	29
Hypoxic niche	GO:0000956	nuclear-transcribed mRNA catabolic process	29/304	210/18866	6.54024e-19	2.68215e-16	1.9187e-16	RPL39/RPLP1/RPL30/RPLP2/RPS28/RPS29/RPL36/RPS20/RPS27/UBA52/RPL23A/RPL17/PABPC1/RPL27A/RPL31/RPL23/LSM5/RPL13/RPL28/RPL18A/RPS19/RPS18/RPL13A/RPL37A/RPL32/RPL35A/RPL12/RPL34/RPS13	29
Hypoxic niche	GO:0006402	mRNA catabolic process	37/304	376/18866	9.46105e-19	3.52725e-16	2.52325e-16	RPL39/RPLP1/RPL30/RPLP2/RPS28/RPS29/RPL36/RPS20/RPS27/UBA52/RPL23A/RPL17/PABPC1/RPL27A/RPL31/VIM/RPL23/SET/UBC/PSME2/LSM5/RPL13/RPL28/RPL18A/RPS19/RPS18/RPL13A/RPL37A/RPL32/HSPB1/RPL35A/YWHAZ/RPL12/RPL34/RPS13/HSPA1B/HSPA1A	37
Hypoxic niche	GO:0006612	protein targeting to membrane	28/304	210/18866	6.97044e-18	2.38215e-15	1.70409e-15	RPL39/RPLP1/RPL30/RPLP2/RPS28/RPS29/RPL36/RPS20/RPS27/UBA52/RPL23A/RPL17/RPL27A/RPL31/RPL23/SEC61G/RPL13/RPL28/RPL18A/RPS19/RPS18/RPL13A/RPL37A/RPL32/RPL35A/RPL12/RPL34/RPS13	28
Hypoxic niche	GO:0006401	RNA catabolic process	37/304	415/18866	2.51121e-17	7.92192e-15	5.66701e-15	RPL39/RPLP1/RPL30/RPLP2/RPS28/RPS29/RPL36/RPS20/RPS27/UBA52/RPL23A/RPL17/PABPC1/RPL27A/RPL31/VIM/RPL23/SET/UBC/PSME2/LSM5/RPL13/RPL28/RPL18A/RPS19/RPS18/RPL13A/RPL37A/RPL32/HSPB1/RPL35A/YWHAZ/RPL12/RPL34/RPS13/HSPA1B/HSPA1A	37
Hypoxic niche	GO:0006605	protein targeting	37/304	444/18866	2.26789e-16	6.64331e-14	4.75235e-14	RPL39/RPLP1/RPL30/RPLP2/RPS28/RPS29/RPL36/RPS20/RPS27/UBA52/RPL23A/RPL17/RPL27A/RPL31/HSP90AA1/RPL23/BNIP3L/AKAP12/UBC/SEC61G/TOMM7/SLC25A6/RPL13/RPL28/RPL18A/RPS19/RPS18/RPL13A/RPL37A/RPL32/RPL35A/YWHAZ/RPL12/RPL34/RPS13/CRAT/CLU	37
Hypoxic niche	GO:0090150	establishment of protein localization to membrane	31/304	342/18866	7.18064e-15	1.96319e-12	1.40438e-12	RPL39/RPLP1/RPL30/RPLP2/RPS28/RPS29/RPL36/RPS20/RPS27/UBA52/RPL23A/RPL17/RPL27A/RPL31/HSP90AA1/RPL23/VAMP5/SEC61G/RPL13/RPL28/RPL18A/RPS19/RPS18/RPL13A/RPL37A/RPL32/RPL35A/YWHAZ/RPL12/RPL34/RPS13	31
Hypoxic niche	GO:0036293	response to decreased oxygen levels	32/304	371/18866	1.04634e-14	2.54808e-12	1.82279e-12	NPPA/ELOB/UBA52/VEGFA/ENO1/BNIP3L/BNIP3/LDHA/CA9/NDRG1/EGLN3/MT3/ADM/SLC2A1/FAM162A/HILPDA/UBC/ANGPTL4/ERO1A/DDIT4/CAV1/HK2/HMOX1/NAMPT/ICAM1/PSME2/PTN/POSTN/PGK1/CXCL12/EGR1/PLOD1	32
Hypoxic niche	GO:0070482	response to oxygen levels	33/304	396/18866	1.05626e-14	2.54808e-12	1.82279e-12	NPPA/ELOB/UBA52/VEGFA/ENO1/BNIP3L/BNIP3/LDHA/CA9/NDRG1/EGLN3/MT3/ADM/SLC2A1/FAM162A/HILPDA/UBC/ANGPTL4/ERO1A/DDIT4/CAV1/HK2/HMOX1/NAMPT/ICAM1/PSME2/PDPN/PTN/POSTN/PGK1/CXCL12/EGR1/PLOD1	33
Hypoxic niche	GO:0001666	response to hypoxia	31/304	359/18866	2.7126e-14	6.18022e-12	4.42107e-12	NPPA/ELOB/UBA52/VEGFA/ENO1/BNIP3L/BNIP3/LDHA/CA9/NDRG1/EGLN3/MT3/ADM/SLC2A1/FAM162A/HILPDA/UBC/ANGPTL4/ERO1A/DDIT4/CAV1/HK2/HMOX1/ICAM1/PSME2/PTN/POSTN/PGK1/CXCL12/EGR1/PLOD1	31
Hypoxic niche	GO:0071453	cellular response to oxygen levels	22/304	235/18866	3.63935e-11	7.85525e-09	5.61932e-09	ELOB/UBA52/VEGFA/ENO1/BNIP3L/BNIP3/CA9/NDRG1/EGLN3/MT3/FAM162A/HILPDA/UBC/ERO1A/CAV1/HMOX1/NAMPT/ICAM1/PSME2/PTN/PGK1/EGR1	22
Hypoxic niche	GO:0036294	cellular response to decreased oxygen levels	21/304	218/18866	6.00578e-11	1.23149e-08	8.80953e-09	ELOB/UBA52/VEGFA/ENO1/BNIP3L/BNIP3/CA9/NDRG1/EGLN3/MT3/FAM162A/HILPDA/UBC/ERO1A/HMOX1/NAMPT/ICAM1/PSME2/PTN/PGK1/EGR1	21
Hypoxic niche	GO:0071456	cellular response to hypoxia	20/304	208/18866	1.79614e-10	3.5076e-08	2.50919e-08	ELOB/UBA52/VEGFA/ENO1/BNIP3L/BNIP3/CA9/NDRG1/EGLN3/MT3/FAM162A/HILPDA/UBC/ERO1A/HMOX1/ICAM1/PSME2/PTN/PGK1/EGR1	20
Hypoxic niche	GO:0043618	regulation of transcription from RNA polymerase II promoter in response to stress	15/304	109/18866	2.36493e-10	4.40844e-08	3.15361e-08	ELOB/UBA52/VEGFA/CA9/EGLN3/MT3/UBC/DDIT3/HMOX1/PSME2/EGR1/CEBPB/JUN/HSPA1A/DNAJB1	15
Hypoxic niche	GO:0071276	cellular response to cadmium ion	10/304	38/18866	3.22997e-10	5.75918e-08	4.11988e-08	MT1X/MT2A/MT3/MT1H/MT1G/HMOX1/JUN/MT1E/FOS/GSN	10
Hypoxic niche	GO:0043620	regulation of DNA-templated transcription in response to stress	15/304	115/18866	5.11831e-10	8.74591e-08	6.25646e-08	ELOB/UBA52/VEGFA/CA9/EGLN3/MT3/UBC/DDIT3/HMOX1/PSME2/EGR1/CEBPB/JUN/HSPA1A/DNAJB1	15
Hypoxic niche	GO:0031099	regeneration	19/304	201/18866	6.92885e-10	1.13661e-07	8.13082e-08	RPL30/APOD/SPP1/ADM/CCND1/HMOX1/GAP43/PTN/POSTN/CXCL12/CEBPB/JUN/MDK/ANXA1/NEFL/HAMP/CD9/GSN/TNC	19
Hypoxic niche	GO:0070997	neuron death	25/304	360/18866	9.92755e-10	1.56588e-07	1.12016e-07	GPNMB/GAPDH/BNIP3/SET/EGLN3/MT3/FAM162A/NUPR1/DDIT4/DDIT3/HMOX1/NAMPT/SOD2/CITED1/CCL2/APOE/EGR1/CEBPB/JUN/DKK1/MDK/NEFL/NRP1/FOS/CLU	25
Hypoxic niche	GO:0010038	response to metal ion	25/304	366/18866	1.39584e-09	2.12012e-07	1.51665e-07	MT1X/IGFBP2/MT2A/BNIP3/NDRG1/MT3/ID2/MT1H/CAV1/MT1G/CCND1/HMOX1/ICAM1/S100A16/CLIC4/SDC1/AQP9/ASS1/JUN/MT1E/FSTL3/HAMP/JUNB/FOS/GSN	25
Hypoxic niche	GO:2001233	regulation of apoptotic signaling pathway	26/304	413/18866	3.61561e-09	5.29557e-07	3.78823e-07	MIF/AGT/ENO1/BNIP3/LGALS3/FAM162A/NUPR1/CAV1/DDIT3/HMOX1/SOD2/ICAM1/CD44/TNFRSF12A/SERPINE1/HSPB1/CXCL12/TPD52L1/YWHAZ/SCG2/NRP1/TIMP3/CLU/GSN/HSPA1B/HSPA1A	26
Hypoxic niche	GO:0006735	NADH regeneration	8/304	27/18866	7.05388e-09	9.3316e-07	6.67544e-07	GAPDH/ENO1/ENO2/HK2/TPI1/PGK1/ALDOA/PGAM1	8
Hypoxic niche	GO:0061621	canonical glycolysis	8/304	27/18866	7.05388e-09	9.3316e-07	6.67544e-07	GAPDH/ENO1/ENO2/HK2/TPI1/PGK1/ALDOA/PGAM1	8
Hypoxic niche	GO:0061718	glucose catabolic process to pyruvate	8/304	27/18866	7.05388e-09	9.3316e-07	6.67544e-07	GAPDH/ENO1/ENO2/HK2/TPI1/PGK1/ALDOA/PGAM1	8
Hypoxic niche	GO:0061620	glycolytic process through glucose-6-phosphate	8/304	28/18866	9.738e-09	1.24799e-06	8.92756e-07	GAPDH/ENO1/ENO2/HK2/TPI1/PGK1/ALDOA/PGAM1	8
Hypoxic niche	GO:0061615	glycolytic process through fructose-6-phosphate	8/304	29/18866	1.32606e-08	1.64793e-06	1.17886e-06	GAPDH/ENO1/ENO2/HK2/TPI1/PGK1/ALDOA/PGAM1	8
Hypoxic niche	GO:0007565	female pregnancy	17/304	196/18866	2.03494e-08	2.4545e-06	1.75584e-06	NPPA/IGFBP5/AGT/IGFBP2/VEGFA/SPP1/ADM/SLC2A1/NAMPT/TIMP1/CTSB/PTN/ITGA5/GJB2/ITGA3/JUNB/FOS	17
Hypoxic niche	GO:0050673	epithelial cell proliferation	26/304	453/18866	2.41091e-08	2.82489e-06	2.02081e-06	IGFBP5/VEGFA/GLUL/RTN4/IGFBP3/NUPR1/ERRFI1/ID2/CAV1/CCND1/HMOX1/CCL2/PTN/COL8A1/SULF1/APOE/TACSTD2/CXCL12/THBS4/CEBPB/JUN/MDK/SCG2/PTPRN/NRP1/APLN	26
Hypoxic niche	GO:0044706	multi-multicellular organism process	18/304	226/18866	2.93156e-08	3.33954e-06	2.38897e-06	NPPA/SERPINE2/IGFBP5/AGT/IGFBP2/VEGFA/SPP1/ADM/SLC2A1/NAMPT/TIMP1/CTSB/PTN/ITGA5/GJB2/ITGA3/JUNB/FOS	18
Hypoxic niche	GO:0007568	aging	21/304	319/18866	5.68609e-08	6.30234e-06	4.50843e-06	MIF/IGFBP5/AGT/IGFBP2/APOD/ADM/ID2/ERO1A/NAMPT/SOD2/ICAM1/TIMP1/SERPINE1/CDKN2A/ASS1/GJB2/JUN/DKK1/HAMP/FOS/GSN	21
Hypoxic niche	GO:1901214	regulation of neuron death	21/304	321/18866	6.32534e-08	6.82638e-06	4.8833e-06	GPNMB/SET/EGLN3/MT3/NUPR1/DDIT4/DDIT3/HMOX1/SOD2/CITED1/CCL2/APOE/EGR1/CEBPB/JUN/DKK1/MDK/NEFL/NRP1/FOS/CLU	21
Hypoxic niche	GO:1901342	regulation of vasculature development	25/304	444/18866	6.5659e-08	6.9043e-06	4.93905e-06	AGT/GPNMB/VEGFA/GLUL/ADM/CXCL8/ANGPTL4/HK2/HMOX1/CHI3L1/SOD2/TNFRSF12A/PTN/SERPINE1/SULF1/PGK1/ITGA5/HSPB1/THBS4/EGR1/MDK/ANXA1/NRP1/SPHK1/PRKCB	25
Hypoxic niche	GO:0046686	response to cadmium ion	10/304	64/18866	7.14869e-08	7.20687e-06	5.15549e-06	MT1X/MT2A/MT3/MT1H/MT1G/HMOX1/JUN/MT1E/FOS/GSN	10
Hypoxic niche	GO:0010273	detoxification of copper ion	6/304	15/18866	7.38085e-08	7.20687e-06	5.15549e-06	MT1X/MT2A/MT3/MT1H/MT1G/MT1E	6
Hypoxic niche	GO:1990169	stress response to copper ion	6/304	15/18866	7.38085e-08	7.20687e-06	5.15549e-06	MT1X/MT2A/MT3/MT1H/MT1G/MT1E	6
Hypoxic niche	GO:0006007	glucose catabolic process	8/304	36/18866	8.47591e-08	8.08366e-06	5.78271e-06	GAPDH/ENO1/ENO2/HK2/TPI1/PGK1/ALDOA/PGAM1	8
Hypoxic niche	GO:0019674	NAD metabolic process	9/304	50/18866	9.13201e-08	8.51145e-06	6.08874e-06	GAPDH/ENO1/LDHA/ENO2/HK2/TPI1/PGK1/ALDOA/PGAM1	9
Hypoxic niche	GO:0051402	neuron apoptotic process	18/304	245/18866	1.00599e-07	8.90455e-06	6.36994e-06	GAPDH/BNIP3/SET/EGLN3/MT3/FAM162A/NUPR1/DDIT3/HMOX1/SOD2/CITED1/CCL2/APOE/CEBPB/JUN/MDK/NEFL/NRP1	18
Hypoxic niche	GO:0007162	negative regulation of cell adhesion	20/304	301/18866	1.01963e-07	8.90455e-06	6.36994e-06	SERPINE2/GPNMB/APOD/VEGFA/FAM107A/LGALS3/LGALS1/POSTN/SERPINE1/TACSTD2/CXCL12/CDKN2A/ASS1/PODXL/CEBPB/MDK/ANXA1/CD9/TNC/MBP	20
Hypoxic niche	GO:0002181	cytoplasmic translation	12/304	103/18866	1.02052e-07	8.90455e-06	6.36994e-06	RPL39/RPLP1/RPL30/RPS28/RPS29/RPL36/RPL17/RPL31/RPL18A/RPL13A/RPL32/RPL35A	12
Hypoxic niche	GO:0051384	response to glucocorticoid	14/304	147/18866	1.15143e-07	9.83752e-06	7.03735e-06	IGFBP2/FAM107A/ADM/ERRFI1/DDIT4/CCND1/ICAM1/SDC1/ASS1/GJB2/MDK/ANXA1/NEFL/FOS	14
Hypoxic niche	GO:0042493	response to drug	23/304	397/18866	1.3512e-07	1.13088e-05	8.08981e-06	IGFBP2/MT2A/APOD/S100A10/LDHA/CA9/MT3/PLIN2/CCND1/ICAM1/LGALS1/PTN/APOC2/FABP3/GAL/RPL18A/UCHL1/TDO2/ASS1/MDK/ANXA1/ITGA3/FOS	23
Hypoxic niche	GO:0045926	negative regulation of growth	18/304	254/18866	1.73013e-07	1.37429e-05	9.83113e-06	NPPA/SERPINE2/IGFBP5/AGT/MT1X/MT2A/SPP1/ENO1/RTN4/MT3/MT1H/MT1G/CDKN2A/MT1E/DCBLD2/NRP1/HSPA1B/HSPA1A	18
Hypoxic niche	GO:0045765	regulation of angiogenesis	23/304	403/18866	1.7663e-07	1.37429e-05	9.83113e-06	AGT/GPNMB/VEGFA/GLUL/ADM/CXCL8/ANGPTL4/HK2/HMOX1/CHI3L1/TNFRSF12A/PTN/SERPINE1/SULF1/PGK1/ITGA5/HSPB1/THBS4/MDK/ANXA1/NRP1/SPHK1/PRKCB	23
Hypoxic niche	GO:0061687	detoxification of inorganic compound	6/304	17/18866	1.77609e-07	1.37429e-05	9.83113e-06	MT1X/MT2A/MT3/MT1H/MT1G/MT1E	6
Hypoxic niche	GO:0097501	stress response to metal ion	6/304	17/18866	1.77609e-07	1.37429e-05	9.83113e-06	MT1X/MT2A/MT3/MT1H/MT1G/MT1E	6
Hypoxic niche	GO:0048608	reproductive structure development	24/304	443/18866	2.46642e-07	1.82748e-05	1.3073e-05	SERPINE2/VEGFA/SPP1/ADM/NUPR1/CCND1/RDH10/SOCS3/PTX3/CITED1/ICAM1/VGF/CTSB/PTN/SDC1/SULF1/GJB2/CEBPB/ANXA1/PTPRN/FSTL3/JUNB/ID4/TNC	24
Hypoxic niche	GO:0048732	gland development	24/304	443/18866	2.46642e-07	1.82748e-05	1.3073e-05	RPL30/SERPINE2/IGFBP5/VEGFA/RTN4/ID2/CAV1/HK2/CCND1/HMOX1/PTN/SULF1/ASS1/PITX1/CEBPB/JUN/MDK/ANXA1/NRP1/FSTL3/HAMP/ID4/APLN/TNC	24
Hypoxic niche	GO:0006734	NADH metabolic process	8/304	41/18866	2.49546e-07	1.82748e-05	1.3073e-05	GAPDH/ENO1/ENO2/HK2/TPI1/PGK1/ALDOA/PGAM1	8
Hypoxic niche	GO:1904018	positive regulation of vasculature development	17/304	235/18866	2.85697e-07	2.05376e-05	1.46917e-05	VEGFA/ADM/CXCL8/ANGPTL4/HK2/HMOX1/CHI3L1/SOD2/SERPINE1/ITGA5/HSPB1/EGR1/MDK/ANXA1/NRP1/SPHK1/PRKCB	17
Hypoxic niche	GO:0061458	reproductive system development	24/304	447/18866	2.90461e-07	2.05376e-05	1.46917e-05	SERPINE2/VEGFA/SPP1/ADM/NUPR1/CCND1/RDH10/SOCS3/PTX3/CITED1/ICAM1/VGF/CTSB/PTN/SDC1/SULF1/GJB2/CEBPB/ANXA1/PTPRN/FSTL3/JUNB/ID4/TNC	24
Hypoxic niche	GO:0002685	regulation of leukocyte migration	16/304	212/18866	3.63098e-07	2.50576e-05	1.79252e-05	MIF/APOD/VEGFA/LGALS3/CXCL8/HMOX1/ICAM1/CCL2/PTN/SERPINE1/CXCL12/THBS4/MDK/CXCL14/ANXA1/CD9	16
Hypoxic niche	GO:0001558	regulation of cell growth	23/304	420/18866	3.66607e-07	2.50576e-05	1.79252e-05	NPPA/SERPINE2/IGFBP5/AGT/VEGFA/SPP1/ENO1/FAM107A/RTN4/MT3/IGFBP3/OLFM1/TNFRSF12A/NRCAM/APOE/CXCL12/CDKN2A/DCBLD2/NRP1/SPHK1/HAMP/HSPA1B/HSPA1A	23
Hypoxic niche	GO:0043312	neutrophil degranulation	25/304	487/18866	3.77792e-07	2.53988e-05	1.81692e-05	MIF/CD63/HSP90AA1/LGALS3/SLC2A3/CHI3L1/PTX3/S100A11/ANXA2/CD44/SERPINA3/CTSB/PPIA/FTL/FTH1/BRI3/SVIP/FABP5/ALDOA/PGAM1/CTSD/HLA-B/GSN/HSPA1B/HSPA1A	25
Hypoxic niche	GO:0002283	neutrophil activation involved in immune response	25/304	490/18866	4.23393e-07	2.75609e-05	1.97159e-05	MIF/CD63/HSP90AA1/LGALS3/SLC2A3/CHI3L1/PTX3/S100A11/ANXA2/CD44/SERPINA3/CTSB/PPIA/FTL/FTH1/BRI3/SVIP/FABP5/ALDOA/PGAM1/CTSD/HLA-B/GSN/HSPA1B/HSPA1A	25
Hypoxic niche	GO:0016049	cell growth	25/304	490/18866	4.23393e-07	2.75609e-05	1.97159e-05	NPPA/SERPINE2/IGFBP5/AGT/VEGFA/SPP1/ENO1/HSP90AA1/FAM107A/RTN4/MT3/IGFBP3/OLFM1/TNFRSF12A/NRCAM/POSTN/APOE/CXCL12/CDKN2A/DCBLD2/NRP1/SPHK1/HAMP/HSPA1B/HSPA1A	25
Hypoxic niche	GO:0031960	response to corticosteroid	14/304	164/18866	4.46489e-07	2.86102e-05	2.04665e-05	IGFBP2/FAM107A/ADM/ERRFI1/DDIT4/CCND1/ICAM1/SDC1/ASS1/GJB2/MDK/ANXA1/NEFL/FOS	14
Hypoxic niche	GO:0010810	regulation of cell-substrate adhesion	16/304	217/18866	4.97244e-07	3.09695e-05	2.21543e-05	APOD/VEGFA/S100A10/FAM107A/LGALS1/PDPN/PTN/COL8A1/POSTN/SERPINE1/ITGA5/TACSTD2/CDKN2A/MDK/ITGA3/NRP1	16
Hypoxic niche	GO:0030198	extracellular matrix organization	22/304	395/18866	4.98412e-07	3.09695e-05	2.21543e-05	AGT/SPP1/ERO1A/CAV1/PTX3/ICAM1/PDPN/ANXA2/CD44/TIMP1/A2M/COL1A2/COL8A1/POSTN/SERPINE1/SULF1/ITGA5/P4HA1/FBN2/ITGA3/COL22A1/TNC	22
Hypoxic niche	GO:0043062	extracellular structure organization	22/304	396/18866	5.20134e-07	3.18368e-05	2.27747e-05	AGT/SPP1/ERO1A/CAV1/PTX3/ICAM1/PDPN/ANXA2/CD44/TIMP1/A2M/COL1A2/COL8A1/POSTN/SERPINE1/SULF1/ITGA5/P4HA1/FBN2/ITGA3/COL22A1/TNC	22
Hypoxic niche	GO:0071248	cellular response to metal ion	15/304	193/18866	5.81501e-07	3.50696e-05	2.50874e-05	MT1X/MT2A/BNIP3/MT3/ID2/MT1H/MT1G/HMOX1/CLIC4/JUN/MT1E/FSTL3/JUNB/FOS/GSN	15
Hypoxic niche	GO:0009636	response to toxic substance	17/304	250/18866	6.82754e-07	4.05793e-05	2.90287e-05	UBA52/MT1X/MT2A/MT3/NUPR1/MT1H/MT1G/SOD2/SDC1/APOE/GPX3/PRDX1/ASS1/MT1E/NEFL/FOS/MBP	17
Hypoxic niche	GO:1905952	regulation of lipid localization	14/304	171/18866	7.423e-07	4.32046e-05	3.09068e-05	MIF/APOC1/AGT/SPP1/PLIN2/HILPDA/CAV1/ANXA2/DBI/MEST/APOC2/FABP3/GAL/APOE	14
Hypoxic niche	GO:0019058	viral life cycle	20/304	341/18866	7.47995e-07	4.32046e-05	3.09068e-05	PPIB/UBA52/PABPC1/CXCL8/UBC/CAV1/PTX3/ICAM1/CCL2/IFITM3/LGALS1/IFITM2/ISG15/CTSB/PPIA/APOE/ITGA5/GSN/HSPA1B/HSPA1A	20
Hypoxic niche	GO:0044409	entry into host	13/304	147/18866	7.71902e-07	4.39663e-05	3.14516e-05	CXCL8/CAV1/PTX3/ICAM1/IFITM3/LGALS1/IFITM2/CTSB/PPIA/ITGA5/GSN/HSPA1B/HSPA1A	13
Hypoxic niche	GO:0031667	response to nutrient levels	24/304	473/18866	8.01572e-07	4.44223e-05	3.17778e-05	IGFBP2/SPP1/BNIP3/LDHA/FAM107A/GLUL/MT3/ADM/SLC2A1/DDIT3/CCND1/HMOX1/NAMPT/ICAM1/VGF/PTN/POSTN/APOE/UPP1/ASS1/JUN/HAMP/GSN/TNC	24
Hypoxic niche	GO:0051346	negative regulation of hydrolase activity	24/304	473/18866	8.01572e-07	4.44223e-05	3.17778e-05	SERPINE2/APOC1/AGT/VEGFA/GAPDH/SET/LGALS3/MT3/PPP1R15A/ANGPTL4/SPOCD1/PTX3/ANXA2/CD44/SERPINA3/TIMP1/A2M/PTN/SERPINE1/SLC39A14/PTTG1/ANXA1/CNN3/TIMP3	24
Hypoxic niche	GO:0034341	response to interferon-gamma	15/304	202/18866	1.03784e-06	5.67491e-05	4.05959e-05	MT2A/GAPDH/VIM/SOCS3/CITED1/ICAM1/CCL2/IFITM3/IFITM2/CD44/ZYX/RPL13A/ASS1/HLA-B/GSN	15
Hypoxic niche	GO:0043434	response to peptide hormone	23/304	447/18866	1.07866e-06	5.8205e-05	4.16374e-05	NPPA/IGFBP5/AGT/ADM/SLC2A1/ERRFI1/CAV1/SOCS3/CITED1/ICAM1/VGF/TIMP1/FABP3/GAL/CXCL12/ASS1/SLC39A14/GJB2/EGR1/ANXA1/NEFL/PTPRN/PRKCB	23
Hypoxic niche	GO:0002576	platelet degranulation	12/304	129/18866	1.20283e-06	6.36726e-05	4.55487e-05	CD63/VEGFA/SERPINA3/TIMP1/A2M/ISLR/SERPINE1/F13A1/ALDOA/TIMP3/CD9/CLU	12
Hypoxic niche	GO:0030595	leukocyte chemotaxis	16/304	232/18866	1.21104e-06	6.36726e-05	4.55487e-05	PPIB/MIF/VEGFA/LGALS3/CXCL8/CCL2/PTN/SERPINE1/RPS19/CXCL12/THBS4/SAA1/MDK/CXCL14/ANXA1/SCG2	16
Hypoxic niche	GO:0045766	positive regulation of angiogenesis	15/304	208/18866	1.49987e-06	7.78601e-05	5.56979e-05	VEGFA/ADM/CXCL8/ANGPTL4/HK2/HMOX1/CHI3L1/SERPINE1/ITGA5/HSPB1/MDK/ANXA1/NRP1/SPHK1/PRKCB	15
Hypoxic niche	GO:0031589	cell-substrate adhesion	20/304	359/18866	1.65953e-06	8.50718e-05	6.08568e-05	CD63/APOD/VEGFA/S100A10/FAM107A/LGALS1/PDPN/CD44/TNFRSF12A/PTN/COL8A1/POSTN/SERPINE1/ZYX/ITGA5/TACSTD2/CDKN2A/MDK/ITGA3/NRP1	20
Hypoxic niche	GO:0006898	receptor-mediated endocytosis	19/304	328/18866	1.70914e-06	8.65333e-05	6.19023e-05	APOC1/CD63/VEGFA/HSP90AA1/ADM/CXCL8/CAV1/ANXA2/RAMP1/SERPINE1/APOC2/APOE/IGHA2/SAA1/DKK1/CD9/CLU/APLN/IGHA1	19
Hypoxic niche	GO:0071294	cellular response to zinc ion	6/304	24/18866	1.75633e-06	8.78381e-05	6.28357e-05	MT1X/MT2A/MT3/MT1H/MT1G/MT1E	6
Hypoxic niche	GO:0006882	cellular zinc ion homeostasis	7/304	37/18866	1.79044e-06	8.80473e-05	6.29854e-05	MT1X/MT2A/MT3/MT1H/MT1G/SLC39A14/MT1E	7
Hypoxic niche	GO:0046718	viral entry into host cell	12/304	134/18866	1.80346e-06	8.80473e-05	6.29854e-05	CAV1/PTX3/ICAM1/IFITM3/LGALS1/IFITM2/CTSB/PPIA/ITGA5/GSN/HSPA1B/HSPA1A	12
Hypoxic niche	GO:0001655	urogenital system development	19/304	330/18866	1.86974e-06	9.02096e-05	6.45322e-05	AGT/VEGFA/IRX1/ID2/RDH10/CITED1/SDC1/SULF1/TACSTD2/ASS1/PODXL/EGR1/ANXA1/ODC1/ITGA3/NRP1/FSTL3/ID4/TNC	19
Hypoxic niche	GO:0050678	regulation of epithelial cell proliferation	21/304	395/18866	1.91613e-06	9.13725e-05	6.53641e-05	VEGFA/GLUL/RTN4/NUPR1/ERRFI1/CAV1/CCND1/HMOX1/CCL2/PTN/SULF1/APOE/TACSTD2/CXCL12/THBS4/JUN/MDK/SCG2/PTPRN/NRP1/APLN	21
Hypoxic niche	GO:0043523	regulation of neuron apoptotic process	15/304	214/18866	2.13878e-06	0.000100818	7.21207e-05	SET/EGLN3/MT3/NUPR1/DDIT3/HMOX1/SOD2/CITED1/CCL2/APOE/CEBPB/JUN/MDK/NEFL/NRP1	15
Hypoxic niche	GO:0010043	response to zinc ion	8/304	54/18866	2.26599e-06	0.00010503	7.51343e-05	MT1X/MT2A/MT3/MT1H/MT1G/ASS1/MT1E/HAMP	8
Hypoxic niche	GO:0019730	antimicrobial humoral response	12/304	137/18866	2.27937e-06	0.00010503	7.51343e-05	RPL39/RPL30/GAPDH/CXCL8/IGHA2/RPS19/SPON2/IGHM/GNLY/CXCL14/CLU/IGHA1	12
Hypoxic niche	GO:0055076	transition metal ion homeostasis	12/304	138/18866	2.46098e-06	0.000112139	8.02194e-05	MT1X/MT2A/MT3/MT1H/MT1G/HMOX1/STEAP3/FTL/FTH1/SLC39A14/MT1E/HAMP	12
Hypoxic niche	GO:0006096	glycolytic process	11/304	115/18866	2.55326e-06	0.000115065	8.23126e-05	GAPDH/ENO1/LDHA/NUPR1/DDIT4/ENO2/HK2/TPI1/PGK1/ALDOA/PGAM1	11
Hypoxic niche	GO:0055069	zinc ion homeostasis	7/304	39/18866	2.60203e-06	0.000115988	8.29733e-05	MT1X/MT2A/MT3/MT1H/MT1G/SLC39A14/MT1E	7
Hypoxic niche	GO:0006757	ATP generation from ADP	11/304	116/18866	2.78083e-06	0.000120317	8.60697e-05	GAPDH/ENO1/LDHA/NUPR1/DDIT4/ENO2/HK2/TPI1/PGK1/ALDOA/PGAM1	11
Hypoxic niche	GO:0046916	cellular transition metal ion homeostasis	11/304	116/18866	2.78083e-06	0.000120317	8.60697e-05	MT1X/MT2A/MT3/MT1H/MT1G/HMOX1/FTL/FTH1/SLC39A14/MT1E/HAMP	11
Hypoxic niche	GO:1905954	positive regulation of lipid localization	10/304	94/18866	2.78715e-06	0.000120317	8.60697e-05	MIF/SPP1/PLIN2/HILPDA/CAV1/ANXA2/DBI/FABP3/GAL/APOE	10
Hypoxic niche	GO:0019320	hexose catabolic process	8/304	56/18866	3.00847e-06	0.000128518	9.19365e-05	GAPDH/ENO1/ENO2/HK2/TPI1/PGK1/ALDOA/PGAM1	8
Hypoxic niche	GO:0071241	cellular response to inorganic substance	15/304	221/18866	3.18468e-06	0.000133422	9.54447e-05	MT1X/MT2A/BNIP3/MT3/ID2/MT1H/MT1G/HMOX1/CLIC4/JUN/MT1E/FSTL3/JUNB/FOS/GSN	15
Hypoxic niche	GO:0043627	response to estrogen	9/304	75/18866	3.21789e-06	0.000133422	9.54447e-05	IGFBP2/LDHA/CAV1/CCND1/HMOX1/CITED1/GAL/SLC34A2/PTPRN	9
Hypoxic niche	GO:0046034	ATP metabolic process	18/304	311/18866	3.25341e-06	0.000133422	9.54447e-05	UQCRQ/ATP5ME/GAPDH/ENO1/LDHA/NUPR1/DDIT4/ENO2/HK2/TPI1/ATP5MF/NDUFB2/NDUFA4/PGK1/ALDOA/PGAM1/HSPA1B/HSPA1A	18
Hypoxic niche	GO:0060326	cell chemotaxis	18/304	311/18866	3.25341e-06	0.000133422	9.54447e-05	PPIB/MIF/VEGFA/LGALS3/CXCL8/CCL2/PTN/SERPINE1/RPS19/HSPB1/CXCL12/THBS4/SAA1/MDK/CXCL14/ANXA1/SCG2/NRP1	18
Hypoxic niche	GO:0097529	myeloid leukocyte migration	15/304	222/18866	3.36656e-06	0.000136696	9.77865e-05	PPIB/MIF/VEGFA/LGALS3/CXCL8/CCL2/SERPINE1/RPS19/CXCL12/THBS4/SAA1/MDK/ANXA1/SCG2/CD9	15
Hypoxic niche	GO:0052126	movement in host environment	13/304	169/18866	3.71069e-06	0.000147772	0.00010571	CXCL8/CAV1/PTX3/ICAM1/IFITM3/LGALS1/IFITM2/CTSB/PPIA/ITGA5/GSN/HSPA1B/HSPA1A	13
Hypoxic niche	GO:0001503	ossification	21/304	412/18866	3.71141e-06	0.000147772	0.00010571	IGFBP5/GPNMB/CTHRC1/SPP1/IGFBP3/ID2/CITED1/CEBPD/ISG15/PTN/COL1A2/CDH11/CEBPB/DKK1/FBN2/MDK/FSTL3/JUNB/ID4/MGP/TNC	21
Hypoxic niche	GO:0031102	neuron projection regeneration	8/304	59/18866	4.50386e-06	0.000177599	0.000127047	APOD/SPP1/ADM/GAP43/PTN/JUN/NEFL/TNC	8
Hypoxic niche	GO:0071280	cellular response to copper ion	6/304	28/18866	4.65633e-06	0.000181863	0.000130097	MT1X/MT2A/MT3/MT1H/MT1G/MT1E	6
Hypoxic niche	GO:0061077	chaperone-mediated protein folding	8/304	60/18866	5.12478e-06	0.000195991	0.000140204	PPIB/ERO1A/PDIA4/HSPB1/CLU/HSPA1B/HSPA1A/DNAJB1	8
Hypoxic niche	GO:0046688	response to copper ion	7/304	43/18866	5.15889e-06	0.000195991	0.000140204	MT1X/MT2A/MT3/MT1H/MT1G/ICAM1/MT1E	7
Hypoxic niche	GO:0097193	intrinsic apoptotic signaling pathway	17/304	290/18866	5.16143e-06	0.000195991	0.000140204	MIF/ENO1/BNIP3/PPP1R15A/NUPR1/ERO1A/DDIT4/CAV1/DDIT3/HMOX1/SOD2/CD44/HSPB1/CXCL12/CEBPB/CLU/HSPA1A	17
Hypoxic niche	GO:0046031	ADP metabolic process	11/304	124/18866	5.33821e-06	0.000200844	0.000143675	GAPDH/ENO1/LDHA/NUPR1/DDIT4/ENO2/HK2/TPI1/PGK1/ALDOA/PGAM1	11
Hypoxic niche	GO:0043524	negative regulation of neuron apoptotic process	12/304	149/18866	5.47852e-06	0.000204249	0.000146111	SET/MT3/HMOX1/SOD2/CITED1/CCL2/APOE/CEBPB/JUN/MDK/NEFL/NRP1	12
Hypoxic niche	GO:0048678	response to axon injury	9/304	80/18866	5.53777e-06	0.000204598	0.000146361	APOD/SPP1/BNIP3/GAP43/LGALS1/PTN/JUN/NEFL/TNC	9
Hypoxic niche	GO:2001234	negative regulation of apoptotic signaling pathway	15/304	233/18866	6.07421e-06	0.000222414	0.000159105	MIF/ENO1/LGALS3/HMOX1/SOD2/ICAM1/CD44/SERPINE1/HSPB1/CXCL12/SCG2/NRP1/CLU/HSPA1B/HSPA1A	15
Hypoxic niche	GO:0062197	cellular response to chemical stress	19/304	360/18866	6.61429e-06	0.000240046	0.000171719	BNIP3/MT3/SLC2A1/ERRFI1/ERO1A/CAV1/DDIT3/HMOX1/SOD2/HSPB1/GPX3/PRDX1/GJB2/JUN/ANXA1/SPHK1/FOS/HSPA1B/HSPA1A	19
Hypoxic niche	GO:0006090	pyruvate metabolic process	12/304	152/18866	6.72859e-06	0.000242052	0.000173154	GAPDH/ENO1/LDHA/NUPR1/DDIT4/ENO2/HK2/TPI1/PGK1/SLC16A3/ALDOA/PGAM1	12
Hypoxic niche	GO:0052372	modulation by symbiont of entry into host	7/304	45/18866	7.06751e-06	0.000252033	0.000180294	CXCL8/CAV1/PTX3/IFITM3/LGALS1/IFITM2/GSN	7
Hypoxic niche	GO:0048588	developmental cell growth	15/304	237/18866	7.46077e-06	0.000263764	0.000188686	NPPA/AGT/VEGFA/SPP1/HSP90AA1/RTN4/MT3/OLFM1/TNFRSF12A/NRCAM/POSTN/APOE/CXCL12/NRP1/HAMP	15
Hypoxic niche	GO:0009612	response to mechanical stimulus	14/304	209/18866	7.89427e-06	0.000276704	0.000197943	NPPA/SERPINE2/AGT/IGFBP2/BNIP3/SLC2A1/CHI3L1/PTN/POSTN/CXCL12/JUN/MDK/FOS/TNC	14
Hypoxic niche	GO:0014812	muscle cell migration	10/304	106/18866	8.28426e-06	0.000287913	0.000205961	IGFBP5/AGT/IGFBP3/S100A11/POSTN/SERPINE1/THBS4/MDK/ANXA1/NRP1	10
Hypoxic niche	GO:0050679	positive regulation of epithelial cell proliferation	14/304	211/18866	8.8024e-06	0.00030335	0.000217004	VEGFA/GLUL/RTN4/CCND1/HMOX1/PTN/CXCL12/THBS4/JUN/MDK/SCG2/PTPRN/NRP1/APLN	14
Hypoxic niche	GO:0051701	interaction with host	14/304	212/18866	9.29024e-06	0.000317494	0.000227122	GAPDH/CXCL8/CAV1/PTX3/ICAM1/IFITM3/LGALS1/IFITM2/CTSB/PPIA/ITGA5/GSN/HSPA1B/HSPA1A	14
Hypoxic niche	GO:0001936	regulation of endothelial cell proliferation	13/304	184/18866	9.40288e-06	0.000318688	0.000227976	VEGFA/CAV1/HMOX1/CCL2/SULF1/APOE/CXCL12/THBS4/JUN/MDK/SCG2/NRP1/APLN	13
Hypoxic niche	GO:0010876	lipid localization	21/304	440/18866	1.01731e-05	0.000341965	0.000244627	MIF/APOC1/AGT/APOD/SPP1/PLIN2/SLC2A1/HILPDA/CAV1/ANXA2/DBI/MEST/APOC2/FABP3/GAL/APOE/AQP9/FABP5/ANXA1/NMB/CLU	21
Hypoxic niche	GO:0006165	nucleoside diphosphate phosphorylation	11/304	133/18866	1.04779e-05	0.000349349	0.000249909	GAPDH/ENO1/LDHA/NUPR1/DDIT4/ENO2/HK2/TPI1/PGK1/ALDOA/PGAM1	11
Hypoxic niche	GO:0046365	monosaccharide catabolic process	8/304	66/18866	1.05809e-05	0.000349938	0.000250331	GAPDH/ENO1/ENO2/HK2/TPI1/PGK1/ALDOA/PGAM1	8
Hypoxic niche	GO:1904036	negative regulation of epithelial cell apoptotic process	7/304	48/18866	1.10029e-05	0.000360984	0.000258233	NUPR1/ANGPTL4/HMOX1/ICAM1/SERPINE1/MDK/SCG2	7
Hypoxic niche	GO:0050918	positive chemotaxis	8/304	67/18866	1.18494e-05	0.000385669	0.000275891	MIF/GPNMB/VEGFA/LGALS3/CXCL8/CXCL12/SCG2/NRP1	8
Hypoxic niche	GO:0032368	regulation of lipid transport	11/304	135/18866	1.20789e-05	0.000386996	0.000276841	MIF/APOC1/AGT/SPP1/CAV1/ANXA2/DBI/APOC2/FABP3/GAL/APOE	11
Hypoxic niche	GO:0046939	nucleotide phosphorylation	11/304	135/18866	1.20789e-05	0.000386996	0.000276841	GAPDH/ENO1/LDHA/NUPR1/DDIT4/ENO2/HK2/TPI1/PGK1/ALDOA/PGAM1	11
Hypoxic niche	GO:0061387	regulation of extent of cell growth	10/304	111/18866	1.24885e-05	0.000397018	0.00028401	VEGFA/SPP1/RTN4/MT3/OLFM1/TNFRSF12A/NRCAM/APOE/CXCL12/NRP1	10
Hypoxic niche	GO:2001236	regulation of extrinsic apoptotic signaling pathway	12/304	162/18866	1.2887e-05	0.000399498	0.000285784	AGT/LGALS3/CAV1/HMOX1/ICAM1/TNFRSF12A/SERPINE1/SCG2/NRP1/TIMP3/HSPA1B/HSPA1A	12
Hypoxic niche	GO:0001819	positive regulation of cytokine production	21/304	447/18866	1.29026e-05	0.000399498	0.000285784	MIF/AGT/GAPDH/HILPDA/DDIT3/SERPINE1/STMP1/SULF1/SPON2/HSPB1/SAA1/EGR1/CEBPB/MDK/LY96/ANXA1/SPHK1/CLU/HSPA1B/HSPA1A/MBP	21
Hypoxic niche	GO:0009135	purine nucleoside diphosphate metabolic process	11/304	136/18866	1.29562e-05	0.000399498	0.000285784	GAPDH/ENO1/LDHA/NUPR1/DDIT4/ENO2/HK2/TPI1/PGK1/ALDOA/PGAM1	11
Hypoxic niche	GO:0009179	purine ribonucleoside diphosphate metabolic process	11/304	136/18866	1.29562e-05	0.000399498	0.000285784	GAPDH/ENO1/LDHA/NUPR1/DDIT4/ENO2/HK2/TPI1/PGK1/ALDOA/PGAM1	11
Hypoxic niche	GO:0001822	kidney development	16/304	283/18866	1.53568e-05	0.000469988	0.00033621	AGT/VEGFA/IRX1/ID2/RDH10/CITED1/SDC1/SULF1/TACSTD2/ASS1/PODXL/EGR1/ODC1/ITGA3/NRP1/FSTL3	16
Hypoxic niche	GO:0009185	ribonucleoside diphosphate metabolic process	11/304	139/18866	1.59284e-05	0.00048387	0.000346141	GAPDH/ENO1/LDHA/NUPR1/DDIT4/ENO2/HK2/TPI1/PGK1/ALDOA/PGAM1	11
Hypoxic niche	GO:0032370	positive regulation of lipid transport	8/304	70/18866	1.64486e-05	0.000495999	0.000354817	MIF/SPP1/CAV1/ANXA2/DBI/FABP3/GAL/APOE	8
Hypoxic niche	GO:0031103	axon regeneration	7/304	52/18866	1.89214e-05	0.0005664	0.000405179	APOD/SPP1/GAP43/PTN/JUN/NEFL/TNC	7
Hypoxic niche	GO:0051591	response to cAMP	9/304	94/18866	2.08627e-05	0.000615523	0.00044032	IGFBP5/LDHA/CITED1/VGF/SDC1/AQP9/ASS1/PTPRN/FOS	9
Hypoxic niche	GO:1904035	regulation of epithelial cell apoptotic process	9/304	94/18866	2.08627e-05	0.000615523	0.00044032	NUPR1/ANGPTL4/HMOX1/ICAM1/CCL2/SERPINE1/MDK/SCG2/GSN	9
Hypoxic niche	GO:0022604	regulation of cell morphogenesis	22/304	499/18866	2.13978e-05	0.000626802	0.000448388	VEGFA/S100A10/SPP1/RTN4/MT3/OLFM1/ICAM1/CCL2/PDPN/CD44/TNFRSF12A/PTN/NRCAM/POSTN/APOE/TACSTD2/CXCL12/ALDOA/MDK/ANXA1/NEFL/NRP1	22
Hypoxic niche	GO:0001935	endothelial cell proliferation	13/304	199/18866	2.17197e-05	0.000631721	0.000451907	VEGFA/CAV1/HMOX1/CCL2/SULF1/APOE/CXCL12/THBS4/JUN/MDK/SCG2/NRP1/APLN	13
Hypoxic niche	GO:0044342	type B pancreatic cell proliferation	5/304	22/18866	2.21027e-05	0.000635493	0.000454605	IGFBP5/IGFBP3/NUPR1/ERRFI1/PTPRN	5
Hypoxic niche	GO:0050921	positive regulation of chemotaxis	11/304	144/18866	2.22023e-05	0.000635493	0.000454605	VEGFA/CXCL8/PTN/SERPINE1/HSPB1/CXCL12/THBS4/MDK/CXCL14/SCG2/NRP1	11
Hypoxic niche	GO:0045785	positive regulation of cell adhesion	20/304	428/18866	2.24405e-05	0.000635493	0.000454605	IGFBP2/VEGFA/S100A10/CAV1/ICAM1/CCL2/LGALS1/PDPN/CD44/PTN/COL8A1/ITGA5/CXCL12/SAA1/PODXL/MDK/ANXA1/ITGA3/NRP1/FSTL3	20
Hypoxic niche	GO:0072001	renal system development	16/304	292/18866	2.25601e-05	0.000635493	0.000454605	AGT/VEGFA/IRX1/ID2/RDH10/CITED1/SDC1/SULF1/TACSTD2/ASS1/PODXL/EGR1/ODC1/ITGA3/NRP1/FSTL3	16
Hypoxic niche	GO:0006869	lipid transport	19/304	393/18866	2.26242e-05	0.000635493	0.000454605	MIF/APOC1/AGT/APOD/SPP1/PLIN2/SLC2A1/CAV1/ANXA2/DBI/APOC2/FABP3/GAL/APOE/AQP9/FABP5/ANXA1/NMB/CLU	19
Hypoxic niche	GO:1901654	response to ketone	13/304	200/18866	2.28992e-05	0.000638842	0.000457001	SPP1/CA9/ERRFI1/DDIT4/CAV1/CCND1/ICAM1/PTN/ASS1/GJB2/NEFL/FOS/TNC	13
Hypoxic niche	GO:0001763	morphogenesis of a branching structure	13/304	201/18866	2.41344e-05	0.000668752	0.000478397	AGT/VEGFA/RTN4/ADM/RDH10/SOCS3/CITED1/CLIC4/SULF1/TACSTD2/MDK/NRP1/TNC	13
Hypoxic niche	GO:0043903	regulation of symbiotic process	14/304	231/18866	2.43941e-05	0.000671412	0.0004803	PPIB/PABPC1/GAPDH/CXCL8/CAV1/PTX3/IFITM3/LGALS1/IFITM2/ISG15/PPIA/APOE/JUN/GSN	14
Hypoxic niche	GO:0019216	regulation of lipid metabolic process	20/304	431/18866	2.47862e-05	0.000677655	0.000484766	APOC1/AGT/APOD/ADM/PLIN2/ANGPTL4/ID2/CAV1/RDH10/SOCS3/SERPINA3/APOC2/FABP3/GAL/APOE/FABP5/EGR1/SCD/ANXA1/SPHK1	20
Hypoxic niche	GO:0030516	regulation of axon extension	9/304	97/18866	2.68745e-05	0.000729882	0.000522127	VEGFA/RTN4/MT3/OLFM1/TNFRSF12A/NRCAM/APOE/CXCL12/NRP1	9
Hypoxic niche	GO:0015909	long-chain fatty acid transport	8/304	75/18866	2.74193e-05	0.000739781	0.000529208	MIF/PLIN2/SLC2A1/FABP3/APOE/FABP5/ANXA1/NMB	8
Hypoxic niche	GO:0000302	response to reactive oxygen species	14/304	235/18866	2.94947e-05	0.000790321	0.000565363	APOD/BNIP3/LDHA/MT3/HMOX1/SOD2/SDC1/APOE/PRDX1/JUN/ANXA1/PTPRN/SPHK1/FOS	14
Hypoxic niche	GO:0035966	response to topologically incorrect protein	13/304	205/18866	2.9678e-05	0.000790321	0.000565363	HSP90AA1/CXCL8/PPP1R15A/ERO1A/DDIT3/CCND1/CCL2/HSPB1/THBS4/CLU/HSPA1B/HSPA1A/DNAJB1	13
Hypoxic niche	GO:0048675	axon extension	10/304	123/18866	3.06757e-05	0.00081162	0.000580599	VEGFA/HSP90AA1/RTN4/MT3/OLFM1/TNFRSF12A/NRCAM/APOE/CXCL12/NRP1	10
Hypoxic niche	GO:0060560	developmental growth involved in morphogenesis	14/304	236/18866	3.09076e-05	0.000812513	0.000581238	VEGFA/SPP1/HSP90AA1/RTN4/MT3/OLFM1/RDH10/TNFRSF12A/NRCAM/POSTN/APOE/CXCL12/NRP1/TNC	14
Hypoxic niche	GO:0022407	regulation of cell-cell adhesion	20/304	439/18866	3.21529e-05	0.000839865	0.000600805	SERPINE2/GPNMB/IGFBP2/VEGFA/LGALS3/CAV1/ICAM1/CCL2/LGALS1/PDPN/CD44/CXCL12/ASS1/PODXL/CEBPB/MDK/ANXA1/FSTL3/CD9/MBP	20
Hypoxic niche	GO:0002688	regulation of leukocyte chemotaxis	10/304	124/18866	3.28983e-05	0.000853898	0.000610843	MIF/VEGFA/CXCL8/CCL2/PTN/SERPINE1/CXCL12/THBS4/MDK/CXCL14	10
Hypoxic niche	GO:0061418	regulation of transcription from RNA polymerase II promoter in response to hypoxia	8/304	77/18866	3.32598e-05	0.000857851	0.000613671	ELOB/UBA52/VEGFA/CA9/EGLN3/UBC/PSME2/EGR1	8
Hypoxic niche	GO:0030100	regulation of endocytosis	13/304	210/18866	3.81495e-05	0.000977819	0.000699491	APOC1/CD63/VEGFA/LGALS3/CAV1/ANXA2/SERPINE1/APOC2/APOE/DKK1/SPHK1/CLU/APLN	13
Hypoxic niche	GO:0070555	response to interleukin-1	13/304	211/18866	4.00763e-05	0.00101526	0.000726278	UBA52/CXCL8/AKAP12/UBC/CHI3L1/CITED1/ICAM1/CCL2/PSME2/SQSTM1/EGR1/CEBPB/ANXA1	13
Hypoxic niche	GO:0042246	tissue regeneration	8/304	79/18866	4.01055e-05	0.00101526	0.000726278	APOD/GAP43/PTN/POSTN/MDK/ANXA1/CD9/GSN	8
Hypoxic niche	GO:0071346	cellular response to interferon-gamma	12/304	182/18866	4.10373e-05	0.00103248	0.000738591	MT2A/GAPDH/VIM/SOCS3/ICAM1/CCL2/CD44/ZYX/RPL13A/ASS1/HLA-B/GSN	12
Hypoxic niche	GO:0042063	gliogenesis	16/304	307/18866	4.13535e-05	0.00103409	0.000739745	SERPINE2/VIM/BNIP3/RTN4/NDRG1/MT3/ID2/CCL2/GAP43/PTN/MDK/ANXA1/ID4/CD9/CLU/GSN	16
Hypoxic niche	GO:1901215	negative regulation of neuron death	13/304	212/18866	4.20874e-05	0.00104098	0.000744676	GPNMB/SET/MT3/HMOX1/SOD2/CITED1/CCL2/APOE/CEBPB/JUN/MDK/NEFL/NRP1	13
Hypoxic niche	GO:1902947	regulation of tau-protein kinase activity	4/304	13/18866	4.21368e-05	0.00104098	0.000744676	HSP90AA1/EGR1/DKK1/CLU	4
Hypoxic niche	GO:0046697	decidualization	5/304	25/18866	4.28598e-05	0.00105061	0.000751561	SPP1/CTSB/PTN/GJB2/JUNB	5
Hypoxic niche	GO:0006986	response to unfolded protein	12/304	183/18866	4.3295e-05	0.00105061	0.000751561	HSP90AA1/CXCL8/PPP1R15A/ERO1A/DDIT3/CCND1/CCL2/HSPB1/THBS4/HSPA1B/HSPA1A/DNAJB1	12
Hypoxic niche	GO:1903034	regulation of response to wounding	12/304	183/18866	4.3295e-05	0.00105061	0.000751561	SERPINE2/SPP1/CAV1/PDPN/ANXA2/TNFRSF12A/PTN/SERPINE1/APOE/MDK/ANXA1/CD9	12
Hypoxic niche	GO:0071385	cellular response to glucocorticoid stimulus	7/304	59/18866	4.38223e-05	0.00105298	0.000753259	FAM107A/ERRFI1/DDIT4/ICAM1/ASS1/GJB2/ANXA1	7
Hypoxic niche	GO:0009132	nucleoside diphosphate metabolic process	11/304	155/18866	4.39063e-05	0.00105298	0.000753259	GAPDH/ENO1/LDHA/NUPR1/DDIT4/ENO2/HK2/TPI1/PGK1/ALDOA/PGAM1	11
Hypoxic niche	GO:0010769	regulation of cell morphogenesis involved in differentiation	16/304	310/18866	4.64516e-05	0.00110115	0.000787713	VEGFA/S100A10/SPP1/RTN4/MT3/OLFM1/PDPN/TNFRSF12A/NRCAM/POSTN/APOE/TACSTD2/CXCL12/MDK/NEFL/NRP1	16
Hypoxic niche	GO:0090287	regulation of cellular response to growth factor stimulus	16/304	310/18866	4.64516e-05	0.00110115	0.000787713	AGT/UBA52/CD63/MT3/UBC/CAV1/CITED1/SULF1/ITGA5/DKK1/FBN2/ITGA3/FSTL3/PRKCB/APLN/HSPA1A	16
Hypoxic niche	GO:0097755	positive regulation of blood vessel diameter	7/304	60/18866	4.89332e-05	0.00114672	0.000820313	NPPA/AGT/ADM/HMOX1/SOD2/APOE/APLN	7
Hypoxic niche	GO:1903428	positive regulation of reactive oxygen species biosynthetic process	7/304	60/18866	4.89332e-05	0.00114672	0.000820313	AGT/HSP90AA1/PTX3/ICAM1/ASS1/SLC5A3/CLU	7
Hypoxic niche	GO:0048545	response to steroid hormone	17/304	346/18866	5.00095e-05	0.00116528	0.000833591	IGFBP2/SPP1/FAM107A/ADM/ERRFI1/DDIT4/CAV1/CCND1/ICAM1/PTN/SDC1/ASS1/GJB2/MDK/ANXA1/NEFL/FOS	17
Hypoxic niche	GO:0048259	regulation of receptor-mediated endocytosis	9/304	105/18866	5.05082e-05	0.00117025	0.000837147	APOC1/CD63/VEGFA/ANXA2/SERPINE1/APOC2/DKK1/CLU/APLN	9
Hypoxic niche	GO:0061138	morphogenesis of a branching epithelium	12/304	187/18866	5.34369e-05	0.00123115	0.000880714	AGT/VEGFA/ADM/RDH10/SOCS3/CITED1/CLIC4/SULF1/TACSTD2/MDK/NRP1/TNC	12
Hypoxic niche	GO:0048145	regulation of fibroblast proliferation	8/304	83/18866	5.73555e-05	0.00131405	0.000940016	MIF/AGT/NUPR1/S100A6/ANXA2/FTH1/JUN/SPHK1	8
Hypoxic niche	GO:0006979	response to oxidative stress	20/304	458/18866	5.80431e-05	0.00131967	0.000944036	APOD/BNIP3/LDHA/MT3/ERO1A/HMOX1/SOD2/SDC1/APOE/HSPB1/GPX3/PRDX1/GJB2/JUN/ANXA1/PTPRN/SPHK1/FOS/HSPA1B/HSPA1A	20
Hypoxic niche	GO:0050930	induction of positive chemotaxis	4/304	14/18866	5.82443e-05	0.00131967	0.000944036	VEGFA/CXCL8/CXCL12/SCG2	4
Hypoxic niche	GO:0032868	response to insulin	15/304	283/18866	5.9319e-05	0.00133663	0.000956172	NPPA/AGT/ADM/SLC2A1/ERRFI1/SOCS3/CITED1/ICAM1/VGF/FABP3/GAL/SLC39A14/EGR1/PTPRN/PRKCB	15
Hypoxic niche	GO:0071384	cellular response to corticosteroid stimulus	7/304	62/18866	6.06235e-05	0.00135856	0.000971858	FAM107A/ERRFI1/DDIT4/ICAM1/ASS1/GJB2/ANXA1	7
Hypoxic niche	GO:0003018	vascular process in circulatory system	12/304	190/18866	6.23347e-05	0.00137842	0.000986067	NPPA/AGT/VEGFA/ADM/AKAP12/CAV1/HMOX1/SOD2/ICAM1/APOE/FABP5/APLN	12
Hypoxic niche	GO:0030308	negative regulation of cell growth	12/304	190/18866	6.23347e-05	0.00137842	0.000986067	NPPA/SERPINE2/AGT/SPP1/ENO1/RTN4/MT3/CDKN2A/DCBLD2/NRP1/HSPA1B/HSPA1A	12
Hypoxic niche	GO:0048144	fibroblast proliferation	8/304	84/18866	6.25182e-05	0.00137842	0.000986067	MIF/AGT/NUPR1/S100A6/ANXA2/FTH1/JUN/SPHK1	8
Hypoxic niche	GO:0022408	negative regulation of cell-cell adhesion	12/304	191/18866	6.55719e-05	0.00143802	0.0010287	SERPINE2/GPNMB/VEGFA/LGALS3/CXCL12/ASS1/PODXL/CEBPB/MDK/ANXA1/CD9/MBP	12
Hypoxic niche	GO:0072593	reactive oxygen species metabolic process	15/304	288/18866	7.22681e-05	0.00157644	0.00112772	AGT/HSP90AA1/BNIP3/MT3/DDIT4/CAV1/HK2/PTX3/SOD2/ICAM1/GPX3/PRDX1/ASS1/SLC5A3/CLU	15
Hypoxic niche	GO:0052547	regulation of peptidase activity	20/304	466/18866	7.36253e-05	0.00159738	0.0011427	SERPINE2/AGT/VEGFA/GAPDH/EGLN3/MT3/FAM162A/CAV1/PSME2/ANXA2/CD44/SERPINA3/TIMP1/A2M/SERPINE1/PTTG1/TIMP3/CTSD/GSN/MBP	20
Hypoxic niche	GO:0014910	regulation of smooth muscle cell migration	8/304	86/18866	7.40069e-05	0.00159738	0.0011427	IGFBP5/AGT/IGFBP3/S100A11/POSTN/SERPINE1/MDK/NRP1	8
Hypoxic niche	GO:0045429	positive regulation of nitric oxide biosynthetic process	6/304	45/18866	7.99811e-05	0.00171729	0.00122848	AGT/HSP90AA1/PTX3/ICAM1/ASS1/CLU	6
Hypoxic niche	GO:0070371	ERK1 and ERK2 cascade	16/304	325/18866	8.11853e-05	0.00172988	0.00123749	MIF/AGT/GPNMB/MT3/AKAP12/ERRFI1/CHI3L1/ICAM1/CCL2/CD44/APOE/CAMK2N1/YWHAZ/JUN/NRP1/TIMP3	16
Hypoxic niche	GO:0098754	detoxification	10/304	138/18866	8.1789e-05	0.00172988	0.00123749	MT1X/MT2A/MT3/MT1H/MT1G/SOD2/APOE/GPX3/PRDX1/MT1E	10
Hypoxic niche	GO:2001242	regulation of intrinsic apoptotic signaling pathway	11/304	166/18866	8.18331e-05	0.00172988	0.00123749	MIF/ENO1/NUPR1/CAV1/DDIT3/SOD2/CD44/HSPB1/CXCL12/CLU/HSPA1A	11
Hypoxic niche	GO:0052548	regulation of endopeptidase activity	19/304	434/18866	8.59267e-05	0.00180711	0.00129273	SERPINE2/AGT/VEGFA/GAPDH/EGLN3/MT3/FAM162A/PSME2/ANXA2/CD44/SERPINA3/TIMP1/A2M/SERPINE1/PTTG1/TIMP3/CTSD/GSN/MBP	19
Hypoxic niche	GO:0001938	positive regulation of endothelial cell proliferation	9/304	113/18866	8.9699e-05	0.00187681	0.00134259	VEGFA/HMOX1/CXCL12/THBS4/JUN/MDK/SCG2/NRP1/APLN	9
Hypoxic niche	GO:1904407	positive regulation of nitric oxide metabolic process	6/304	46/18866	9.0745e-05	0.00188523	0.00134861	AGT/HSP90AA1/PTX3/ICAM1/ASS1/CLU	6
Hypoxic niche	GO:0034976	response to endoplasmic reticulum stress	15/304	294/18866	9.10206e-05	0.00188523	0.00134861	CXCL8/PPP1R15A/NUPR1/ERO1A/CAV1/DDIT3/CCND1/CCL2/PDIA4/THBS4/SVIP/CEBPB/JUN/CLU/HSPA1A	15
Hypoxic niche	GO:0050920	regulation of chemotaxis	13/304	229/18866	9.25414e-05	0.0019071	0.00136426	MIF/VEGFA/CXCL8/CCL2/PTN/SERPINE1/HSPB1/CXCL12/THBS4/MDK/CXCL14/SCG2/NRP1	13
Hypoxic niche	GO:0006457	protein folding	13/304	230/18866	9.66927e-05	0.00197282	0.00141127	PPIB/NPPA/PFDN5/HSP90AA1/ERO1A/PPIA/PDIA4/HSPB1/SPHK1/CLU/HSPA1B/HSPA1A/DNAJB1	13
Hypoxic niche	GO:0010001	glial cell differentiation	13/304	230/18866	9.66927e-05	0.00197282	0.00141127	SERPINE2/VIM/BNIP3/NDRG1/MT3/ID2/GAP43/PTN/MDK/ID4/CD9/CLU/GSN	13
Hypoxic niche	GO:0001889	liver development	10/304	141/18866	9.79199e-05	0.00198797	0.00142211	RPL30/CCND1/HMOX1/PTN/ASS1/CEBPB/JUN/MDK/ANXA1/HAMP	10
Hypoxic niche	GO:0001649	osteoblast differentiation	13/304	231/18866	0.000101004	0.00204048	0.00145967	IGFBP5/GPNMB/CTHRC1/SPP1/IGFBP3/ID2/CITED1/CEBPD/CEBPB/FBN2/JUNB/ID4/TNC	13
Hypoxic niche	GO:0031623	receptor internalization	9/304	115/18866	0.000102737	0.0020652	0.00147736	CD63/VEGFA/ADM/CXCL8/CAV1/RAMP1/DKK1/CD9/APLN	9
Hypoxic niche	GO:0090083	regulation of inclusion body assembly	4/304	16/18866	0.000103235	0.0020652	0.00147736	CLU/HSPA1B/HSPA1A/DNAJB1	4
Hypoxic niche	GO:0002687	positive regulation of leukocyte migration	10/304	142/18866	0.000103863	0.00206767	0.00147913	VEGFA/LGALS3/CXCL8/ICAM1/PTN/SERPINE1/CXCL12/THBS4/MDK/CXCL14	10
Hypoxic niche	GO:0007584	response to nutrient	11/304	171/18866	0.000106729	0.00211448	0.00151261	IGFBP2/SPP1/LDHA/CCND1/HMOX1/PTN/POSTN/ASS1/HAMP/GSN/TNC	11
Hypoxic niche	GO:0010812	negative regulation of cell-substrate adhesion	7/304	68/18866	0.000110058	0.00215957	0.00154486	APOD/FAM107A/LGALS1/POSTN/SERPINE1/TACSTD2/CDKN2A	7
Hypoxic niche	GO:0045428	regulation of nitric oxide biosynthetic process	7/304	68/18866	0.000110058	0.00215957	0.00154486	AGT/HSP90AA1/CAV1/PTX3/ICAM1/ASS1/CLU	7
Hypoxic niche	GO:0006094	gluconeogenesis	8/304	91/18866	0.000110588	0.00215962	0.0015449	GAPDH/ENO1/ENO2/TPI1/PGK1/SLC39A14/ALDOA/PGAM1	8
Hypoxic niche	GO:0032496	response to lipopolysaccharide	16/304	334/18866	0.000111542	0.00216793	0.00155085	MIF/VIM/ADM/CXCL8/AKAP12/CITED1/ICAM1/CCL2/SERPINE1/SPON2/ASS1/GJB2/CEBPB/LY96/HAMP/FOS	16
Hypoxic niche	GO:1990138	neuron projection extension	11/304	172/18866	0.000112416	0.00217461	0.00155563	VEGFA/HSP90AA1/RTN4/MT3/OLFM1/TNFRSF12A/NRCAM/POSTN/APOE/CXCL12/NRP1	11
Hypoxic niche	GO:0014911	positive regulation of smooth muscle cell migration	6/304	48/18866	0.00011572	0.00222802	0.00159383	IGFBP5/AGT/S100A11/POSTN/MDK/NRP1	6
Hypoxic niche	GO:0061008	hepaticobiliary system development	10/304	144/18866	0.000116668	0.00223578	0.00159938	RPL30/CCND1/HMOX1/PTN/ASS1/CEBPB/JUN/MDK/ANXA1/HAMP	10
Hypoxic niche	GO:1904019	epithelial cell apoptotic process	9/304	117/18866	0.000117328	0.00223796	0.00160094	NUPR1/ANGPTL4/HMOX1/ICAM1/CCL2/SERPINE1/MDK/SCG2/GSN	9
Hypoxic niche	GO:0015850	organic hydroxy compound transport	14/304	268/18866	0.000121477	0.00230638	0.00164988	APOC1/AGT/SPP1/CAV1/ANXA2/ACTB/APOC2/GAL/APOE/AQP9/CXCL12/SLC16A3/SLC5A3/CLU	14
Hypoxic niche	GO:0060541	respiratory system development	12/304	204/18866	0.000122851	0.00232171	0.00166086	IGFBP5/VEGFA/ERRFI1/RDH10/CHI3L1/PDPN/PTN/YWHAZ/ASS1/ITGA3/FSTL3/TNC	12
Hypoxic niche	GO:0071549	cellular response to dexamethasone stimulus	5/304	31/18866	0.000126635	0.00238224	0.00170416	ERRFI1/DDIT4/ICAM1/ASS1/GJB2	5
Hypoxic niche	GO:0014909	smooth muscle cell migration	8/304	93/18866	0.000128893	0.00241365	0.00172662	IGFBP5/AGT/IGFBP3/S100A11/POSTN/SERPINE1/MDK/NRP1	8
Hypoxic niche	GO:0019319	hexose biosynthetic process	8/304	94/18866	0.000138942	0.00259001	0.00185278	GAPDH/ENO1/ENO2/TPI1/PGK1/SLC39A14/ALDOA/PGAM1	8
Hypoxic niche	GO:0070372	regulation of ERK1 and ERK2 cascade	15/304	306/18866	0.00014162	0.00262798	0.00187995	MIF/GPNMB/MT3/AKAP12/ERRFI1/CHI3L1/ICAM1/CCL2/CD44/APOE/CAMK2N1/YWHAZ/JUN/NRP1/TIMP3	15
Hypoxic niche	GO:0030324	lung development	11/304	177/18866	0.000144885	0.00267645	0.00191462	IGFBP5/VEGFA/ERRFI1/RDH10/CHI3L1/PDPN/PTN/YWHAZ/ITGA3/FSTL3/TNC	11
Hypoxic niche	GO:0097421	liver regeneration	5/304	32/18866	0.000148121	0.00272397	0.00194861	RPL30/CCND1/HMOX1/CEBPB/HAMP	5
Hypoxic niche	GO:0009259	ribonucleotide metabolic process	18/304	416/18866	0.000152279	0.00278793	0.00199437	NPPA/ATP5ME/GAPDH/ENO1/LDHA/NUPR1/DDIT4/ENO2/HK2/TPI1/DBI/ATP5MF/UPP1/PGK1/TDO2/ALDOA/SCD/PGAM1	18
Hypoxic niche	GO:0002690	positive regulation of leukocyte chemotaxis	8/304	96/18866	0.000160984	0.00293161	0.00209715	VEGFA/CXCL8/PTN/SERPINE1/CXCL12/THBS4/MDK/CXCL14	8
Hypoxic niche	GO:0021782	glial cell development	9/304	122/18866	0.000161556	0.00293161	0.00209715	VIM/NDRG1/MT3/ID2/MDK/ID4/CD9/CLU/GSN	9
Hypoxic niche	GO:0048146	positive regulation of fibroblast proliferation	6/304	51/18866	0.000163096	0.00293567	0.00210006	MIF/AGT/S100A6/ANXA2/JUN/SPHK1	6
Hypoxic niche	GO:0034599	cellular response to oxidative stress	15/304	310/18866	0.000163212	0.00293567	0.00210006	BNIP3/MT3/ERO1A/HMOX1/SOD2/HSPB1/GPX3/PRDX1/GJB2/JUN/ANXA1/SPHK1/FOS/HSPA1B/HSPA1A	15
Hypoxic niche	GO:0046597	negative regulation of viral entry into host cell	4/304	18/18866	0.000169209	0.00303025	0.00216772	PTX3/IFITM3/IFITM2/GSN	4
Hypoxic niche	GO:0032535	regulation of cellular component size	17/304	383/18866	0.000171501	0.00305794	0.00218753	TMSB10/VEGFA/SPP1/RTN4/MT3/PPP1R15A/OLFM1/ICAM1/PFN1/TNFRSF12A/NRCAM/LAMTOR4/APOE/CXCL12/NEFL/NRP1/GSN	17
Hypoxic niche	GO:1901216	positive regulation of neuron death	8/304	97/18866	0.000173038	0.00307199	0.00219757	NUPR1/DDIT4/DDIT3/EGR1/JUN/DKK1/FOS/CLU	8
Hypoxic niche	GO:0030278	regulation of ossification	12/304	212/18866	0.000176151	0.00308987	0.00221037	IGFBP5/CTHRC1/ID2/CITED1/CEBPD/ISG15/PTN/CEBPB/DKK1/FBN2/MDK/MGP	12
Hypoxic niche	GO:0008361	regulation of cell size	11/304	181/18866	0.000176306	0.00308987	0.00221037	VEGFA/SPP1/RTN4/MT3/OLFM1/TNFRSF12A/NRCAM/LAMTOR4/APOE/CXCL12/NRP1	11
Hypoxic niche	GO:0030323	respiratory tube development	11/304	181/18866	0.000176306	0.00308987	0.00221037	IGFBP5/VEGFA/ERRFI1/RDH10/CHI3L1/PDPN/PTN/YWHAZ/ITGA3/FSTL3/TNC	11
Hypoxic niche	GO:0048260	positive regulation of receptor-mediated endocytosis	6/304	52/18866	0.000181901	0.00317437	0.00227081	CD63/VEGFA/ANXA2/SERPINE1/CLU/APLN	6
Hypoxic niche	GO:0022612	gland morphogenesis	9/304	124/18866	0.000182767	0.00317596	0.00227195	IGFBP5/CAV1/PTN/SULF1/CEBPB/MDK/NRP1/ID4/TNC	9
Hypoxic niche	GO:0048010	vascular endothelial growth factor receptor signaling pathway	8/304	98/18866	0.000185826	0.00320198	0.00229056	VEGFA/HSP90AA1/MT3/SULF1/ITGA5/HSPB1/NRP1/PRKCB	8
Hypoxic niche	GO:2001243	negative regulation of intrinsic apoptotic signaling pathway	8/304	98/18866	0.000185826	0.00320198	0.00229056	MIF/ENO1/SOD2/CD44/HSPB1/CXCL12/CLU/HSPA1A	8
Hypoxic niche	GO:0046879	hormone secretion	15/304	314/18866	0.000187607	0.00321915	0.00230284	NPPA/AGT/SPP1/GLUL/ADM/SLC2A1/VGF/SLC25A6/GAL/IL11/ANXA1/VSNL1/PTPRN/NMB/APLN	15
Hypoxic niche	GO:0006006	glucose metabolic process	12/304	214/18866	0.000192207	0.00327762	0.00234467	APOD/GAPDH/ENO1/IGFBP3/ENO2/HK2/TPI1/PGK1/SLC39A14/FABP5/ALDOA/PGAM1	12
Hypoxic niche	GO:0071347	cellular response to interleukin-1	11/304	183/18866	0.00019407	0.00327762	0.00234467	UBA52/CXCL8/AKAP12/UBC/CHI3L1/ICAM1/CCL2/PSME2/SQSTM1/EGR1/CEBPB	11
Hypoxic niche	GO:2001235	positive regulation of apoptotic signaling pathway	11/304	183/18866	0.00019407	0.00327762	0.00234467	AGT/BNIP3/FAM162A/NUPR1/CAV1/DDIT3/TNFRSF12A/TPD52L1/YWHAZ/TIMP3/GSN	11
Hypoxic niche	GO:0008637	apoptotic mitochondrial changes	9/304	125/18866	0.000194211	0.00327762	0.00234467	BNIP3L/BNIP3/FAM162A/HK2/SOD2/YWHAZ/JUN/CLU/HSPA1A	9
Hypoxic niche	GO:1900024	regulation of substrate adhesion-dependent cell spreading	6/304	53/18866	0.000202377	0.00338538	0.00242176	S100A10/PDPN/POSTN/TACSTD2/MDK/NRP1	6
Hypoxic niche	GO:0090090	negative regulation of canonical Wnt signaling pathway	11/304	184/18866	0.000203507	0.00338538	0.00242176	CTHRC1/IGFBP2/PFDN5/CAV1/DDIT3/PSME2/APOE/IGFBP6/EGR1/DKK1/MDK	11
Hypoxic niche	GO:0031100	animal organ regeneration	7/304	75/18866	0.000204724	0.00338538	0.00242176	RPL30/ADM/CCND1/HMOX1/CXCL12/CEBPB/HAMP	7
Hypoxic niche	GO:0035924	cellular response to vascular endothelial growth factor stimulus	7/304	75/18866	0.000204724	0.00338538	0.00242176	CD63/VEGFA/MT1G/HSPB1/ANXA1/NRP1/SPHK1	7
Hypoxic niche	GO:0061844	antimicrobial humoral immune response mediated by antimicrobial peptide	7/304	75/18866	0.000204724	0.00338538	0.00242176	RPL39/RPL30/GAPDH/CXCL8/RPS19/GNLY/CXCL14	7
Hypoxic niche	GO:0019693	ribose phosphate metabolic process	18/304	427/18866	0.000209847	0.00345615	0.00247239	NPPA/ATP5ME/GAPDH/ENO1/LDHA/NUPR1/DDIT4/ENO2/HK2/TPI1/DBI/ATP5MF/UPP1/PGK1/TDO2/ALDOA/SCD/PGAM1	18
Hypoxic niche	GO:0046364	monosaccharide biosynthetic process	8/304	100/18866	0.000213735	0.00350611	0.00250812	GAPDH/ENO1/ENO2/TPI1/PGK1/SLC39A14/ALDOA/PGAM1	8
Hypoxic niche	GO:0050792	regulation of viral process	12/304	217/18866	0.000218626	0.00356225	0.00254828	PPIB/PABPC1/CXCL8/PTX3/IFITM3/LGALS1/IFITM2/ISG15/PPIA/APOE/JUN/GSN	12
Hypoxic niche	GO:0071621	granulocyte chemotaxis	9/304	127/18866	0.000218895	0.00356225	0.00254828	PPIB/LGALS3/CXCL8/CCL2/THBS4/SAA1/MDK/ANXA1/SCG2	9
Hypoxic niche	GO:0050770	regulation of axonogenesis	11/304	186/18866	0.00022355	0.00362363	0.00259219	VEGFA/SPP1/RTN4/MT3/OLFM1/TNFRSF12A/NRCAM/APOE/CXCL12/NEFL/NRP1	11
Hypoxic niche	GO:0015908	fatty acid transport	8/304	101/18866	0.000228927	0.00369618	0.00264409	MIF/PLIN2/SLC2A1/FABP3/APOE/FABP5/ANXA1/NMB	8
Hypoxic niche	GO:0002237	response to molecule of bacterial origin	16/304	356/18866	0.000230715	0.00371044	0.00265429	MIF/VIM/ADM/CXCL8/AKAP12/CITED1/ICAM1/CCL2/SERPINE1/SPON2/ASS1/GJB2/CEBPB/LY96/HAMP/FOS	16
Hypoxic niche	GO:1903900	regulation of viral life cycle	10/304	157/18866	0.000236869	0.00379453	0.00271445	PPIB/PABPC1/CXCL8/PTX3/IFITM3/LGALS1/IFITM2/ISG15/PPIA/GSN	10
Hypoxic niche	GO:0030178	negative regulation of Wnt signaling pathway	12/304	219/18866	0.000237908	0.00379634	0.00271574	CTHRC1/IGFBP2/PFDN5/CAV1/DDIT3/CITED1/PSME2/APOE/IGFBP6/EGR1/DKK1/MDK	12
Hypoxic niche	GO:0002931	response to ischemia	6/304	55/18866	0.000248762	0.00394802	0.00282425	CAV1/HK2/UCHL1/SQSTM1/GJB2/EGR1	6
Hypoxic niche	GO:0030168	platelet activation	10/304	158/18866	0.000249338	0.00394802	0.00282425	SERPINE2/PDPN/ACTB/COL1A2/APOE/HSPB1/YWHAZ/SAA1/PRKCB/CD9	10
Hypoxic niche	GO:0007178	transmembrane receptor protein serine/threonine kinase signaling pathway	16/304	359/18866	0.000253453	0.00399605	0.00285861	UBA52/VIM/UBC/CAV1/CITED1/COL1A2/SULF1/ZYX/EGR1/JUN/DKK1/FBN2/ITGA3/FSTL3/FOS/HSPA1A	16
Hypoxic niche	GO:0009914	hormone transport	15/304	323/18866	0.000254321	0.00399605	0.00285861	NPPA/AGT/SPP1/GLUL/ADM/SLC2A1/VGF/SLC25A6/GAL/IL11/ANXA1/VSNL1/PTPRN/NMB/APLN	15
Hypoxic niche	GO:0010565	regulation of cellular ketone metabolic process	11/304	189/18866	0.000256733	0.00401856	0.00287471	APOC1/ADM/CAV1/RDH10/PSME2/APOC2/FABP3/FABP5/EGR1/ANXA1/ODC1	11
Hypoxic niche	GO:0048709	oligodendrocyte differentiation	8/304	103/18866	0.000261971	0.00407115	0.00291233	BNIP3/ID2/PTN/MDK/ID4/CD9/CLU/GSN	8
Hypoxic niche	GO:0051092	positive regulation of NF-kappaB transcription factor activity	10/304	159/18866	0.000262353	0.00407115	0.00291233	AGT/UBA52/UBC/CAV1/ICAM1/SPHK1/PRKCB/CLU/HSPA1B/HSPA1A	10
Hypoxic niche	GO:0001893	maternal placenta development	5/304	36/18866	0.000263071	0.00407115	0.00291233	SPP1/CTSB/PTN/GJB2/JUNB	5
Hypoxic niche	GO:0060688	regulation of morphogenesis of a branching structure	6/304	56/18866	0.000274888	0.00423802	0.00303171	AGT/VEGFA/RTN4/SULF1/TACSTD2/MDK	6
Hypoxic niche	GO:0071496	cellular response to external stimulus	15/304	326/18866	0.000280699	0.00431142	0.00308421	NPPA/AGT/BNIP3/FAM107A/GLUL/SLC2A1/HMOX1/NAMPT/ICAM1/PTN/POSTN/UPP1/JUN/FOS/TNC	15
Hypoxic niche	GO:0006809	nitric oxide biosynthetic process	7/304	79/18866	0.000283063	0.00433149	0.00309857	AGT/HSP90AA1/CAV1/PTX3/ICAM1/ASS1/CLU	7
Hypoxic niche	GO:0009150	purine ribonucleotide metabolic process	17/304	401/18866	0.000293605	0.00447612	0.00320203	NPPA/ATP5ME/GAPDH/ENO1/LDHA/NUPR1/DDIT4/ENO2/HK2/TPI1/DBI/ATP5MF/PGK1/TDO2/ALDOA/SCD/PGAM1	17
Hypoxic niche	GO:0010951	negative regulation of endopeptidase activity	13/304	258/18866	0.000299789	0.00455346	0.00325735	SERPINE2/AGT/VEGFA/GAPDH/MT3/ANXA2/CD44/SERPINA3/TIMP1/A2M/SERPINE1/PTTG1/TIMP3	13
Hypoxic niche	GO:1905517	macrophage migration	6/304	57/18866	0.000303121	0.00458708	0.0032814	MIF/LGALS3/CCL2/SAA1/MDK/CD9	6
Hypoxic niche	GO:0036499	PERK-mediated unfolded protein response	4/304	21/18866	0.000318574	0.00478561	0.00342342	CXCL8/PPP1R15A/DDIT3/CCL2	4
Hypoxic niche	GO:0140467	integrated stress response signaling	4/304	21/18866	0.000318574	0.00478561	0.00342342	CXCL8/PPP1R15A/DDIT3/CCL2	4
Hypoxic niche	GO:0042180	cellular ketone metabolic process	13/304	260/18866	0.000322894	0.00483281	0.00345719	APOC1/ADM/CAV1/RDH10/PSME2/TPI1/APOC2/FABP3/TDO2/FABP5/EGR1/ANXA1/ODC1	13
Hypoxic niche	GO:0046683	response to organophosphorus	9/304	134/18866	0.000326728	0.0048724	0.00348551	IGFBP5/LDHA/CITED1/VGF/SDC1/AQP9/ASS1/PTPRN/FOS	9
Hypoxic niche	GO:0007409	axonogenesis	19/304	482/18866	0.000327954	0.00487296	0.00348591	VEGFA/SPP1/HSP90AA1/RTN4/MT3/OLFM1/GAP43/S100A6/TUBB3/TNFRSF12A/NRCAM/ACTB/APOE/UCHL1/CXCL12/CDH11/NPTX1/NEFL/NRP1	19
Hypoxic niche	GO:1903793	positive regulation of anion transport	6/304	58/18866	0.000333578	0.00493864	0.0035329	MIF/AGT/DBI/FABP3/APOE/CEBPB	6
Hypoxic niche	GO:0051051	negative regulation of transport	19/304	483/18866	0.000336485	0.00494144	0.0035349	SERPINE2/APOC1/APOD/LGALS3/CAV1/HMOX1/ICAM1/APOC2/APOE/SVIP/FABP5/IL11/ANXA1/VSNL1/PRKCB/HAMP/NMB/SLN/HSPA1A	19
Hypoxic niche	GO:0005996	monosaccharide metabolic process	14/304	296/18866	0.000337982	0.00494144	0.0035349	APOD/GAPDH/ENO1/SLC2A1/SLC2A3/IGFBP3/ENO2/HK2/TPI1/PGK1/SLC39A14/FABP5/ALDOA/PGAM1	14
Hypoxic niche	GO:0031647	regulation of protein stability	14/304	296/18866	0.000337982	0.00494144	0.0035349	PPIB/SERF2/GAPDH/HSP90AA1/RPL23/FAM107A/RTN4/MT3/PFN1/TOMM7/CLU/GSN/HSPA1B/HSPA1A	14
Hypoxic niche	GO:1903426	regulation of reactive oxygen species biosynthetic process	8/304	107/18866	0.000339792	0.00494144	0.0035349	AGT/HSP90AA1/CAV1/PTX3/ICAM1/ASS1/SLC5A3/CLU	8
Hypoxic niche	GO:2001237	negative regulation of extrinsic apoptotic signaling pathway	8/304	107/18866	0.000339792	0.00494144	0.0035349	LGALS3/HMOX1/ICAM1/SERPINE1/SCG2/NRP1/HSPA1B/HSPA1A	8
Hypoxic niche	GO:0046596	regulation of viral entry into host cell	5/304	38/18866	0.000341172	0.00494397	0.00353671	PTX3/IFITM3/LGALS1/IFITM2/GSN	5
Hypoxic niche	GO:0045861	negative regulation of proteolysis	16/304	369/18866	0.000343859	0.00496537	0.00355202	SERPINE2/AGT/VEGFA/GAPDH/RPL23/MT3/ANXA2/CD44/SERPINA3/TIMP1/A2M/SERPINE1/CAMK2N1/SVIP/PTTG1/TIMP3	16
Hypoxic niche	GO:0030193	regulation of blood coagulation	7/304	82/18866	0.000356319	0.00512725	0.00366782	SERPINE2/CAV1/PDPN/ANXA2/SERPINE1/APOE/CD9	7
Hypoxic niche	GO:0007229	integrin-mediated signaling pathway	8/304	108/18866	0.000361933	0.00518981	0.00371257	CD63/ISG15/TIMP1/PTN/ZYX/ITGA5/ITGA3/NRP1	8
Hypoxic niche	GO:0007160	cell-matrix adhesion	12/304	230/18866	0.000371853	0.00529503	0.00378785	CD63/APOD/VEGFA/S100A10/FAM107A/CD44/POSTN/SERPINE1/ZYX/CDKN2A/ITGA3/NRP1	12
Hypoxic niche	GO:0097191	extrinsic apoptotic signaling pathway	12/304	230/18866	0.000371853	0.00529503	0.00378785	AGT/LGALS3/CAV1/HMOX1/ICAM1/TNFRSF12A/SERPINE1/SCG2/NRP1/TIMP3/HSPA1B/HSPA1A	12
Hypoxic niche	GO:0043112	receptor metabolic process	11/304	198/18866	0.00038227	0.00542453	0.00388048	CD63/VEGFA/ADM/CXCL8/CAV1/ANXA2/RAMP1/APOE/DKK1/CD9/APLN	11
Hypoxic niche	GO:1900046	regulation of hemostasis	7/304	83/18866	0.000383855	0.00542825	0.00388314	SERPINE2/CAV1/PDPN/ANXA2/SERPINE1/APOE/CD9	7
Hypoxic niche	GO:0010632	regulation of epithelial cell migration	14/304	301/18866	0.000399899	0.00563569	0.00403154	AGT/VEGFA/GLUL/RTN4/HMOX1/PFN1/PTN/APOE/HSPB1/TACSTD2/JUN/ANXA1/ITGA3/NRP1	14
Hypoxic niche	GO:0046209	nitric oxide metabolic process	7/304	84/18866	0.000413068	0.00580134	0.00415004	AGT/HSP90AA1/CAV1/PTX3/ICAM1/ASS1/CLU	7
Hypoxic niche	GO:0016052	carbohydrate catabolic process	11/304	200/18866	0.000416246	0.0058062	0.00415351	GAPDH/ENO1/LDHA/NUPR1/DDIT4/ENO2/HK2/TPI1/PGK1/ALDOA/PGAM1	11
Hypoxic niche	GO:2000377	regulation of reactive oxygen species metabolic process	11/304	200/18866	0.000416246	0.0058062	0.00415351	AGT/HSP90AA1/BNIP3/MT3/CAV1/HK2/PTX3/ICAM1/ASS1/SLC5A3/CLU	11
Hypoxic niche	GO:0051090	regulation of DNA-binding transcription factor activity	18/304	455/18866	0.000449502	0.00624884	0.00447016	AGT/UBA52/VEGFA/NUPR1/UBC/ID2/CAV1/DDIT3/HMOX1/ICAM1/CDKN2A/JUN/SPHK1/PRKCB/FOS/CLU/HSPA1B/HSPA1A	18
Hypoxic niche	GO:0007179	transforming growth factor beta receptor signaling pathway	11/304	202/18866	0.000452719	0.0062723	0.00448694	UBA52/UBC/CAV1/CITED1/COL1A2/ZYX/JUN/FBN2/ITGA3/FOS/HSPA1A	11
Hypoxic niche	GO:0034447	very-low-density lipoprotein particle clearance	3/304	10/18866	0.000457105	0.00631175	0.00451516	APOC1/APOC2/APOE	3
Hypoxic niche	GO:0031639	plasminogen activation	4/304	23/18866	0.000459527	0.00632389	0.00452384	SERPINE2/ENO1/SERPINE1/PGK1	4
Hypoxic niche	GO:0062012	regulation of small molecule metabolic process	18/304	456/18866	0.000461272	0.00632668	0.00452584	APOC1/ENO1/ADM/IGFBP3/NUPR1/DDIT4/CAV1/RDH10/PSME2/APOC2/FABP3/APOE/FABP5/EGR1/SCD/PGAM1/ANXA1/ODC1	18
Hypoxic niche	GO:0007596	blood coagulation	15/304	343/18866	0.000479278	0.00655173	0.00468683	SERPINE2/CAV1/PDPN/ANXA2/A2M/ACTB/COL1A2/SERPINE1/APOE/HSPB1/F13A1/YWHAZ/SAA1/PRKCB/CD9	15
Hypoxic niche	GO:0071548	response to dexamethasone	5/304	41/18866	0.000489684	0.00667175	0.00477269	ERRFI1/DDIT4/ICAM1/ASS1/GJB2	5
Hypoxic niche	GO:0010466	negative regulation of peptidase activity	13/304	272/18866	0.000495908	0.00673417	0.00481735	SERPINE2/AGT/VEGFA/GAPDH/MT3/ANXA2/CD44/SERPINA3/TIMP1/A2M/SERPINE1/PTTG1/TIMP3	13
Hypoxic niche	GO:0030879	mammary gland development	9/304	142/18866	0.000500261	0.00677085	0.00484359	IGFBP5/VEGFA/RTN4/ID2/CAV1/HK2/CCND1/CEBPB/APLN	9
Hypoxic niche	GO:2001057	reactive nitrogen species metabolic process	7/304	87/18866	0.000511505	0.00689923	0.00493542	AGT/HSP90AA1/CAV1/PTX3/ICAM1/ASS1/CLU	7
Hypoxic niche	GO:0048660	regulation of smooth muscle cell proliferation	10/304	173/18866	0.00051311	0.00689923	0.00493542	IGFBP5/AGT/APOD/IGFBP3/ID2/HMOX1/NAMPT/SOD2/JUN/APLN	10
Hypoxic niche	GO:0035296	regulation of tube diameter	9/304	143/18866	0.000526465	0.00700985	0.00501455	NPPA/AGT/ADM/CAV1/HMOX1/SOD2/ICAM1/APOE/APLN	9
Hypoxic niche	GO:0072006	nephron development	9/304	143/18866	0.000526465	0.00700985	0.00501455	AGT/VEGFA/IRX1/CITED1/SULF1/TACSTD2/PODXL/EGR1/ITGA3	9
Hypoxic niche	GO:0097746	regulation of blood vessel diameter	9/304	143/18866	0.000526465	0.00700985	0.00501455	NPPA/AGT/ADM/CAV1/HMOX1/SOD2/ICAM1/APOE/APLN	9
Hypoxic niche	GO:0015718	monocarboxylic acid transport	10/304	174/18866	0.000536802	0.00712435	0.00509647	MIF/PLIN2/SLC2A1/FABP3/APOE/AQP9/FABP5/SLC16A3/ANXA1/NMB	10
Hypoxic niche	GO:0036003	positive regulation of transcription from RNA polymerase II promoter in response to stress	4/304	24/18866	0.000544483	0.00717982	0.00513615	VEGFA/MT3/DDIT3/CEBPB	4
Hypoxic niche	GO:0070841	inclusion body assembly	4/304	24/18866	0.000544483	0.00717982	0.00513615	CLU/HSPA1B/HSPA1A/DNAJB1	4
Hypoxic niche	GO:0050818	regulation of coagulation	7/304	88/18866	0.000548174	0.00718801	0.005142	SERPINE2/CAV1/PDPN/ANXA2/SERPINE1/APOE/CD9	7
Hypoxic niche	GO:0048246	macrophage chemotaxis	5/304	42/18866	0.000548609	0.00718801	0.005142	MIF/LGALS3/CCL2/SAA1/MDK	5
Hypoxic niche	GO:0035150	regulation of tube size	9/304	144/18866	0.000553785	0.0072031	0.0051528	NPPA/AGT/ADM/CAV1/HMOX1/SOD2/ICAM1/APOE/APLN	9
Hypoxic niche	GO:0046890	regulation of lipid biosynthetic process	11/304	207/18866	0.00055578	0.0072031	0.0051528	APOC1/ADM/RDH10/APOC2/FABP3/APOE/FABP5/EGR1/SCD/ANXA1/SPHK1	11
Hypoxic niche	GO:0050866	negative regulation of cell activation	11/304	207/18866	0.00055578	0.0072031	0.0051528	SERPINE2/GPNMB/LGALS3/ID2/HMOX1/GAL/APOE/CEBPB/MDK/ANXA1/CD9	11
Hypoxic niche	GO:0007599	hemostasis	15/304	348/18866	0.000556787	0.0072031	0.0051528	SERPINE2/CAV1/PDPN/ANXA2/A2M/ACTB/COL1A2/SERPINE1/APOE/HSPB1/F13A1/YWHAZ/SAA1/PRKCB/CD9	15
Hypoxic niche	GO:0048659	smooth muscle cell proliferation	10/304	175/18866	0.000561393	0.00723985	0.00517909	IGFBP5/AGT/APOD/IGFBP3/ID2/HMOX1/NAMPT/SOD2/JUN/APLN	10
Hypoxic niche	GO:0060135	maternal process involved in female pregnancy	6/304	64/18866	0.00057003	0.0073282	0.00524229	SPP1/CTSB/PTN/GJB2/ITGA3/JUNB	6
Hypoxic niche	GO:0050817	coagulation	15/304	349/18866	0.00057351	0.00734988	0.0052578	SERPINE2/CAV1/PDPN/ANXA2/A2M/ACTB/COL1A2/SERPINE1/APOE/HSPB1/F13A1/YWHAZ/SAA1/PRKCB/CD9	15
Hypoxic niche	GO:0071222	cellular response to lipopolysaccharide	11/304	208/18866	0.00057858	0.00739176	0.00528776	MIF/VIM/CXCL8/ICAM1/CCL2/SERPINE1/SPON2/ASS1/CEBPB/LY96/HAMP	11
Hypoxic niche	GO:0010634	positive regulation of epithelial cell migration	10/304	176/18866	0.00058691	0.00747489	0.00534723	AGT/VEGFA/RTN4/HMOX1/PFN1/HSPB1/JUN/ANXA1/ITGA3/NRP1	10
Hypoxic niche	GO:1903532	positive regulation of secretion by cell	14/304	313/18866	0.000589226	0.00748116	0.00535171	MIF/NPPA/AGT/GAPDH/SPP1/GLUL/PPIA/SDC1/GAL/CXCL12/SAA1/VSNL1/NMB/APLN	14
Hypoxic niche	GO:0001953	negative regulation of cell-matrix adhesion	5/304	43/18866	0.000612702	0.00775522	0.00554776	APOD/FAM107A/POSTN/SERPINE1/CDKN2A	5
Hypoxic niche	GO:0018401	peptidyl-proline hydroxylation to 4-hydroxy-L-proline	3/304	11/18866	0.000621039	0.00781251	0.00558875	EGLN3/ERO1A/P4HA1	3
Hypoxic niche	GO:0090084	negative regulation of inclusion body assembly	3/304	11/18866	0.000621039	0.00781251	0.00558875	HSPA1B/HSPA1A/DNAJB1	3
Hypoxic niche	GO:0050927	positive regulation of positive chemotaxis	4/304	25/18866	0.00064003	0.00798792	0.00571423	VEGFA/CXCL8/CXCL12/SCG2	4
Hypoxic niche	GO:0097205	renal filtration	4/304	25/18866	0.00064003	0.00798792	0.00571423	SULF1/IGHA2/ITGA3/IGHA1	4
Hypoxic niche	GO:0048771	tissue remodeling	10/304	178/18866	0.000640826	0.00798792	0.00571423	IGFBP5/AGT/GPNMB/CTHRC1/SPP1/CAV1/TIMP1/PTN/THBS4/MDK	10
Hypoxic niche	GO:0071692	protein localization to extracellular region	18/304	470/18866	0.000656316	0.00815621	0.00583461	MIF/AGT/GAPDH/GLUL/SLC2A1/VGF/PPIA/SLC25A6/STEAP3/PDIA4/GAL/APOE/SAA1/FBN2/ANXA1/VSNL1/SCG2/PTPRN	18
Hypoxic niche	GO:0033273	response to vitamin	7/304	91/18866	0.000670875	0.00831196	0.00594603	SPP1/CCND1/PTN/POSTN/HAMP/GSN/TNC	7
Hypoxic niche	GO:0071216	cellular response to biotic stimulus	12/304	246/18866	0.000676948	0.00836194	0.00598178	MIF/VIM/CXCL8/DDIT3/ICAM1/CCL2/SERPINE1/SPON2/ASS1/CEBPB/LY96/HAMP	12
Hypoxic niche	GO:0014074	response to purine-containing compound	9/304	149/18866	0.000708392	0.00872407	0.00624084	IGFBP5/LDHA/CITED1/VGF/SDC1/AQP9/ASS1/PTPRN/FOS	9
Hypoxic niche	GO:1905897	regulation of response to endoplasmic reticulum stress	7/304	92/18866	0.000716286	0.00879488	0.00629149	PPP1R15A/NUPR1/CAV1/DDIT3/SVIP/CLU/HSPA1A	7
Hypoxic niche	GO:0002548	monocyte chemotaxis	6/304	67/18866	0.000728802	0.00890166	0.00636788	LGALS3/CCL2/SERPINE1/RPS19/CXCL12/ANXA1	6
Hypoxic niche	GO:1905330	regulation of morphogenesis of an epithelium	10/304	181/18866	0.000729324	0.00890166	0.00636788	AGT/CTHRC1/VEGFA/CITED1/PSME2/PFN1/SULF1/TACSTD2/DKK1/MDK	10
Hypoxic niche	GO:0097530	granulocyte migration	9/304	150/18866	0.00074318	0.00898225	0.00642553	PPIB/LGALS3/CXCL8/CCL2/THBS4/SAA1/MDK/ANXA1/SCG2	9
Hypoxic niche	GO:0031579	membrane raft organization	4/304	26/18866	0.000746878	0.00898225	0.00642553	S100A10/CAV1/ANXA2/GSN	4
Hypoxic niche	GO:0043567	regulation of insulin-like growth factor receptor signaling pathway	4/304	26/18866	0.000746878	0.00898225	0.00642553	IGFBP5/IGFBP2/IGFBP3/IGFBP6	4
Hypoxic niche	GO:0050926	regulation of positive chemotaxis	4/304	26/18866	0.000746878	0.00898225	0.00642553	VEGFA/CXCL8/CXCL12/SCG2	4
Hypoxic niche	GO:0060384	innervation	4/304	26/18866	0.000746878	0.00898225	0.00642553	SERPINE2/SULF1/NPTX1/NRP1	4
Hypoxic niche	GO:0090288	negative regulation of cellular response to growth factor stimulus	10/304	182/18866	0.00076097	0.00909947	0.00650938	AGT/UBA52/UBC/CAV1/SULF1/DKK1/FBN2/FSTL3/APLN/HSPA1A	10
Hypoxic niche	GO:0070374	positive regulation of ERK1 and ERK2 cascade	11/304	215/18866	0.000761063	0.00909947	0.00650938	MIF/GPNMB/MT3/AKAP12/CHI3L1/ICAM1/CCL2/CD44/APOE/JUN/NRP1	11
Hypoxic niche	GO:1903035	negative regulation of response to wounding	7/304	93/18866	0.000764097	0.00910919	0.00651634	SERPINE2/SPP1/ANXA2/SERPINE1/APOE/MDK/CD9	7
Hypoxic niche	GO:0061041	regulation of wound healing	9/304	151/18866	0.00077935	0.00926409	0.00662715	SERPINE2/CAV1/PDPN/ANXA2/TNFRSF12A/SERPINE1/APOE/ANXA1/CD9	9
Hypoxic niche	GO:0010660	regulation of muscle cell apoptotic process	7/304	94/18866	0.000814397	0.00955969	0.0068386	AGT/BNIP3/NUPR1/HMOX1/SOD2/CDKN2A/MDK	7
Hypoxic niche	GO:0010811	positive regulation of cell-substrate adhesion	8/304	122/18866	0.000815867	0.00955969	0.0068386	VEGFA/S100A10/PTN/COL8A1/ITGA5/MDK/ITGA3/NRP1	8
Hypoxic niche	GO:0001765	membrane raft assembly	3/304	12/18866	0.000818203	0.00955969	0.0068386	S100A10/CAV1/ANXA2	3
Hypoxic niche	GO:0010755	regulation of plasminogen activation	3/304	12/18866	0.000818203	0.00955969	0.0068386	SERPINE2/ENO1/SERPINE1	3
Hypoxic niche	GO:0033700	phospholipid efflux	3/304	12/18866	0.000818203	0.00955969	0.0068386	APOC1/APOC2/APOE	3
Hypoxic niche	GO:0097201	negative regulation of transcription from RNA polymerase II promoter in response to stress	3/304	12/18866	0.000818203	0.00955969	0.0068386	JUN/HSPA1A/DNAJB1	3
Hypoxic niche	GO:0051271	negative regulation of cellular component movement	16/304	400/18866	0.000821624	0.00957238	0.00684768	MIF/IGFBP5/APOD/IGFBP3/HMOX1/CCL2/TIMP1/CLIC4/PTN/SERPINE1/SULF1/APOE/TACSTD2/CXCL12/NRP1/CD9	16
Hypoxic niche	GO:0051235	maintenance of location	14/304	324/18866	0.00082494	0.0095838	0.00685585	TMSB10/PLIN2/HILPDA/ERO1A/CAV1/HK2/DDIT3/MEST/KDELR2/APOE/FTL/FTH1/FBN2/GSN	14
Hypoxic niche	GO:0071560	cellular response to transforming growth factor beta stimulus	12/304	252/18866	0.000835672	0.00968105	0.00692542	UBA52/UBC/CAV1/CITED1/COL1A2/POSTN/ZYX/JUN/FBN2/ITGA3/FOS/HSPA1A	12
Hypoxic niche	GO:0048662	negative regulation of smooth muscle cell proliferation	6/304	69/18866	0.000852286	0.00984571	0.00704321	IGFBP5/APOD/IGFBP3/HMOX1/SOD2/APLN	6
Hypoxic niche	GO:0031668	cellular response to extracellular stimulus	12/304	253/18866	0.000864928	0.00994509	0.0071143	FAM107A/GLUL/SLC2A1/HMOX1/NAMPT/ICAM1/PTN/POSTN/UPP1/JUN/FOS/TNC	12
Hypoxic niche	GO:0018126	protein hydroxylation	4/304	27/18866	0.000865739	0.00994509	0.0071143	EGLN3/ERO1A/P4HA1/PLOD1	4
Hypoxic niche	GO:0006163	purine nucleotide metabolic process	17/304	442/18866	0.000879229	0.0100718	0.00720497	NPPA/ATP5ME/GAPDH/ENO1/LDHA/NUPR1/DDIT4/ENO2/HK2/TPI1/DBI/ATP5MF/PGK1/TDO2/ALDOA/SCD/PGAM1	17
Hypoxic niche	GO:0019318	hexose metabolic process	12/304	254/18866	0.000895034	0.0102132	0.00730611	APOD/GAPDH/ENO1/IGFBP3/ENO2/HK2/TPI1/PGK1/SLC39A14/FABP5/ALDOA/PGAM1	12
Hypoxic niche	GO:0002262	myeloid cell homeostasis	9/304	154/18866	0.000896552	0.0102132	0.00730611	VEGFA/ID2/HMOX1/ISG15/RPS19/PRDX1/ANXA1/HSPA1B/HSPA1A	9
Hypoxic niche	GO:0010631	epithelial cell migration	15/304	365/18866	0.000905432	0.0102858	0.00735804	AGT/VEGFA/GLUL/RTN4/HMOX1/PFN1/PTN/APOE/HSPB1/TACSTD2/JUN/ANXA1/SCG2/ITGA3/NRP1	15
Hypoxic niche	GO:0006953	acute-phase response	5/304	47/18866	0.000926489	0.0104383	0.0074671	SERPINA3/ASS1/SAA1/CEBPB/HAMP	5
Hypoxic niche	GO:0014003	oligodendrocyte development	5/304	47/18866	0.000926489	0.0104383	0.0074671	ID2/ID4/CD9/CLU/GSN	5
Hypoxic niche	GO:0035722	interleukin-12-mediated signaling pathway	5/304	47/18866	0.000926489	0.0104383	0.0074671	MIF/SOD2/PSME2/ANXA2/PPIA	5
Hypoxic niche	GO:0008217	regulation of blood pressure	10/304	187/18866	0.000936649	0.0104889	0.00750334	NPPA/AGT/ADM/ID2/HMOX1/NAMPT/SOD2/COL1A2/POSTN/APLN	10
Hypoxic niche	GO:0050821	protein stabilization	10/304	187/18866	0.000936649	0.0104889	0.00750334	PPIB/GAPDH/HSP90AA1/RPL23/RTN4/MT3/PFN1/CLU/HSPA1B/HSPA1A	10
Hypoxic niche	GO:0048754	branching morphogenesis of an epithelial tube	9/304	155/18866	0.000938658	0.0104889	0.00750334	AGT/VEGFA/RDH10/CITED1/CLIC4/TACSTD2/MDK/NRP1/TNC	9
Hypoxic niche	GO:0031669	cellular response to nutrient levels	11/304	221/18866	0.00095335	0.0106242	0.00760008	FAM107A/GLUL/SLC2A1/HMOX1/NAMPT/ICAM1/PTN/POSTN/UPP1/JUN/TNC	11
Hypoxic niche	GO:0001952	regulation of cell-matrix adhesion	8/304	125/18866	0.000956183	0.0106269	0.00760201	APOD/VEGFA/S100A10/FAM107A/POSTN/SERPINE1/CDKN2A/NRP1	8
Hypoxic niche	GO:0031345	negative regulation of cell projection organization	10/304	188/18866	0.000975492	0.0107791	0.00771093	SPP1/VIM/RTN4/MT3/LGALS1/APOE/TACSTD2/DKK1/ITGA3/NRP1	10
Hypoxic niche	GO:0071674	mononuclear cell migration	7/304	97/18866	0.000981144	0.0107791	0.00771093	LGALS3/CCL2/SERPINE1/RPS19/CXCL12/MDK/ANXA1	7
Hypoxic niche	GO:1901655	cellular response to ketone	7/304	97/18866	0.000981144	0.0107791	0.00771093	SPP1/ERRFI1/DDIT4/ICAM1/ASS1/GJB2/TNC	7
Hypoxic niche	GO:0001890	placenta development	9/304	156/18866	0.000982356	0.0107791	0.00771093	SPP1/ADM/SOCS3/CITED1/CTSB/PTN/GJB2/CEBPB/JUNB	9
Hypoxic niche	GO:0090132	epithelium migration	15/304	368/18866	0.000983026	0.0107791	0.00771093	AGT/VEGFA/GLUL/RTN4/HMOX1/PFN1/PTN/APOE/HSPB1/TACSTD2/JUN/ANXA1/SCG2/ITGA3/NRP1	15
Hypoxic niche	GO:0071219	cellular response to molecule of bacterial origin	11/304	222/18866	0.000989	0.0108157	0.0077371	MIF/VIM/CXCL8/ICAM1/CCL2/SERPINE1/SPON2/ASS1/CEBPB/LY96/HAMP	11
Hypoxic niche	GO:0033598	mammary gland epithelial cell proliferation	4/304	28/18866	0.000997328	0.0108778	0.0077815	RTN4/ID2/CCND1/CEBPB	4
Hypoxic niche	GO:0060562	epithelial tube morphogenesis	14/304	331/18866	0.00101301	0.0110195	0.00788288	AGT/CTHRC1/VEGFA/ADM/IRX1/RDH10/CITED1/PFN1/CLIC4/TACSTD2/PODXL/MDK/NRP1/TNC	14
Hypoxic niche	GO:0031952	regulation of protein autophosphorylation	5/304	48/18866	0.00102076	0.0110699	0.00791897	GPNMB/VEGFA/ERRFI1/CAV1/JUN	5
Hypoxic niche	GO:0071559	response to transforming growth factor beta	12/304	258/18866	0.00102435	0.0110699	0.00791897	UBA52/UBC/CAV1/CITED1/COL1A2/POSTN/ZYX/JUN/FBN2/ITGA3/FOS/HSPA1A	12
Hypoxic niche	GO:0008406	gonad development	11/304	223/18866	0.00102574	0.0110699	0.00791897	VEGFA/NUPR1/CCND1/RDH10/PTX3/ICAM1/VGF/SDC1/CEBPB/PTPRN/FSTL3	11
Hypoxic niche	GO:0010657	muscle cell apoptotic process	7/304	98/18866	0.00104232	0.0111664	0.007988	AGT/BNIP3/NUPR1/HMOX1/SOD2/CDKN2A/MDK	7
Hypoxic niche	GO:0016264	gap junction assembly	3/304	13/18866	0.00105102	0.0111664	0.007988	AGT/CAV1/GJB2	3
Hypoxic niche	GO:0031953	negative regulation of protein autophosphorylation	3/304	13/18866	0.00105102	0.0111664	0.007988	ERRFI1/CAV1/JUN	3
Hypoxic niche	GO:0032352	positive regulation of hormone metabolic process	3/304	13/18866	0.00105102	0.0111664	0.007988	ADM/RDH10/EGR1	3
Hypoxic niche	GO:0061469	regulation of type B pancreatic cell proliferation	3/304	13/18866	0.00105102	0.0111664	0.007988	NUPR1/ERRFI1/PTPRN	3
Hypoxic niche	GO:1900272	negative regulation of long-term synaptic potentiation	3/304	13/18866	0.00105102	0.0111664	0.007988	FAM107A/PTN/APOE	3
Hypoxic niche	GO:0019079	viral genome replication	8/304	127/18866	0.00106001	0.0112328	0.00803549	PPIB/PABPC1/CXCL8/CCL2/IFITM3/IFITM2/ISG15/PPIA	8
Hypoxic niche	GO:0072503	cellular divalent inorganic cation homeostasis	18/304	492/18866	0.00110533	0.0116829	0.00835743	AGT/MT1X/MT2A/BNIP3/MT3/ADM/ERO1A/MT1H/CAV1/DDIT3/MT1G/APOE/CXCL12/SLC39A14/SAA1/MT1E/PRKCB/NMB	18
Hypoxic niche	GO:1903409	reactive oxygen species biosynthetic process	8/304	128/18866	0.0011152	0.0117079	0.00837538	AGT/HSP90AA1/CAV1/PTX3/ICAM1/ASS1/SLC5A3/CLU	8
Hypoxic niche	GO:0071356	cellular response to tumor necrosis factor	13/304	297/18866	0.00111686	0.0117079	0.00837538	CXCL8/AKAP12/CHI3L1/ICAM1/CCL2/PSME2/TNFRSF12A/POSTN/ASS1/SPHK1/HAMP/HSPA1B/HSPA1A	13
Hypoxic niche	GO:0002686	negative regulation of leukocyte migration	5/304	49/18866	0.00112198	0.0117079	0.00837538	MIF/APOD/HMOX1/CCL2/CXCL12	5
Hypoxic niche	GO:0007595	lactation	5/304	49/18866	0.00112198	0.0117079	0.00837538	VEGFA/CAV1/HK2/CCND1/APLN	5
Hypoxic niche	GO:0071349	cellular response to interleukin-12	5/304	49/18866	0.00112198	0.0117079	0.00837538	MIF/SOD2/PSME2/ANXA2/PPIA	5
Hypoxic niche	GO:0008037	cell recognition	11/304	226/18866	0.0011428	0.011895	0.00850919	RTN4/LGALS3/GAP43/NRCAM/IGHA2/IGHM/YWHAZ/ALDOA/NRP1/CD9/IGHA1	11
Hypoxic niche	GO:0090130	tissue migration	15/304	374/18866	0.00115518	0.0119934	0.00857959	AGT/VEGFA/GLUL/RTN4/HMOX1/PFN1/PTN/APOE/HSPB1/TACSTD2/JUN/ANXA1/SCG2/ITGA3/NRP1	15
Hypoxic niche	GO:0061448	connective tissue development	12/304	262/18866	0.00116884	0.0120329	0.00860783	ID2/MAF/CHI3L1/CD44/TIMP1/SULF1/SLC39A14/PITX1/EGR1/MDK/ID4/MGP	12
Hypoxic niche	GO:0034101	erythrocyte homeostasis	8/304	129/18866	0.00117266	0.0120329	0.00860783	VEGFA/ID2/HMOX1/ISG15/RPS19/PRDX1/HSPA1B/HSPA1A	8
Hypoxic niche	GO:0008585	female gonad development	7/304	100/18866	0.00117365	0.0120329	0.00860783	VEGFA/NUPR1/PTX3/ICAM1/VGF/CEBPB/PTPRN	7
Hypoxic niche	GO:0045069	regulation of viral genome replication	7/304	100/18866	0.00117365	0.0120329	0.00860783	PPIB/PABPC1/CXCL8/IFITM3/IFITM2/ISG15/PPIA	7
Hypoxic niche	GO:0045807	positive regulation of endocytosis	7/304	100/18866	0.00117365	0.0120329	0.00860783	CD63/VEGFA/ANXA2/SERPINE1/APOE/CLU/APLN	7
Hypoxic niche	GO:0050730	regulation of peptidyl-tyrosine phosphorylation	12/304	263/18866	0.00120749	0.0123489	0.0088339	MIF/AGT/VEGFA/ERRFI1/CAV1/SOCS3/ICAM1/CD44/ITGA5/THBS4/IL11/NRP1	12
Hypoxic niche	GO:0008038	neuron recognition	5/304	50/18866	0.00123043	0.0124901	0.0089349	RTN4/GAP43/NRCAM/YWHAZ/NRP1	5
Hypoxic niche	GO:0030195	negative regulation of blood coagulation	5/304	50/18866	0.00123043	0.0124901	0.0089349	SERPINE2/ANXA2/SERPINE1/APOE/CD9	5
Hypoxic niche	GO:0070671	response to interleukin-12	5/304	50/18866	0.00123043	0.0124901	0.0089349	MIF/SOD2/PSME2/ANXA2/PPIA	5
Hypoxic niche	GO:0006959	humoral immune response	15/304	377/18866	0.00125038	0.0126612	0.00905732	RPL39/RPL30/GAPDH/CXCL8/CCL2/A2M/IGHA2/RPS19/SPON2/IGHM/GNLY/CFB/CXCL14/CLU/IGHA1	15
Hypoxic niche	GO:0045137	development of primary sexual characteristics	11/304	229/18866	0.00127066	0.0128349	0.00918156	VEGFA/NUPR1/CCND1/RDH10/PTX3/ICAM1/VGF/SDC1/CEBPB/PTPRN/FSTL3	11
Hypoxic niche	GO:0050731	positive regulation of peptidyl-tyrosine phosphorylation	10/304	195/18866	0.00128599	0.0129579	0.00926952	MIF/AGT/VEGFA/SOCS3/ICAM1/CD44/ITGA5/THBS4/IL11/NRP1	10
Hypoxic niche	GO:0001516	prostaglandin biosynthetic process	4/304	30/18866	0.00130155	0.012987	0.00929037	MIF/PTGDS/FABP5/ANXA1	4
Hypoxic niche	GO:0034110	regulation of homotypic cell-cell adhesion	4/304	30/18866	0.00130155	0.012987	0.00929037	SERPINE2/LGALS1/PDPN/CD9	4
Hypoxic niche	GO:0046457	prostanoid biosynthetic process	4/304	30/18866	0.00130155	0.012987	0.00929037	MIF/PTGDS/FABP5/ANXA1	4
Hypoxic niche	GO:1900027	regulation of ruffle assembly	4/304	30/18866	0.00130155	0.012987	0.00929037	CAV1/ICAM1/PFN1/TACSTD2	4
Hypoxic niche	GO:0051047	positive regulation of secretion	14/304	340/18866	0.0013067	0.0130067	0.00930446	MIF/NPPA/AGT/GAPDH/SPP1/GLUL/PPIA/SDC1/GAL/CXCL12/SAA1/VSNL1/NMB/APLN	14
Hypoxic niche	GO:0010872	regulation of cholesterol esterification	3/304	14/18866	0.00132178	0.013125	0.00938907	APOC1/AGT/APOE	3
Hypoxic niche	GO:1900047	negative regulation of hemostasis	5/304	51/18866	0.00134645	0.0133376	0.00954119	SERPINE2/ANXA2/SERPINE1/APOE/CD9	5
Hypoxic niche	GO:0001101	response to acid chemical	8/304	132/18866	0.00135933	0.0134328	0.00960926	VEGFA/ICAM1/PTN/COL1A2/LAMTOR4/ASS1/CEBPB/CD9	8
Hypoxic niche	GO:0046883	regulation of hormone secretion	12/304	267/18866	0.00137285	0.0135338	0.00968154	NPPA/AGT/SPP1/GLUL/SLC2A1/SLC25A6/GAL/IL11/ANXA1/VSNL1/NMB/APLN	12
Hypoxic niche	GO:0008630	intrinsic apoptotic signaling pathway in response to DNA damage	7/304	103/18866	0.00139459	0.0136823	0.00978778	MIF/NUPR1/DDIT4/HMOX1/CD44/CXCL12/CLU	7
Hypoxic niche	GO:0030593	neutrophil chemotaxis	7/304	103/18866	0.00139459	0.0136823	0.00978778	PPIB/LGALS3/CXCL8/CCL2/THBS4/SAA1/MDK	7
Hypoxic niche	GO:0048511	rhythmic process	13/304	305/18866	0.00141815	0.0138245	0.00988944	PTGDS/ID2/BHLHE41/PTX3/NAMPT/PTN/SERPINE1/ASS1/EGR1/JUN/MDK/PTPRN/ID4	13
Hypoxic niche	GO:0009306	protein secretion	17/304	462/18866	0.00141857	0.0138245	0.00988944	MIF/AGT/GAPDH/GLUL/SLC2A1/VGF/PPIA/SLC25A6/STEAP3/PDIA4/GAL/APOE/SAA1/ANXA1/VSNL1/SCG2/PTPRN	17
Hypoxic niche	GO:0010721	negative regulation of cell development	14/304	343/18866	0.00141919	0.0138245	0.00988944	VEGFA/SPP1/VIM/RTN4/MT3/ID2/LGALS1/PTN/POSTN/APOE/TACSTD2/DKK1/NRP1/ID4	14
Hypoxic niche	GO:0035592	establishment of protein localization to extracellular region	17/304	463/18866	0.00145162	0.0141068	0.0100914	MIF/AGT/GAPDH/GLUL/SLC2A1/VGF/PPIA/SLC25A6/STEAP3/PDIA4/GAL/APOE/SAA1/ANXA1/VSNL1/SCG2/PTPRN	17
Hypoxic niche	GO:0034368	protein-lipid complex remodeling	4/304	31/18866	0.00147561	0.0142054	0.0101619	APOC1/AGT/APOC2/APOE	4
Hypoxic niche	GO:0034369	plasma lipoprotein particle remodeling	4/304	31/18866	0.00147561	0.0142054	0.0101619	APOC1/AGT/APOC2/APOE	4
Hypoxic niche	GO:0045940	positive regulation of steroid metabolic process	4/304	31/18866	0.00147561	0.0142054	0.0101619	APOC1/AGT/ADM/APOE	4
Hypoxic niche	GO:1902230	negative regulation of intrinsic apoptotic signaling pathway in response to DNA damage	4/304	31/18866	0.00147561	0.0142054	0.0101619	MIF/CD44/CXCL12/CLU	4
Hypoxic niche	GO:0051091	positive regulation of DNA-binding transcription factor activity	12/304	270/18866	0.00150881	0.0144909	0.0103662	AGT/UBA52/VEGFA/UBC/CAV1/DDIT3/ICAM1/SPHK1/PRKCB/CLU/HSPA1B/HSPA1A	12
Hypoxic niche	GO:0046545	development of primary female sexual characteristics	7/304	105/18866	0.00155905	0.0149385	0.0106863	VEGFA/NUPR1/PTX3/ICAM1/VGF/CEBPB/PTPRN	7
Hypoxic niche	GO:0010506	regulation of autophagy	14/304	347/18866	0.00158167	0.0151199	0.0108162	GAPDH/BNIP3L/BNIP3/MT3/NUPR1/HK2/DDIT3/HMOX1/NAMPT/TOMM7/LAMTOR4/HSPB1/UCHL1/SVIP	14
Hypoxic niche	GO:0001895	retina homeostasis	6/304	78/18866	0.0016188	0.0154271	0.0110359	SLC2A1/ACTB/IGHA2/HSPB1/PRDX1/IGHA1	6
Hypoxic niche	GO:0044849	estrous cycle	3/304	15/18866	0.00163262	0.0154271	0.0110359	PTN/EGR1/MDK	3
Hypoxic niche	GO:0045837	negative regulation of membrane potential	3/304	15/18866	0.00163262	0.0154271	0.0110359	BNIP3L/BNIP3/PTN	3
Hypoxic niche	GO:0050746	regulation of lipoprotein metabolic process	3/304	15/18866	0.00163262	0.0154271	0.0110359	APOD/DBI/SVIP	3
Hypoxic niche	GO:0090594	inflammatory response to wounding	3/304	15/18866	0.00163262	0.0154271	0.0110359	HMOX1/TIMP1/MDK	3
Hypoxic niche	GO:2000379	positive regulation of reactive oxygen species metabolic process	7/304	106/18866	0.00164675	0.0155248	0.0111058	AGT/HSP90AA1/PTX3/ICAM1/ASS1/SLC5A3/CLU	7
Hypoxic niche	GO:0032350	regulation of hormone metabolic process	4/304	32/18866	0.00166526	0.0155918	0.0111537	ADM/RDH10/GAL/EGR1	4
Hypoxic niche	GO:0034367	protein-containing complex remodeling	4/304	32/18866	0.00166526	0.0155918	0.0111537	APOC1/AGT/APOC2/APOE	4
Hypoxic niche	GO:0051085	chaperone cofactor-dependent protein refolding	4/304	32/18866	0.00166526	0.0155918	0.0111537	ERO1A/HSPA1B/HSPA1A/DNAJB1	4
Hypoxic niche	GO:0030336	negative regulation of cell migration	14/304	350/18866	0.00171347	0.0160067	0.0114506	MIF/IGFBP5/APOD/IGFBP3/HMOX1/CCL2/TIMP1/CLIC4/PTN/SERPINE1/SULF1/APOE/TACSTD2/CXCL12	14
Hypoxic niche	GO:0031331	positive regulation of cellular catabolic process	15/304	390/18866	0.0017428	0.0162088	0.0115951	PABPC1/HSP90AA1/BNIP3L/BNIP3/NUPR1/CAV1/HK2/HMOX1/TOMM7/APOC2/APOE/SVIP/CLU/HSPA1B/HSPA1A	15
Hypoxic niche	GO:0009620	response to fungus	5/304	54/18866	0.00174301	0.0162088	0.0115951	GAPDH/PTX3/SPON2/GNLY/HAMP	5
Hypoxic niche	GO:0030099	myeloid cell differentiation	16/304	431/18866	0.00177735	0.0164739	0.0117847	VEGFA/LGALS3/ID2/MT1G/ANXA2/ISG15/RPS19/CEBPB/JUN/IL11/FSTL3/PRKCB/JUNB/FOS/HSPA1B/HSPA1A	16
Hypoxic niche	GO:0072521	purine-containing compound metabolic process	17/304	472/18866	0.00177955	0.0164739	0.0117847	NPPA/ATP5ME/GAPDH/ENO1/LDHA/NUPR1/DDIT4/ENO2/HK2/TPI1/DBI/ATP5MF/PGK1/TDO2/ALDOA/SCD/PGAM1	17
Hypoxic niche	GO:0031397	negative regulation of protein ubiquitination	6/304	80/18866	0.00184393	0.0170315	0.0121836	RPL23/CAV1/ISG15/SQSTM1/HSPA1B/HSPA1A	6
Hypoxic niche	GO:0032102	negative regulation of response to external stimulus	16/304	433/18866	0.00186236	0.017163	0.0122777	MIF/SERPINE2/APOD/SPP1/SOCS3/CCL2/ANXA2/A2M/SERPINE1/APOE/RPS19/SAA1/MDK/NRP1/CD9/HLA-B	16
Hypoxic niche	GO:0050819	negative regulation of coagulation	5/304	55/18866	0.00189243	0.0173621	0.0124201	SERPINE2/ANXA2/SERPINE1/APOE/CD9	5
Hypoxic niche	GO:0070741	response to interleukin-6	5/304	55/18866	0.00189243	0.0173621	0.0124201	SOCS3/CHI3L1/CITED1/ICAM1/HAMP	5
Hypoxic niche	GO:0034329	cell junction assembly	16/304	434/18866	0.00190612	0.0174487	0.0124821	AGT/APOD/VEGFA/S100A10/FAM107A/CAV1/GAP43/NRCAM/ACTB/ITGA5/CDH11/GJB2/DKK1/FLNC/NRP1/CD9	16
Hypoxic niche	GO:0019511	peptidyl-proline hydroxylation	3/304	16/18866	0.00198556	0.0180549	0.0129157	EGLN3/ERO1A/P4HA1	3
Hypoxic niche	GO:0043116	negative regulation of vascular permeability	3/304	16/18866	0.00198556	0.0180549	0.0129157	VEGFA/ADM/AKAP12	3
Hypoxic niche	GO:0051770	positive regulation of nitric-oxide synthase biosynthetic process	3/304	16/18866	0.00198556	0.0180549	0.0129157	AKAP12/NAMPT/CCL2	3
Hypoxic niche	GO:0099173	postsynapse organization	9/304	173/18866	0.00201436	0.0182763	0.0130741	NDRG1/GAP43/PTN/NRCAM/ACTB/APOE/ITGA3/NEFL/NRP1	9
Hypoxic niche	GO:0090183	regulation of kidney development	5/304	56/18866	0.00205101	0.0185678	0.0132826	AGT/VEGFA/CITED1/TACSTD2/EGR1	5
Hypoxic niche	GO:0032355	response to estradiol	8/304	141/18866	0.00206447	0.0186083	0.0133116	AGT/IGFBP2/CCND1/PTN/POSTN/ASS1/GJB2/ANXA1	8
Hypoxic niche	GO:0040013	negative regulation of locomotion	15/304	397/18866	0.0020691	0.0186083	0.0133116	MIF/IGFBP5/APOD/IGFBP3/HMOX1/CCL2/TIMP1/CLIC4/PTN/SERPINE1/SULF1/APOE/TACSTD2/CXCL12/NRP1	15
Hypoxic niche	GO:0042176	regulation of protein catabolic process	15/304	397/18866	0.0020691	0.0186083	0.0133116	SERPINE2/HSP90AA1/RPL23/NUPR1/CAV1/PSME2/ANXA2/TIMP1/APOE/SVIP/ODC1/TIMP3/CLU/HSPA1B/HSPA1A	15
Hypoxic niche	GO:0042311	vasodilation	4/304	34/18866	0.00209409	0.018677	0.0133607	NPPA/AGT/SOD2/APOE	4
Hypoxic niche	GO:0045648	positive regulation of erythrocyte differentiation	4/304	34/18866	0.00209409	0.018677	0.0133607	ID2/ISG15/HSPA1B/HSPA1A	4
Hypoxic niche	GO:2000352	negative regulation of endothelial cell apoptotic process	4/304	34/18866	0.00209409	0.018677	0.0133607	ANGPTL4/ICAM1/SERPINE1/SCG2	4
Hypoxic niche	GO:0001659	temperature homeostasis	9/304	174/18866	0.00209495	0.018677	0.0133607	VEGFA/CAV1/DDIT3/FABP5/EGR1/CEBPB/SCD/APLN/SLN	9
Hypoxic niche	GO:0002526	acute inflammatory response	7/304	111/18866	0.0021443	0.0190342	0.0136163	NUPR1/ICAM1/SERPINA3/ASS1/SAA1/CEBPB/HAMP	7
Hypoxic niche	GO:0032652	regulation of interleukin-1 production	7/304	111/18866	0.0021443	0.0190342	0.0136163	ERRFI1/STMP1/HSPB1/SAA1/EGR1/ANXA1/SPHK1	7
Hypoxic niche	GO:0007006	mitochondrial membrane organization	8/304	142/18866	0.00215786	0.0191131	0.0136727	ATP5ME/HSP90AA1/BNIP3L/BNIP3/HK2/ATP5MF/YWHAZ/HSPA1A	8
Hypoxic niche	GO:0034612	response to tumor necrosis factor	13/304	320/18866	0.00216548	0.0191183	0.0136765	CXCL8/AKAP12/CHI3L1/ICAM1/CCL2/PSME2/TNFRSF12A/POSTN/ASS1/SPHK1/HAMP/HSPA1B/HSPA1A	13
Hypoxic niche	GO:0001667	ameboidal-type cell migration	17/304	481/18866	0.00216777	0.0191183	0.0136765	AGT/VEGFA/GLUL/RTN4/AKAP12/HMOX1/PFN1/TIMP1/PTN/APOE/HSPB1/TACSTD2/JUN/ANXA1/SCG2/ITGA3/NRP1	17
Hypoxic niche	GO:0001541	ovarian follicle development	5/304	57/18866	0.00221908	0.0195288	0.0139701	VEGFA/PTX3/ICAM1/VGF/CEBPB	5
Hypoxic niche	GO:0043270	positive regulation of ion transport	12/304	284/18866	0.00229854	0.0201848	0.0144394	MIF/NPPA/AGT/LGALS3/CAV1/CCL2/DBI/FABP3/GAL/APOE/CXCL12/CEBPB	12
Hypoxic niche	GO:0009895	negative regulation of catabolic process	13/304	323/18866	0.00234827	0.0205775	0.0147203	SERPINE2/APOC1/PABPC1/RPL23/MT3/NUPR1/DDIT4/HMOX1/NAMPT/ANXA2/TIMP1/SVIP/TIMP3	13
Hypoxic niche	GO:0030949	positive regulation of vascular endothelial growth factor receptor signaling pathway	3/304	17/18866	0.00238247	0.0207442	0.0148395	MT3/ITGA5/PRKCB	3
Hypoxic niche	GO:0060263	regulation of respiratory burst	3/304	17/18866	0.00238247	0.0207442	0.0148395	IGHA2/RPS19/IGHA1	3
Hypoxic niche	GO:1905331	negative regulation of morphogenesis of an epithelium	3/304	17/18866	0.00238247	0.0207442	0.0148395	CITED1/SULF1/TACSTD2	3
Hypoxic niche	GO:0007159	leukocyte cell-cell adhesion	14/304	364/18866	0.00245551	0.0213119	0.0152457	GPNMB/IGFBP2/LGALS3/CAV1/ICAM1/CCL2/LGALS1/CD44/ITGA5/CXCL12/ASS1/CEBPB/MDK/ANXA1	14
Hypoxic niche	GO:0033135	regulation of peptidyl-serine phosphorylation	8/304	145/18866	0.00245807	0.0213119	0.0152457	MIF/VEGFA/HSP90AA1/DDIT4/CAV1/CD44/DKK1/IL11	8
Hypoxic niche	GO:0032092	positive regulation of protein binding	6/304	85/18866	0.00251037	0.0217195	0.0155372	CTHRC1/CAV1/ANXA2/RAMP1/APOE/NRP1	6
Hypoxic niche	GO:2000146	negative regulation of cell motility	14/304	365/18866	0.00251734	0.0217339	0.0155475	MIF/IGFBP5/APOD/IGFBP3/HMOX1/CCL2/TIMP1/CLIC4/PTN/SERPINE1/SULF1/APOE/TACSTD2/CXCL12	14
Hypoxic niche	GO:0034620	cellular response to unfolded protein	8/304	146/18866	0.00256509	0.0220997	0.0158092	CXCL8/PPP1R15A/ERO1A/DDIT3/CCND1/CCL2/HSPA1B/HSPA1A	8
Hypoxic niche	GO:0006636	unsaturated fatty acid biosynthetic process	5/304	59/18866	0.00258497	0.0221778	0.015865	MIF/PTGDS/FABP5/SCD/ANXA1	5
Hypoxic niche	GO:0019731	antibacterial humoral response	5/304	59/18866	0.00258497	0.0221778	0.015865	RPL39/IGHA2/SPON2/IGHM/IGHA1	5
Hypoxic niche	GO:0010543	regulation of platelet activation	4/304	36/18866	0.00259363	0.0222056	0.015885	SERPINE2/PDPN/APOE/CD9	4
Hypoxic niche	GO:0051098	regulation of binding	14/304	367/18866	0.00264485	0.0225969	0.0161649	CTHRC1/S100A10/ID2/CAV1/DDIT3/HMOX1/ANXA2/ACTB/RAMP1/APOE/JUN/DKK1/NRP1/SLN	14
Hypoxic niche	GO:0034109	homotypic cell-cell adhesion	6/304	86/18866	0.00266289	0.0226567	0.0162076	SERPINE2/LGALS1/PDPN/ACTB/HSPB1/CD9	6
Hypoxic niche	GO:0045445	myoblast differentiation	6/304	86/18866	0.00266289	0.0226567	0.0162076	IGFBP3/DDIT3/LGALS1/SDC1/PITX1/CXCL14	6
Hypoxic niche	GO:0051592	response to calcium ion	8/304	147/18866	0.00267573	0.0227188	0.0162521	CAV1/CCND1/S100A16/CLIC4/SDC1/JUN/JUNB/FOS	8
Hypoxic niche	GO:0051651	maintenance of location in cell	10/304	216/18866	0.00272832	0.0231174	0.0165372	TMSB10/ERO1A/CAV1/HK2/DDIT3/KDELR2/APOE/FTL/FTH1/GSN	10
Hypoxic niche	GO:1903037	regulation of leukocyte cell-cell adhesion	13/304	329/18866	0.00275197	0.0232647	0.0166426	GPNMB/IGFBP2/LGALS3/CAV1/ICAM1/CCL2/LGALS1/CD44/CXCL12/ASS1/CEBPB/MDK/ANXA1	13
Hypoxic niche	GO:0001836	release of cytochrome c from mitochondria	5/304	60/18866	0.00278346	0.0232647	0.0166426	BNIP3/FAM162A/SOD2/JUN/CLU	5
Hypoxic niche	GO:0018208	peptidyl-proline modification	5/304	60/18866	0.00278346	0.0232647	0.0166426	PPIB/EGLN3/ERO1A/PPIA/P4HA1	5
Hypoxic niche	GO:0019229	regulation of vasoconstriction	5/304	60/18866	0.00278346	0.0232647	0.0166426	AGT/ADM/CAV1/ICAM1/APLN	5
Hypoxic niche	GO:0055072	iron ion homeostasis	6/304	87/18866	0.00282225	0.0232647	0.0166426	HMOX1/STEAP3/FTL/FTH1/SLC39A14/HAMP	6
Hypoxic niche	GO:1904705	regulation of vascular associated smooth muscle cell proliferation	6/304	87/18866	0.00282225	0.0232647	0.0166426	IGFBP5/AGT/HMOX1/SOD2/JUN/APLN	6
Hypoxic niche	GO:1990874	vascular associated smooth muscle cell proliferation	6/304	87/18866	0.00282225	0.0232647	0.0166426	IGFBP5/AGT/HMOX1/SOD2/JUN/APLN	6
Hypoxic niche	GO:0034375	high-density lipoprotein particle remodeling	3/304	18/18866	0.00282512	0.0232647	0.0166426	APOC1/APOC2/APOE	3
Hypoxic niche	GO:0034433	steroid esterification	3/304	18/18866	0.00282512	0.0232647	0.0166426	APOC1/AGT/APOE	3
Hypoxic niche	GO:0034434	sterol esterification	3/304	18/18866	0.00282512	0.0232647	0.0166426	APOC1/AGT/APOE	3
Hypoxic niche	GO:0034435	cholesterol esterification	3/304	18/18866	0.00282512	0.0232647	0.0166426	APOC1/AGT/APOE	3
Hypoxic niche	GO:0035994	response to muscle stretch	3/304	18/18866	0.00282512	0.0232647	0.0166426	NPPA/JUN/FOS	3
Hypoxic niche	GO:0060192	negative regulation of lipase activity	3/304	18/18866	0.00282512	0.0232647	0.0166426	APOC1/ANGPTL4/ANXA1	3
Hypoxic niche	GO:1990000	amyloid fibril formation	3/304	18/18866	0.00282512	0.0232647	0.0166426	APOE/CLU/GSN	3
Hypoxic niche	GO:2000027	regulation of animal organ morphogenesis	11/304	254/18866	0.00286266	0.0233661	0.0167152	AGT/CTHRC1/VEGFA/CITED1/PSME2/PFN1/PTN/SULF1/TACSTD2/DKK1/MDK	11
Hypoxic niche	GO:0045730	respiratory burst	4/304	37/18866	0.00287162	0.0233661	0.0167152	IGHA2/RPS19/PGAM1/IGHA1	4
Hypoxic niche	GO:0051084	'de novo' posttranslational protein folding	4/304	37/18866	0.00287162	0.0233661	0.0167152	ERO1A/HSPA1B/HSPA1A/DNAJB1	4
Hypoxic niche	GO:0062208	positive regulation of pattern recognition receptor signaling pathway	4/304	37/18866	0.00287162	0.0233661	0.0167152	RTN4/CAV1/HSPA1B/HSPA1A	4
Hypoxic niche	GO:0070423	nucleotide-binding oligomerization domain containing signaling pathway	4/304	37/18866	0.00287162	0.0233661	0.0167152	UBA52/UBC/HSPA1B/HSPA1A	4
Hypoxic niche	GO:0090050	positive regulation of cell migration involved in sprouting angiogenesis	4/304	37/18866	0.00287162	0.0233661	0.0167152	VEGFA/HMOX1/ANXA1/NRP1	4
Hypoxic niche	GO:0045446	endothelial cell differentiation	7/304	117/18866	0.00288642	0.02344	0.016768	VEGFA/ICAM1/PDPN/CLIC4/PTN/COL22A1/NRP1	7
Hypoxic niche	GO:0046889	positive regulation of lipid biosynthetic process	6/304	88/18866	0.00298865	0.0241599	0.017283	ADM/RDH10/APOC2/FABP3/APOE/ANXA1	6
Hypoxic niche	GO:0090559	regulation of membrane permeability	6/304	88/18866	0.00298865	0.0241599	0.017283	BNIP3L/BNIP3/MT3/HK2/YWHAZ/HSPA1A	6
Hypoxic niche	GO:1902041	regulation of extrinsic apoptotic signaling pathway via death domain receptors	5/304	61/18866	0.00299274	0.0241599	0.017283	LGALS3/HMOX1/ICAM1/SERPINE1/TIMP3	5
Hypoxic niche	GO:0099177	regulation of trans-synaptic signaling	16/304	455/18866	0.00304453	0.0245297	0.0175475	SERPINE2/AGT/FAM107A/GLUL/AKAP12/CCL2/VGF/PTN/NPTXR/APOE/CDH11/SQSTM1/FABP5/NPTX1/DKK1/PRKCB	16
Hypoxic niche	GO:2000045	regulation of G1/S transition of mitotic cell cycle	9/304	185/18866	0.00316268	0.0253165	0.0181103	GPNMB/FAM107A/ID2/CCND1/CCL2/PSME2/CDKN2A/LSM10/ANXA1	9
Hypoxic niche	GO:0010661	positive regulation of muscle cell apoptotic process	4/304	38/18866	0.00316933	0.0253165	0.0181103	AGT/BNIP3/SOD2/CDKN2A	4
Hypoxic niche	GO:0035872	nucleotide-binding domain, leucine rich repeat containing receptor signaling pathway	4/304	38/18866	0.00316933	0.0253165	0.0181103	UBA52/UBC/HSPA1B/HSPA1A	4
Hypoxic niche	GO:0048009	insulin-like growth factor receptor signaling pathway	4/304	38/18866	0.00316933	0.0253165	0.0181103	IGFBP5/IGFBP2/IGFBP3/IGFBP6	4
Hypoxic niche	GO:0046660	female sex differentiation	7/304	119/18866	0.00317305	0.0253165	0.0181103	VEGFA/NUPR1/PTX3/ICAM1/VGF/CEBPB/PTPRN	7
Hypoxic niche	GO:0030111	regulation of Wnt signaling pathway	14/304	375/18866	0.00320926	0.0254384	0.0181976	CTHRC1/IGFBP2/PFDN5/CAV1/DDIT3/CITED1/PSME2/SULF1/APOE/IGFBP6/EGR1/DKK1/MDK/ITGA3	14
Hypoxic niche	GO:0051851	modulation by host of symbiont process	5/304	62/18866	0.00321314	0.0254384	0.0181976	PPIB/PTX3/ANXA2/APOE/JUN	5
Hypoxic niche	GO:0070527	platelet aggregation	5/304	62/18866	0.00321314	0.0254384	0.0181976	SERPINE2/PDPN/ACTB/HSPB1/CD9	5
Hypoxic niche	GO:2000351	regulation of endothelial cell apoptotic process	5/304	62/18866	0.00321314	0.0254384	0.0181976	ANGPTL4/ICAM1/CCL2/SERPINE1/SCG2	5
Hypoxic niche	GO:0043488	regulation of mRNA stability	9/304	186/18866	0.00327778	0.0259002	0.0185279	UBA52/PABPC1/VIM/SET/UBC/PSME2/HSPB1/YWHAZ/HSPA1A	9
Hypoxic niche	GO:0010544	negative regulation of platelet activation	3/304	19/18866	0.00331515	0.0259951	0.0185958	SERPINE2/APOE/CD9	3
Hypoxic niche	GO:0048245	eosinophil chemotaxis	3/304	19/18866	0.00331515	0.0259951	0.0185958	LGALS3/CCL2/SCG2	3
Hypoxic niche	GO:0060749	mammary gland alveolus development	3/304	19/18866	0.00331515	0.0259951	0.0185958	VEGFA/ID2/CCND1	3
Hypoxic niche	GO:0061377	mammary gland lobule development	3/304	19/18866	0.00331515	0.0259951	0.0185958	VEGFA/ID2/CCND1	3
Hypoxic niche	GO:1903362	regulation of cellular protein catabolic process	11/304	260/18866	0.00341926	0.0267157	0.0191113	HSP90AA1/RPL23/NUPR1/CAV1/PSME2/ANXA2/APOE/SVIP/CLU/HSPA1B/HSPA1A	11
Hypoxic niche	GO:0045834	positive regulation of lipid metabolic process	8/304	153/18866	0.00342008	0.0267157	0.0191113	APOC1/AGT/ADM/RDH10/APOC2/FABP3/APOE/ANXA1	8
Hypoxic niche	GO:0051893	regulation of focal adhesion assembly	5/304	63/18866	0.003445	0.0267575	0.0191412	APOD/VEGFA/S100A10/FAM107A/NRP1	5
Hypoxic niche	GO:0070059	intrinsic apoptotic signaling pathway in response to endoplasmic reticulum stress	5/304	63/18866	0.003445	0.0267575	0.0191412	PPP1R15A/ERO1A/DDIT3/CEBPB/HSPA1A	5
Hypoxic niche	GO:0090109	regulation of cell-substrate junction assembly	5/304	63/18866	0.003445	0.0267575	0.0191412	APOD/VEGFA/S100A10/FAM107A/NRP1	5
Hypoxic niche	GO:0032612	interleukin-1 production	7/304	121/18866	0.00348093	0.0269845	0.0193036	ERRFI1/STMP1/HSPB1/SAA1/EGR1/ANXA1/SPHK1	7
Hypoxic niche	GO:1902229	regulation of intrinsic apoptotic signaling pathway in response to DNA damage	4/304	39/18866	0.00348739	0.0269845	0.0193036	MIF/CD44/CXCL12/CLU	4
Hypoxic niche	GO:0010977	negative regulation of neuron projection development	8/304	154/18866	0.00355836	0.0274818	0.0196593	SPP1/VIM/RTN4/MT3/LGALS1/APOE/DKK1/NRP1	8
Hypoxic niche	GO:0002683	negative regulation of immune system process	16/304	463/18866	0.00360522	0.0277914	0.0198808	MIF/GPNMB/APOD/LGALS3/ID2/HMOX1/CCL2/A2M/GAL/RPS19/CXCL12/CEBPB/MDK/ANXA1/FSTL3/HLA-B	16
Hypoxic niche	GO:1990266	neutrophil migration	7/304	122/18866	0.00364315	0.0280311	0.0200522	PPIB/LGALS3/CXCL8/CCL2/THBS4/SAA1/MDK	7
Hypoxic niche	GO:0045665	negative regulation of neuron differentiation	10/304	225/18866	0.00365045	0.0280347	0.0200548	SPP1/VIM/RTN4/MT3/ID2/LGALS1/APOE/DKK1/NRP1/ID4	10
Hypoxic niche	GO:0032507	maintenance of protein location in cell	5/304	64/18866	0.00368864	0.028275	0.0202267	TMSB10/CAV1/HK2/KDELR2/GSN	5
Hypoxic niche	GO:1903321	negative regulation of protein modification by small protein conjugation or removal	6/304	92/18866	0.00372838	0.0285263	0.0204065	RPL23/CAV1/ISG15/SQSTM1/HSPA1B/HSPA1A	6
Hypoxic niche	GO:0043405	regulation of MAP kinase activity	13/304	342/18866	0.00382292	0.0290011	0.0207462	MIF/NPPA/AGT/UBA52/VEGFA/UBC/CAV1/APOE/IGFBP6/UCHL1/TPD52L1/SAA1/DKK1	13
Hypoxic niche	GO:0019068	virion assembly	4/304	40/18866	0.00382648	0.0290011	0.0207462	UBA52/UBC/PPIA/APOE	4
Hypoxic niche	GO:0048713	regulation of oligodendrocyte differentiation	4/304	40/18866	0.00382648	0.0290011	0.0207462	ID2/PTN/MDK/ID4	4
Hypoxic niche	GO:0140353	lipid export from cell	4/304	40/18866	0.00382648	0.0290011	0.0207462	MIF/AGT/SPP1/GAL	4
Hypoxic niche	GO:1902895	positive regulation of pri-miRNA transcription by RNA polymerase II	4/304	40/18866	0.00382648	0.0290011	0.0207462	EGR1/JUN/FOS/APLN	4
Hypoxic niche	GO:0031290	retinal ganglion cell axon guidance	3/304	20/18866	0.00385409	0.0290011	0.0207462	VEGFA/NRCAM/NRP1	3
Hypoxic niche	GO:0051412	response to corticosterone	3/304	20/18866	0.00385409	0.0290011	0.0207462	CCND1/NEFL/FOS	3
Hypoxic niche	GO:0051767	nitric-oxide synthase biosynthetic process	3/304	20/18866	0.00385409	0.0290011	0.0207462	AKAP12/NAMPT/CCL2	3
Hypoxic niche	GO:0051769	regulation of nitric-oxide synthase biosynthetic process	3/304	20/18866	0.00385409	0.0290011	0.0207462	AKAP12/NAMPT/CCL2	3
Hypoxic niche	GO:0010821	regulation of mitochondrion organization	9/304	191/18866	0.00390366	0.0293203	0.0209745	BNIP3L/BNIP3/FAM162A/HK2/TOMM7/YWHAZ/SQSTM1/CLU/HSPA1A	9
Hypoxic niche	GO:0045185	maintenance of protein location	6/304	93/18866	0.00393282	0.0294276	0.0210513	TMSB10/CAV1/HK2/KDELR2/FBN2/GSN	6
Hypoxic niche	GO:0051702	interaction with symbiont	6/304	93/18866	0.00393282	0.0294276	0.0210513	PPIB/GAPDH/PTX3/ANXA2/APOE/JUN	6
Hypoxic niche	GO:0031640	killing of cells of other organism	5/304	65/18866	0.00394439	0.0294276	0.0210513	RPL30/GAPDH/RPS19/GNLY/HAMP	5
Hypoxic niche	GO:0031330	negative regulation of cellular catabolic process	11/304	265/18866	0.00394664	0.0294276	0.0210513	APOC1/PABPC1/RPL23/MT3/NUPR1/HMOX1/NAMPT/ANXA2/TIMP1/SVIP/TIMP3	11
Hypoxic niche	GO:0051017	actin filament bundle assembly	8/304	157/18866	0.00399929	0.0297661	0.0212934	MARCKS/S100A10/FAM107A/PFN1/ZYX/TACSTD2/PLS3/NRP1	8
Hypoxic niche	GO:0045778	positive regulation of ossification	6/304	94/18866	0.00414544	0.0307979	0.0220315	CTHRC1/CEBPD/ISG15/PTN/CEBPB/FBN2	6
Hypoxic niche	GO:0003014	renal system process	7/304	125/18866	0.00416444	0.0308274	0.0220526	AGT/ADM/SULF1/IGHA2/ITGA3/GSN/IGHA1	7
Hypoxic niche	GO:0043500	muscle adaptation	7/304	125/18866	0.00416444	0.0308274	0.0220526	NPPA/IGFBP5/AGT/ERRFI1/HMOX1/HAMP/GSN	7
Hypoxic niche	GO:0006040	amino sugar metabolic process	4/304	41/18866	0.00418721	0.030829	0.0220538	CHI3L1/CHI3L2/CHST2/GFPT2	4
Hypoxic niche	GO:0006458	'de novo' protein folding	4/304	41/18866	0.00418721	0.030829	0.0220538	ERO1A/HSPA1B/HSPA1A/DNAJB1	4
Hypoxic niche	GO:0050832	defense response to fungus	4/304	41/18866	0.00418721	0.030829	0.0220538	GAPDH/SPON2/GNLY/HAMP	4
Hypoxic niche	GO:0032922	circadian regulation of gene expression	5/304	66/18866	0.00421258	0.0309048	0.022108	ID2/BHLHE41/NAMPT/EGR1/ID4	5
Hypoxic niche	GO:0150116	regulation of cell-substrate junction organization	5/304	66/18866	0.00421258	0.0309048	0.022108	APOD/VEGFA/S100A10/FAM107A/NRP1	5
Hypoxic niche	GO:0007589	body fluid secretion	6/304	95/18866	0.00436644	0.0319764	0.0228746	VEGFA/CAV1/HK2/CCND1/ANXA2/APLN	6
Hypoxic niche	GO:0042742	defense response to bacterium	13/304	348/18866	0.00442	0.0320248	0.0229092	RPL39/RPL30/VGF/ISG15/SERPINE1/IGHA2/RPS19/SPON2/IGHM/GNLY/CEBPB/HAMP/IGHA1	13
Hypoxic niche	GO:0000028	ribosomal small subunit assembly	3/304	21/18866	0.00444334	0.0320248	0.0229092	RPS28/RPS27/RPS19	3
Hypoxic niche	GO:0043691	reverse cholesterol transport	3/304	21/18866	0.00444334	0.0320248	0.0229092	APOC2/APOE/CLU	3
Hypoxic niche	GO:0072574	hepatocyte proliferation	3/304	21/18866	0.00444334	0.0320248	0.0229092	PTN/CEBPB/MDK	3
Hypoxic niche	GO:0072575	epithelial cell proliferation involved in liver morphogenesis	3/304	21/18866	0.00444334	0.0320248	0.0229092	PTN/CEBPB/MDK	3
Hypoxic niche	GO:0090280	positive regulation of calcium ion import	3/304	21/18866	0.00444334	0.0320248	0.0229092	LGALS3/CCL2/CXCL12	3
Hypoxic niche	GO:0090330	regulation of platelet aggregation	3/304	21/18866	0.00444334	0.0320248	0.0229092	SERPINE2/PDPN/CD9	3
Hypoxic niche	GO:0098780	response to mitochondrial depolarisation	3/304	21/18866	0.00444334	0.0320248	0.0229092	HK2/TOMM7/SQSTM1	3
Hypoxic niche	GO:1903599	positive regulation of autophagy of mitochondrion	3/304	21/18866	0.00444334	0.0320248	0.0229092	BNIP3/HK2/TOMM7	3
Hypoxic niche	GO:0043487	regulation of RNA stability	9/304	195/18866	0.00446873	0.0321513	0.0229997	UBA52/PABPC1/VIM/SET/UBC/PSME2/HSPB1/YWHAZ/HSPA1A	9
Hypoxic niche	GO:0042255	ribosome assembly	5/304	67/18866	0.00449353	0.0321605	0.0230063	RPS28/RPS27/RPL23A/RPS19/RPL12	5
Hypoxic niche	GO:1903672	positive regulation of sprouting angiogenesis	5/304	67/18866	0.00449353	0.0321605	0.0230063	VEGFA/HMOX1/ITGA5/ANXA1/NRP1	5
Hypoxic niche	GO:1905710	positive regulation of membrane permeability	5/304	67/18866	0.00449353	0.0321605	0.0230063	BNIP3L/BNIP3/MT3/YWHAZ/HSPA1A	5
Hypoxic niche	GO:0042692	muscle cell differentiation	14/304	390/18866	0.00453282	0.0323852	0.023167	NPPA/IGFBP5/AGT/VEGFA/ADM/ID2/BHLHE41/SOD2/SDC1/UCHL1/DKK1/FLNC/HAMP/CD9	14
Hypoxic niche	GO:0017015	regulation of transforming growth factor beta receptor signaling pathway	7/304	127/18866	0.0045421	0.032395	0.023174	UBA52/UBC/CAV1/CITED1/FBN2/ITGA3/HSPA1A	7
Hypoxic niche	GO:0090279	regulation of calcium ion import	4/304	42/18866	0.00457022	0.032539	0.0232771	LGALS3/CCL2/CXCL12/SLN	4
Hypoxic niche	GO:0030900	forebrain development	14/304	391/18866	0.0046348	0.0329417	0.0235651	UQCRQ/BNIP3/RTN4/SLC2A1/ID2/PTN/CXCL12/PITX1/DKK1/MDK/NEFL/NRP1/ID4/DNAJB1	14
Hypoxic niche	GO:0061572	actin filament bundle organization	8/304	161/18866	0.00465146	0.0329741	0.0235883	MARCKS/S100A10/FAM107A/PFN1/ZYX/TACSTD2/PLS3/NRP1	8
Hypoxic niche	GO:0009266	response to temperature stimulus	10/304	233/18866	0.00466349	0.0329741	0.0235883	HSP90AA1/ADM/ERO1A/HMOX1/VGF/CXCL12/FOS/HSPA1B/HSPA1A/DNAJB1	10
Hypoxic niche	GO:0009743	response to carbohydrate	10/304	233/18866	0.00466349	0.0329741	0.0235883	LDHA/GLUL/NAMPT/ICAM1/LGALS1/SLC39A14/EGR1/VSNL1/PTPRN/PRKCB	10
Hypoxic niche	GO:0051216	cartilage development	9/304	197/18866	0.00477418	0.0336772	0.0240913	MAF/CHI3L1/CD44/TIMP1/SULF1/SLC39A14/PITX1/MDK/MGP	9
Hypoxic niche	GO:0034381	plasma lipoprotein particle clearance	5/304	68/18866	0.00478757	0.0336772	0.0240913	APOC1/HMOX1/ANXA2/APOC2/APOE	5
Hypoxic niche	GO:0072577	endothelial cell apoptotic process	5/304	68/18866	0.00478757	0.0336772	0.0240913	ANGPTL4/ICAM1/CCL2/SERPINE1/SCG2	5
Hypoxic niche	GO:0120162	positive regulation of cold-induced thermogenesis	6/304	97/18866	0.00483435	0.0339481	0.024285	VEGFA/CAV1/FABP5/CEBPB/SCD/SLN	6
Hypoxic niche	GO:1903844	regulation of cellular response to transforming growth factor beta stimulus	7/304	129/18866	0.00494505	0.0346303	0.0247731	UBA52/UBC/CAV1/CITED1/FBN2/ITGA3/HSPA1A	7
Hypoxic niche	GO:0045444	fat cell differentiation	10/304	235/18866	0.00494839	0.0346303	0.0247731	BNIP3/ID2/ERO1A/DDIT3/CCND1/CEBPD/FABP3/CEBPB/IL11/ID4	10
Hypoxic niche	GO:0045773	positive regulation of axon extension	4/304	43/18866	0.00497612	0.0347059	0.0248271	VEGFA/TNFRSF12A/CXCL12/NRP1	4
Hypoxic niche	GO:1903146	regulation of autophagy of mitochondrion	4/304	43/18866	0.00497612	0.0347059	0.0248271	BNIP3L/BNIP3/HK2/TOMM7	4
Hypoxic niche	GO:0031214	biomineral tissue development	8/304	163/18866	0.0050067	0.0348008	0.024895	GPNMB/SPP1/ISG15/PTN/COL1A2/CEBPB/FBN2/MGP	8
Hypoxic niche	GO:0110148	biomineralization	8/304	163/18866	0.0050067	0.0348008	0.024895	GPNMB/SPP1/ISG15/PTN/COL1A2/CEBPB/FBN2/MGP	8
Hypoxic niche	GO:0010771	negative regulation of cell morphogenesis involved in differentiation	6/304	98/18866	0.00508166	0.0349838	0.025026	SPP1/RTN4/MT3/POSTN/TACSTD2/NRP1	6
Hypoxic niche	GO:0051131	chaperone-mediated protein complex assembly	3/304	22/18866	0.00508422	0.0349838	0.025026	HSP90AA1/CLU/HSPA1A	3
Hypoxic niche	GO:0055093	response to hyperoxia	3/304	22/18866	0.00508422	0.0349838	0.025026	BNIP3/CAV1/PDPN	3
Hypoxic niche	GO:0071157	negative regulation of cell cycle arrest	3/304	22/18866	0.00508422	0.0349838	0.025026	MIF/RPL23/CCND1	3
Hypoxic niche	GO:0072576	liver morphogenesis	3/304	22/18866	0.00508422	0.0349838	0.025026	PTN/CEBPB/MDK	3
Hypoxic niche	GO:0090189	regulation of branching involved in ureteric bud morphogenesis	3/304	22/18866	0.00508422	0.0349838	0.025026	AGT/VEGFA/TACSTD2	3
Hypoxic niche	GO:0042698	ovulation cycle	5/304	69/18866	0.00509501	0.0349994	0.0250371	PTX3/PTN/EGR1/MDK/PTPRN	5
Hypoxic niche	GO:1901888	regulation of cell junction assembly	9/304	200/18866	0.00526253	0.0360897	0.025817	AGT/APOD/VEGFA/S100A10/FAM107A/CAV1/GAP43/DKK1/NRP1	9
Hypoxic niche	GO:0007044	cell-substrate junction assembly	6/304	99/18866	0.00533813	0.0364861	0.0261006	APOD/VEGFA/S100A10/FAM107A/ITGA5/NRP1	6
Hypoxic niche	GO:0051817	modulation of process of other organism involved in symbiotic interaction	6/304	99/18866	0.00533813	0.0364861	0.0261006	PPIB/GAPDH/PTX3/ANXA2/APOE/JUN	6
Hypoxic niche	GO:0019218	regulation of steroid metabolic process	7/304	131/18866	0.00537434	0.0365325	0.0261338	APOC1/AGT/ADM/GAL/APOE/EGR1/SCD	7
Hypoxic niche	GO:0045667	regulation of osteoblast differentiation	7/304	131/18866	0.00537434	0.0365325	0.0261338	IGFBP5/CTHRC1/ID2/CITED1/CEBPD/CEBPB/FBN2	7
Hypoxic niche	GO:0046887	positive regulation of hormone secretion	7/304	131/18866	0.00537434	0.0365325	0.0261338	NPPA/SPP1/GLUL/GAL/VSNL1/NMB/APLN	7
Hypoxic niche	GO:0031670	cellular response to nutrient	4/304	44/18866	0.00540551	0.0365325	0.0261338	HMOX1/PTN/POSTN/TNC	4
Hypoxic niche	GO:0045687	positive regulation of glial cell differentiation	4/304	44/18866	0.00540551	0.0365325	0.0261338	SERPINE2/ID2/PTN/MDK	4
Hypoxic niche	GO:0097178	ruffle assembly	4/304	44/18866	0.00540551	0.0365325	0.0261338	CAV1/ICAM1/PFN1/TACSTD2	4
Hypoxic niche	GO:0006879	cellular iron ion homeostasis	5/304	70/18866	0.00541618	0.0365325	0.0261338	HMOX1/FTL/FTH1/SLC39A14/HAMP	5
Hypoxic niche	GO:0032374	regulation of cholesterol transport	5/304	70/18866	0.00541618	0.0365325	0.0261338	APOC1/CAV1/ANXA2/APOC2/APOE	5
Hypoxic niche	GO:0042326	negative regulation of phosphorylation	16/304	484/18866	0.00549219	0.0369843	0.0264571	NPPA/AGT/IGFBP3/NUPR1/ERRFI1/DDIT4/CAV1/SOCS3/APOE/CAMK2N1/HSPB1/UCHL1/CDKN2A/JUN/DKK1/TIMP3	16
Hypoxic niche	GO:0035967	cellular response to topologically incorrect protein	8/304	166/18866	0.00557807	0.0375011	0.0268267	CXCL8/PPP1R15A/ERO1A/DDIT3/CCND1/CCL2/HSPA1B/HSPA1A	8
Hypoxic niche	GO:0009746	response to hexose	9/304	202/18866	0.00560901	0.0376474	0.0269314	LDHA/GLUL/NAMPT/ICAM1/LGALS1/SLC39A14/EGR1/VSNL1/PTPRN	9
Hypoxic niche	GO:0032371	regulation of sterol transport	5/304	71/18866	0.0057514	0.0383418	0.0274281	APOC1/CAV1/ANXA2/APOC2/APOE	5
Hypoxic niche	GO:0022409	positive regulation of cell-cell adhesion	11/304	279/18866	0.00577521	0.0383418	0.0274281	IGFBP2/CAV1/ICAM1/CCL2/LGALS1/PDPN/CD44/PODXL/MDK/ANXA1/FSTL3	11
Hypoxic niche	GO:0007413	axonal fasciculation	3/304	23/18866	0.00577792	0.0383418	0.0274281	RTN4/NRCAM/NRP1	3
Hypoxic niche	GO:0042026	protein refolding	3/304	23/18866	0.00577792	0.0383418	0.0274281	HSP90AA1/HSPA1B/HSPA1A	3
Hypoxic niche	GO:0051043	regulation of membrane protein ectodomain proteolysis	3/304	23/18866	0.00577792	0.0383418	0.0274281	TIMP1/APOE/TIMP3	3
Hypoxic niche	GO:0072677	eosinophil migration	3/304	23/18866	0.00577792	0.0383418	0.0274281	LGALS3/CCL2/SCG2	3
Hypoxic niche	GO:0106030	neuron projection fasciculation	3/304	23/18866	0.00577792	0.0383418	0.0274281	RTN4/NRCAM/NRP1	3
Hypoxic niche	GO:0090101	negative regulation of transmembrane receptor protein serine/threonine kinase signaling pathway	7/304	133/18866	0.00583099	0.0385759	0.0275956	UBA52/UBC/CAV1/DKK1/FBN2/FSTL3/HSPA1A	7
Hypoxic niche	GO:0001933	negative regulation of protein phosphorylation	15/304	444/18866	0.00583201	0.0385759	0.0275956	NPPA/AGT/IGFBP3/ERRFI1/DDIT4/CAV1/SOCS3/APOE/CAMK2N1/HSPB1/UCHL1/CDKN2A/JUN/DKK1/TIMP3	15
Hypoxic niche	GO:0042771	intrinsic apoptotic signaling pathway in response to DNA damage by p53 class mediator	4/304	45/18866	0.00585897	0.0385777	0.0275968	MIF/NUPR1/DDIT4/CD44	4
Hypoxic niche	GO:0043114	regulation of vascular permeability	4/304	45/18866	0.00585897	0.0385777	0.0275968	VEGFA/ADM/AKAP12/APOE	4
Hypoxic niche	GO:0019217	regulation of fatty acid metabolic process	6/304	101/18866	0.00587931	0.0385777	0.0275968	APOC1/CAV1/APOC2/FABP3/FABP5/ANXA1	6
Hypoxic niche	GO:0032637	interleukin-8 production	6/304	101/18866	0.00587931	0.0385777	0.0275968	DDIT3/CHI3L1/SERPINE1/ANXA1/HSPA1B/HSPA1A	6
Hypoxic niche	GO:0045639	positive regulation of myeloid cell differentiation	6/304	101/18866	0.00587931	0.0385777	0.0275968	ID2/ISG15/JUN/FOS/HSPA1B/HSPA1A	6
Hypoxic niche	GO:0007548	sex differentiation	11/304	280/18866	0.00592776	0.0388334	0.0277798	VEGFA/NUPR1/CCND1/RDH10/PTX3/ICAM1/VGF/SDC1/CEBPB/PTPRN/FSTL3	11
Hypoxic niche	GO:1903320	regulation of protein modification by small protein conjugation or removal	10/304	242/18866	0.00605466	0.0396016	0.0283293	HSP90AA1/RPL23/FAM107A/CAV1/ISG15/SQSTM1/EGR1/SPHK1/HSPA1B/HSPA1A	10
Hypoxic niche	GO:0150115	cell-substrate junction organization	6/304	102/18866	0.00616441	0.0402552	0.0287969	APOD/VEGFA/S100A10/FAM107A/ITGA5/NRP1	6
Hypoxic niche	GO:0051100	negative regulation of binding	8/304	169/18866	0.00619789	0.0404094	0.0289072	ID2/CAV1/DDIT3/HMOX1/ACTB/JUN/DKK1/SLN	8
Hypoxic niche	GO:0043687	post-translational protein modification	13/304	363/18866	0.0062461	0.0406591	0.0290859	IGFBP5/ELOB/SPP1/IGFBP3/SOCS3/LGALS1/PSME2/VGF/TIMP1/APOE/SCG2/FSTL3/TNC	13
Hypoxic niche	GO:0003158	endothelium development	7/304	135/18866	0.00631605	0.0409844	0.0293185	VEGFA/ICAM1/PDPN/CLIC4/PTN/COL22A1/NRP1	7
Hypoxic niche	GO:0042157	lipoprotein metabolic process	7/304	135/18866	0.00631605	0.0409844	0.0293185	APOC1/APOD/GLUL/DBI/APOE/SVIP/CTSD	7
Hypoxic niche	GO:0032570	response to progesterone	4/304	46/18866	0.00633708	0.0410558	0.0293696	CAV1/PTN/GJB2/FOS	4
Hypoxic niche	GO:1902806	regulation of cell cycle G1/S phase transition	9/304	206/18866	0.00635469	0.041105	0.0294048	GPNMB/FAM107A/ID2/CCND1/CCL2/PSME2/CDKN2A/LSM10/ANXA1	9
Hypoxic niche	GO:0033002	muscle cell proliferation	10/304	244/18866	0.00640371	0.0413569	0.029585	IGFBP5/AGT/APOD/IGFBP3/ID2/HMOX1/NAMPT/SOD2/JUN/APLN	10
Hypoxic niche	GO:0034614	cellular response to reactive oxygen species	8/304	170/18866	0.00641569	0.0413691	0.0295937	BNIP3/MT3/SOD2/PRDX1/JUN/ANXA1/SPHK1/FOS	8
Hypoxic niche	GO:0043254	regulation of protein-containing complex assembly	15/304	449/18866	0.00644185	0.0414726	0.0296677	TMSB10/VEGFA/HSP90AA1/LGALS3/ICAM1/PFN1/STMP1/APOE/RPL13A/SVIP/DKK1/CLU/GSN/HSPA1B/HSPA1A	15
Hypoxic niche	GO:0048661	positive regulation of smooth muscle cell proliferation	6/304	103/18866	0.00645945	0.0414929	0.0296823	IGFBP5/AGT/ID2/HMOX1/NAMPT/JUN	6
Hypoxic niche	GO:0072078	nephron tubule morphogenesis	5/304	73/18866	0.00646524	0.0414929	0.0296823	AGT/VEGFA/IRX1/CITED1/TACSTD2	5
Hypoxic niche	GO:0003094	glomerular filtration	3/304	24/18866	0.00652555	0.0417493	0.0298657	SULF1/IGHA2/IGHA1	3
Hypoxic niche	GO:0051004	regulation of lipoprotein lipase activity	3/304	24/18866	0.00652555	0.0417493	0.0298657	APOC1/ANGPTL4/APOC2	3
Hypoxic niche	GO:0034284	response to monosaccharide	9/304	207/18866	0.0065525	0.0418564	0.0299423	LDHA/GLUL/NAMPT/ICAM1/LGALS1/SLC39A14/EGR1/VSNL1/PTPRN	9
Hypoxic niche	GO:0042593	glucose homeostasis	10/304	245/18866	0.006584	0.0419922	0.0300395	IGFBP5/HK2/ICAM1/LGALS1/VGF/SLC39A14/FABP5/VSNL1/PTPRN/NMB	10
Hypoxic niche	GO:0030856	regulation of epithelial cell differentiation	8/304	171/18866	0.00663926	0.0422789	0.0302445	VEGFA/ERRFI1/CAV1/CCND1/CITED1/PLAAT4/SERPINE1/CEBPB	8
Hypoxic niche	GO:0061013	regulation of mRNA catabolic process	9/304	208/18866	0.00675501	0.042768	0.0305945	UBA52/PABPC1/VIM/SET/UBC/PSME2/HSPB1/YWHAZ/HSPA1A	9
Hypoxic niche	GO:1902905	positive regulation of supramolecular fiber organization	9/304	208/18866	0.00675501	0.042768	0.0305945	S100A10/ICAM1/PFN1/APOE/NRP1/CLU/GSN/HSPA1B/HSPA1A	9
Hypoxic niche	GO:0048525	negative regulation of viral process	6/304	104/18866	0.00676462	0.042768	0.0305945	PTX3/IFITM3/IFITM2/ISG15/JUN/GSN	6
Hypoxic niche	GO:0006469	negative regulation of protein kinase activity	10/304	246/18866	0.00676821	0.042768	0.0305945	NPPA/AGT/ERRFI1/CAV1/SOCS3/APOE/CAMK2N1/HSPB1/UCHL1/CDKN2A	10
Hypoxic niche	GO:0033500	carbohydrate homeostasis	10/304	246/18866	0.00676821	0.042768	0.0305945	IGFBP5/HK2/ICAM1/LGALS1/VGF/SLC39A14/FABP5/VSNL1/PTPRN/NMB	10
Hypoxic niche	GO:1903038	negative regulation of leukocyte cell-cell adhesion	7/304	137/18866	0.00683058	0.042985	0.0307497	GPNMB/LGALS3/CXCL12/ASS1/CEBPB/MDK/ANXA1	7
Hypoxic niche	GO:0044282	small molecule catabolic process	15/304	452/18866	0.00683173	0.042985	0.0307497	GAPDH/ENO1/GLUL/MT3/ENO2/HK2/TPI1/CD44/APOE/UPP1/PGK1/TDO2/ALDOA/PGAM1/CRAT	15
Hypoxic niche	GO:0044088	regulation of vacuole organization	4/304	47/18866	0.00684039	0.042985	0.0307497	ENO1/NUPR1/ENO2/ANXA2	4
Hypoxic niche	GO:1903036	positive regulation of response to wounding	5/304	74/18866	0.00684448	0.042985	0.0307497	PDPN/PTN/SERPINE1/MDK/ANXA1	5
Hypoxic niche	GO:0001906	cell killing	8/304	172/18866	0.00686867	0.043071	0.0308112	RPL30/GAPDH/ICAM1/RPS19/PRDX1/GNLY/HAMP/HLA-B	8
Hypoxic niche	GO:0007631	feeding behavior	6/304	105/18866	0.00708011	0.044127	0.0315666	AGT/NPB/GAL/UCHL1/FOS/APLN	6
Hypoxic niche	GO:0030301	cholesterol transport	6/304	105/18866	0.00708011	0.044127	0.0315666	APOC1/CAV1/ANXA2/APOC2/APOE/CLU	6
Hypoxic niche	GO:0044070	regulation of anion transport	6/304	105/18866	0.00708011	0.044127	0.0315666	MIF/AGT/DBI/FABP3/APOE/CEBPB	6
Hypoxic niche	GO:0097006	regulation of plasma lipoprotein particle levels	6/304	105/18866	0.00708011	0.044127	0.0315666	APOC1/AGT/HMOX1/ANXA2/APOC2/APOE	6
Hypoxic niche	GO:0009896	positive regulation of catabolic process	15/304	454/18866	0.00710201	0.0441293	0.0315683	PABPC1/HSP90AA1/BNIP3L/BNIP3/NUPR1/CAV1/HK2/HMOX1/TOMM7/APOC2/APOE/SVIP/CLU/HSPA1B/HSPA1A	15
Hypoxic niche	GO:0050804	modulation of chemical synaptic transmission	15/304	454/18866	0.00710201	0.0441293	0.0315683	SERPINE2/AGT/FAM107A/GLUL/AKAP12/CCL2/VGF/PTN/NPTXR/APOE/CDH11/SQSTM1/NPTX1/DKK1/PRKCB	15
Hypoxic niche	GO:0002573	myeloid leukocyte differentiation	9/304	210/18866	0.00717442	0.0445118	0.0318419	VEGFA/ID2/MT1G/ANXA2/CEBPB/JUN/FSTL3/JUNB/FOS	9
Hypoxic niche	GO:0045685	regulation of glial cell differentiation	5/304	75/18866	0.00723901	0.044777	0.0320316	SERPINE2/ID2/PTN/MDK/ID4	5
Hypoxic niche	GO:0072088	nephron epithelium morphogenesis	5/304	75/18866	0.00723901	0.044777	0.0320316	AGT/VEGFA/IRX1/CITED1/TACSTD2	5
Hypoxic niche	GO:0045862	positive regulation of proteolysis	13/304	370/18866	0.00728249	0.0449065	0.0321242	ENO1/EGLN3/FAM162A/NUPR1/CAV1/PSME2/APOE/CLU/CTSD/GSN/HSPA1B/HSPA1A/MBP	13
Hypoxic niche	GO:0002092	positive regulation of receptor internalization	3/304	25/18866	0.00732812	0.0449065	0.0321242	CD63/VEGFA/APLN	3
Hypoxic niche	GO:0051894	positive regulation of focal adhesion assembly	3/304	25/18866	0.00732812	0.0449065	0.0321242	VEGFA/S100A10/NRP1	3
[truncated: 44 more rows]
