# Supplementary material for: Spatial transcriptomics reveals niche-specific enrichment and vulnerabilities of radial glial stem-like cells in malignant gliomas
Source: Nat Commun. 2023 Feb 23;14:1028. doi: 10.1038/s41467-023-36707-6 (PMC9950149; doi:10.1038/s41467-023-36707-6)
Supplement: Supplementary file 8 — Supplementary Data 5 [file 41467_2023_36707_MOESM8_ESM.xlsx]

## Sheet: Supplementary Data 5
Supplementary Data 5: Niche-specific differentially expressed isoforms across all samples.
(Pairwise comparisons among the four niches pre samples with the cutoff of log2FC > 0.1 & p_val < 0.01 & min.pct>0.1. p value was determined by z-test. )
Clusters: niches with high isoform-specific expression.
Hostgene: The host gene to which the isoform belongs.
Tumor core_type: Isoform specificity across Tumor core types, including pan-glioma, DMG, GBM-IDHM (mutated), and GBM-IDHW (wild-type).
Isoform_type: The expression pattern of isoform. (Switched: multiple isoforms are differentially expressed in multiple niches. Unswitched: one or more isoforms are specifically expressed in one niche.)
SFs_pattern: splicing factors co-expressed with isoforms and validated by eClip-seq from ENCODE.
Isoform_flag: Biotypes of isoforms predicted by APPRIS. (Principle: more important isoforms, minor: less important isoforms.)
Isoform	Cluster	Hostgene	Tumor core_Type	Isoform_type	SFs_pattern	Isoform_flag
A1BG-203	Hypoxic niche	A1BG	Pan-glioma	Unswitched	YBX3	NO_TRANSLATION
A2M-207	Invasive niche	A2M	Pan-glioma	Unswitched	ZC3H11A	NO_TRANSLATION
chr12:9067840-9068182:9068225-9068739:9068843-9069744	Invasive niche	A2M-AS1_A2M	Pan-glioma	Unswitched		NOVEL
chr12:9067840-9068182:9068225-9068739:9068843-9069744:9069814-9070487	Invasive niche	A2M-AS1_A2M	Pan-glioma	Switched		NOVEL
chr12:9067840-9068182:9068225-9068739:9068843-9069744:9069814-9070487:9070579-9072358	Invasive niche	A2M-AS1_A2M	Pan-glioma	Switched		NOVEL
chr12:9067840-9068182:9068225-9068739:9068843-9069744:9069814-9070487:9070579-9072358	Vascular niche	A2M-AS1_A2M	DMG	Switched		NOVEL
chr12:9067840-9068182:9068225-9068739:9068843-9069744:9069814-9070487:9070579-9072358:9072487-9072652	Invasive niche	A2M-AS1_A2M	Pan-glioma	Switched		NOVEL
chr12:9067840-9068182:9068225-9068739:9068843-9069744:9069814-9070487:9070579-9072358:9072487-9072652	Tumor core	A2M-AS1_A2M	GBM-IDHW	Unswitched		NOVEL
chr12:9067840-9068182:9068225-9068739:9068843-9069744:9069814-9070487:9070579-9072358:9072487-9072652	Vascular niche	A2M-AS1_A2M	Pan-glioma	Switched		NOVEL
chr12:9067840-9068182:9068225-9068739:9068843-9069744:9069814-9070487:9070579-9072358:9072487-9072652:9072872-9074559	Invasive niche	A2M-AS1_A2M	Pan-glioma	Unswitched		NOVEL
chr19:18532256-18532663	Hypoxic niche	AC005387.1_FKBP8	GBM-IDHM	Unswitched		NOVEL
chr19:18532256-18532663	Tumor core	AC005387.1_FKBP8	Pan-glioma	Unswitched		NOVEL
AC010642.2-203	Tumor core	AC010642.2	DMG	Unswitched	GEMIN5,NCBP2,U2AF2,ZC3H11A	lncRNA
chr12:56152632-56153872:56154093-56154812:56154841-56155054:56155199-56155418:56155593-56157467:56157546-56157697:56157736-56157881	Invasive niche	AC034102.5_MYL6B	Pan-glioma	Unswitched		NOVEL
AC055839.2-201	Hypoxic niche	AC055839.2	Pan-glioma	Unswitched		PRINCIPAL
AC055839.2-201	Invasive niche	AC055839.2	Pan-glioma	Unswitched	DDX6,KHSRP	PRINCIPAL
AC055839.2-201	Invasive niche	AC055839.2	Pan-glioma	Unswitched	DDX6,ZC3H11A	PRINCIPAL
AC055839.2-201	Tumor core	AC055839.2	Pan-glioma	Unswitched	DDX6,ZC3H11A	PRINCIPAL
chr16:30068979-30069305:30069390-30069498:30069674-30069829:30070030-30070116	Hypoxic niche	AC093512.2_AC093512.1	Pan-glioma	Switched		NOVEL
chr16:30069674-30069829:30070030-30070116	Hypoxic niche	AC093512.2_AC093512.1	Pan-glioma	Switched		NOVEL
chr16:30069674-30069829:30070030-30070116	Invasive niche	AC093512.2_AC093512.1	Pan-glioma	Switched		NOVEL
chr16:30069674-30069829:30070030-30070116	Tumor core	AC093512.2_AC093512.1	Pan-glioma	Switched		NOVEL
chr16:30070030-30070116	Hypoxic niche	AC093512.2_AC093512.1	Pan-glioma	Switched		NOVEL
chr16:30070030-30070116	Invasive niche	AC093512.2_AC093512.1	Pan-glioma	Switched		NOVEL
chr4:87981799-87982491	Hypoxic niche	AC131944.1_SPP1	Pan-glioma	Unswitched		NOVEL
chr4:87981799-87982491	Invasive niche	AC131944.1_SPP1	Pan-glioma	Unswitched		NOVEL
ACTB-217	Hypoxic niche	ACTB	Pan-glioma	Switched	YBX3	PRINCIPAL
ACTB-217	Invasive niche	ACTB	Pan-glioma	Switched	DDX6,IGF2BP3	PRINCIPAL
ACTB-217	Invasive niche	ACTB	Pan-glioma	Switched	PPIG,YBX3	PRINCIPAL
ACTB-217	Invasive niche	ACTB	Pan-glioma	Switched	DDX6,U2AF2,ZC3H11A	PRINCIPAL
ACTB-217	Vascular niche	ACTB	Pan-glioma	Switched	RBFOX2,YBX3	PRINCIPAL
chr7:5527892-5528003	Invasive niche	ACTB	Pan-glioma	Switched		NOVEL
chr7:5527892-5528003	Tumor core	ACTB	Pan-glioma	Switched		NOVEL
chr7:5527892-5528003:5528186-5528280	Hypoxic niche	ACTB	Pan-glioma	Switched		NOVEL
chr7:5527892-5528003:5528186-5528280	Invasive niche	ACTB	Pan-glioma	Switched		NOVEL
ACTG1-205	Hypoxic niche	ACTG1	Pan-glioma	Switched	DDX21,YBX3	PRINCIPAL
ACTG1-205	Hypoxic niche	ACTG1	Pan-glioma	Switched	YBX3	PRINCIPAL
ACTG1-205	Invasive niche	ACTG1	Pan-glioma	Switched	AGGF1,DDX3X,DDX6,IGF2BP3	PRINCIPAL
ACTG1-205	Invasive niche	ACTG1	Pan-glioma	Switched	PPIG,YBX3	PRINCIPAL
ACTG1-205	Invasive niche	ACTG1	Pan-glioma	Switched	DDX6,ZC3H11A	PRINCIPAL
ACTG1-206	Hypoxic niche	ACTG1	Pan-glioma	Switched	DDX21,YBX3	NO_TRANSLATION
ACTG1-206	Hypoxic niche	ACTG1	Pan-glioma	Switched	YBX3	NO_TRANSLATION
ACTG1-206	Invasive niche	ACTG1	Pan-glioma	Switched	AGGF1,DDX3X,DDX42,DDX6,IGF2BP3,KHSRP	NO_TRANSLATION
ACTG1-206	Invasive niche	ACTG1	Pan-glioma	Switched	GPKOW,PPIG,YBX3	NO_TRANSLATION
ACTG1-206	Invasive niche	ACTG1	Pan-glioma	Switched	DDX6,GPKOW,U2AF2,ZC3H11A	NO_TRANSLATION
chr17:81510834-81510926	Hypoxic niche	ACTG1	Pan-glioma	Switched		NOVEL
chr17:81510834-81510926	Invasive niche	ACTG1	Pan-glioma	Switched		NOVEL
ADIRF-201	Invasive niche	ADIRF	Pan-glioma	Unswitched		PRINCIPAL
ADIRF-201	Tumor core	ADIRF	Pan-glioma	Unswitched		PRINCIPAL
AIF1-203	Invasive niche	AIF1	Pan-glioma	Unswitched	DDX3X	PRINCIPAL
AL139393.3-201	Invasive niche	AL139393.3	Pan-glioma	Unswitched	DDX3X	lncRNA
AL139393.3-201	Invasive niche	AL139393.3	Pan-glioma	Unswitched	PPIG	lncRNA
chr1:152032824-152033647	Hypoxic niche	AL450992.1_S100A11	Pan-glioma	Unswitched		NOVEL
chr1:152032824-152033647	Invasive niche	AL450992.1_S100A11	Pan-glioma	Unswitched		NOVEL
chr1:44775601-44776033:44776141-44776674:44776775-44777613:44777790-44777999	Hypoxic niche	AL592166.1_RPS8	Pan-glioma	Unswitched		NOVEL
chr1:44775601-44776033:44776141-44776674:44776775-44777613:44777790-44777999	Invasive niche	AL592166.1_RPS8	Pan-glioma	Unswitched		NOVEL
chr1:44775601-44776033:44776141-44776674:44776775-44777613:44777790-44777999	Tumor core	AL592166.1_RPS8	Pan-glioma	Unswitched		NOVEL
ALDOA-219	Hypoxic niche	ALDOA	Pan-glioma	Unswitched		PRINCIPAL
ALDOA-219	Invasive niche	ALDOA	Pan-glioma	Unswitched		PRINCIPAL
ANAPC11-204	Invasive niche	ANAPC11	Pan-glioma	Switched		PRINCIPAL
ANAPC11-204	Tumor core	ANAPC11	Pan-glioma	Switched		PRINCIPAL
ANAPC11-210	Invasive niche	ANAPC11	Pan-glioma	Switched	YBX3	PRINCIPAL
ANAPC11-210	Invasive niche	ANAPC11	Pan-glioma	Switched	DDX6	PRINCIPAL
ANAPC11-217	Tumor core	ANAPC11	Pan-glioma	Switched	AQR,DDX3X,DHX30,FMR1,GEMIN5,NCBP2,SF3B4,SRSF1	PRINCIPAL
ANAPC11-217	Tumor core	ANAPC11	Pan-glioma	Switched	DDX6,FMR1,GEMIN5,NCBP2,U2AF2	PRINCIPAL
chr9:73166193-73167496:73167556-73169031:73169155-73170050	Invasive niche	ANXA1	DMG	Unswitched		NOVEL
ANXA2-204	Hypoxic niche	ANXA2	Pan-glioma	Unswitched	YBX3	PRINCIPAL
chr3:184182869-184183481	Hypoxic niche	AP2M1	Pan-glioma	Unswitched		NOVEL
chr3:184182869-184183481	Invasive niche	AP2M1	Pan-glioma	Unswitched		NOVEL
chr3:184182869-184183481	Tumor core	AP2M1	GBM-IDHW	Unswitched		NOVEL
AP2S1-201	Invasive niche	AP2S1	Pan-glioma	Unswitched	DDX3X,DDX6	PRINCIPAL
AP2S1-201	Invasive niche	AP2S1	Pan-glioma	Unswitched	YBX3	PRINCIPAL
AP2S1-201	Invasive niche	AP2S1	Pan-glioma	Unswitched	DDX6	PRINCIPAL
APOC1-208	Hypoxic niche	APOC1	Pan-glioma	Switched	YBX3	MINOR
APOC1-208	Invasive niche	APOC1	Pan-glioma	Switched	DDX3X	MINOR
APOC1-208	Invasive niche	APOC1	Pan-glioma	Switched	PPIG,YBX3	MINOR
APOC1-208	Invasive niche	APOC1	Pan-glioma	Switched	ZC3H11A	MINOR
APOC1-208	Tumor core	APOC1	Pan-glioma	Unswitched	ZC3H11A	MINOR
chr19:44914950-44916189:44916326-44919172	Hypoxic niche	APOC1	Pan-glioma	Switched		NOVEL
chr19:44914950-44916189:44916326-44919172	Invasive niche	APOC1	Pan-glioma	Switched		NOVEL
chr19:44914950-44916189:44916326-44919172	Tumor core	APOC1	Pan-glioma	Unswitched		NOVEL
APOC2-201	Hypoxic niche	APOC2	DMG	Unswitched		PRINCIPAL
APOC2-201	Invasive niche	APOC2	Pan-glioma	Unswitched	DDX3X,DDX6,IGF2BP3	PRINCIPAL
APOC2-201	Invasive niche	APOC2	Pan-glioma	Unswitched	PPIG	PRINCIPAL
APOC2-201	Invasive niche	APOC2	Pan-glioma	Unswitched	DDX6,U2AF2,ZC3H11A	PRINCIPAL
APOD-201	Invasive niche	APOD	Pan-glioma	Unswitched		PRINCIPAL
APOD-201	Tumor core	APOD	Pan-glioma	Unswitched		PRINCIPAL
APOE-201	Hypoxic niche	APOE	Pan-glioma	Switched		PRINCIPAL
APOE-201	Invasive niche	APOE	Pan-glioma	Switched	DDX3X,DDX6	PRINCIPAL
APOE-201	Invasive niche	APOE	Pan-glioma	Switched	DDX6	PRINCIPAL
APOE-201	Tumor core	APOE	Pan-glioma	Switched	AQR,DDX3X,DHX30,FMR1,FUS,GEMIN5,HNRNPM,SRSF1	PRINCIPAL
APOE-201	Tumor core	APOE	Pan-glioma	Switched	DDX6,FMR1,GEMIN5	PRINCIPAL
chr19:44907953-44908532	Hypoxic niche	APOE	Pan-glioma	Switched		NOVEL
chr19:44907953-44908532	Invasive niche	APOE	Pan-glioma	Switched		NOVEL
chr19:44907953-44908532	Tumor core	APOE	Pan-glioma	Switched		NOVEL
APRT-201	Invasive niche	APRT	Pan-glioma	Unswitched	YBX3	PRINCIPAL
APRT-201	Invasive niche	APRT	Pan-glioma	Unswitched	DDX6,U2AF2	PRINCIPAL
ARF1-201	Invasive niche	ARF1	Pan-glioma	Unswitched	AGGF1,DDX3X,DDX42,DDX6,IGF2BP3	PRINCIPAL
ARF1-201	Invasive niche	ARF1	Pan-glioma	Unswitched	PPIG,YBX3	PRINCIPAL
ARL4C-202	Hypoxic niche	ARL4C	Pan-glioma	Unswitched		PRINCIPAL
ARL4C-202	Invasive niche	ARL4C	Pan-glioma	Unswitched		PRINCIPAL
ARL6IP5-201	Invasive niche	ARL6IP5	Pan-glioma	Unswitched	DDX3X	PRINCIPAL
ARL6IP5-201	Invasive niche	ARL6IP5	Pan-glioma	Unswitched	YBX3	PRINCIPAL
ARL6IP5-201	Invasive niche	ARL6IP5	Pan-glioma	Unswitched	ZC3H11A	PRINCIPAL
ARPC3-201	Hypoxic niche	ARPC3	Pan-glioma	Unswitched	YBX3	PRINCIPAL
ARPC3-201	Invasive niche	ARPC3	Pan-glioma	Unswitched	PPIG,YBX3	PRINCIPAL
ASAH1-257	Invasive niche	ASAH1	Pan-glioma	Unswitched	HNRNPL,IGF2BP3,QKI	NO_TRANSLATION
ASAH1-257	Invasive niche	ASAH1	Pan-glioma	Unswitched	YBX3	NO_TRANSLATION
ASAH1-257	Invasive niche	ASAH1	Pan-glioma	Unswitched	QKI,U2AF2,ZC3H11A	NO_TRANSLATION
ATF4-202	Hypoxic niche	ATF4	Pan-glioma	Unswitched	YBX3	PRINCIPAL
ATOX1-201	Invasive niche	ATOX1	Pan-glioma	Unswitched	DDX3X	PRINCIPAL
ATOX1-201	Invasive niche	ATOX1	Pan-glioma	Unswitched	YBX3	PRINCIPAL
ATP5F1B-208	Invasive niche	ATP5F1B	DMG	Unswitched	GPKOW,PPIG,YBX3	NO_TRANSLATION
ATP5F1B-208	Invasive niche	ATP5F1B	DMG	Unswitched	DDX6,GPKOW,U2AF2,ZC3H11A	NO_TRANSLATION
ATP5F1B-208	Tumor core	ATP5F1B	Pan-glioma	Unswitched	DDX6,FMR1,GEMIN5,NCBP2,U2AF2,ZC3H11A	NO_TRANSLATION
chr12:56638424-56639105:56639308-56639979	Invasive niche	ATP5F1B	Pan-glioma	Unswitched		NOVEL
chr12:56638424-56639105:56639308-56639979	Tumor core	ATP5F1B	Pan-glioma	Unswitched		NOVEL
ATP5F1D-202	Invasive niche	ATP5F1D	Pan-glioma	Unswitched	DDX3X	PRINCIPAL
ATP5F1D-202	Invasive niche	ATP5F1D	Pan-glioma	Unswitched	PPIG,YBX3	PRINCIPAL
ATP5F1D-202	Tumor core	ATP5F1D	DMG	Unswitched	AQR,DDX3X,DHX30,EFTUD2,FMR1,GEMIN5	PRINCIPAL
ATP5F1D-202	Tumor core	ATP5F1D	DMG	Unswitched	FMR1,GEMIN5	PRINCIPAL
ATP5F1E-201	Invasive niche	ATP5F1E	Pan-glioma	Unswitched	AGGF1,DDX3X,DDX42,DDX6,HNRNPL,IGF2BP3	PRINCIPAL
ATP5F1E-201	Invasive niche	ATP5F1E	Pan-glioma	Unswitched	PPIG,YBX3	PRINCIPAL
ATP5F1E-201	Invasive niche	ATP5F1E	Pan-glioma	Unswitched	DDX6,U2AF2,ZC3H11A	PRINCIPAL
ATP5IF1-201	Hypoxic niche	ATP5IF1	Pan-glioma	Unswitched	YBX3	PRINCIPAL
ATP5IF1-201	Invasive niche	ATP5IF1	Pan-glioma	Unswitched	AGGF1,DDX3X,DDX6,QKI	PRINCIPAL
ATP5IF1-201	Invasive niche	ATP5IF1	Pan-glioma	Unswitched	GPKOW,PPIG,YBX3	PRINCIPAL
ATP5IF1-201	Invasive niche	ATP5IF1	Pan-glioma	Unswitched	DDX6,GPKOW,QKI,ZC3H11A	PRINCIPAL
ATP5MC1-201	Invasive niche	ATP5MC1	Pan-glioma	Unswitched	DDX3X	PRINCIPAL
ATP5MC2-202	Hypoxic niche	ATP5MC2	DMG	Unswitched	YBX3	PRINCIPAL
ATP5MC2-202	Invasive niche	ATP5MC2	Pan-glioma	Unswitched	DDX3X,DDX6,IGF2BP3	PRINCIPAL
ATP5MC2-202	Invasive niche	ATP5MC2	Pan-glioma	Unswitched	YBX3	PRINCIPAL
ATP5MC2-202	Invasive niche	ATP5MC2	Pan-glioma	Unswitched	DDX6,ZC3H11A	PRINCIPAL
ATP5MC2-203	Hypoxic niche	ATP5MC2	GBM-IDHM	Unswitched	YBX3	NO_TRANSLATION
ATP5MC2-203	Invasive niche	ATP5MC2	Pan-glioma	Unswitched	DDX3X,DDX42,DDX6,IGF2BP3	NO_TRANSLATION
ATP5MC2-203	Invasive niche	ATP5MC2	Pan-glioma	Unswitched	YBX3	NO_TRANSLATION
ATP5MC2-203	Invasive niche	ATP5MC2	Pan-glioma	Unswitched	DDX6,ZC3H11A	NO_TRANSLATION
ATP5MC2-203	Tumor core	ATP5MC2	Pan-glioma	Unswitched	DDX6,GEMIN5,NCBP2,ZC3H11A	NO_TRANSLATION
ATP5MC3-201	Invasive niche	ATP5MC3	Pan-glioma	Unswitched	DDX3X,DDX6,KHSRP	PRINCIPAL
ATP5MC3-201	Invasive niche	ATP5MC3	Pan-glioma	Unswitched	GPKOW,YBX3	PRINCIPAL
ATP5MC3-201	Invasive niche	ATP5MC3	Pan-glioma	Unswitched	DDX6,GPKOW,ZC3H11A	PRINCIPAL
ATP5MC3-202	Invasive niche	ATP5MC3	Pan-glioma	Unswitched	DDX3X,DDX6,KHSRP	PRINCIPAL
ATP5MC3-202	Invasive niche	ATP5MC3	Pan-glioma	Unswitched	GPKOW,PPIG,YBX3	PRINCIPAL
ATP5MC3-202	Invasive niche	ATP5MC3	Pan-glioma	Unswitched	DDX6,GPKOW,ZC3H11A	PRINCIPAL
chr2:175178403-175179056	Invasive niche	ATP5MC3	DMG	Unswitched		NOVEL
chr2:175178403-175179056	Tumor core	ATP5MC3	DMG	Unswitched		NOVEL
ATP5MD-201	Invasive niche	ATP5MD	Pan-glioma	Unswitched		PRINCIPAL
ATP5ME-201	Hypoxic niche	ATP5ME	Pan-glioma	Unswitched	DDX21,YBX3	PRINCIPAL
ATP5ME-201	Hypoxic niche	ATP5ME	Pan-glioma	Unswitched	YBX3	PRINCIPAL
ATP5ME-201	Invasive niche	ATP5ME	Pan-glioma	Unswitched	DDX3X,DDX6	PRINCIPAL
ATP5ME-201	Invasive niche	ATP5ME	Pan-glioma	Unswitched	PPIG,YBX3	PRINCIPAL
ATP5ME-201	Invasive niche	ATP5ME	Pan-glioma	Unswitched	DDX6,U2AF2	PRINCIPAL
ATP5ME-201	Tumor core	ATP5ME	Pan-glioma	Unswitched	AQR,DDX3X,EFTUD2,GEMIN5,NCBP2,SF3B4,SRSF1	PRINCIPAL
ATP5ME-201	Tumor core	ATP5ME	Pan-glioma	Unswitched	DDX6,GEMIN5,NCBP2,U2AF2	PRINCIPAL
ATP5MF-203	Hypoxic niche	ATP5MF	Pan-glioma	Unswitched	YBX3	PRINCIPAL
ATP5MF-203	Invasive niche	ATP5MF	Pan-glioma	Unswitched	DDX3X,DDX6,IGF2BP3	PRINCIPAL
ATP5MF-203	Invasive niche	ATP5MF	Pan-glioma	Unswitched	GPKOW,YBX3	PRINCIPAL
ATP5MF-203	Invasive niche	ATP5MF	Pan-glioma	Unswitched	DDX6,GPKOW	PRINCIPAL
ATP5MF-203	Tumor core	ATP5MF	DMG	Unswitched	AQR,CDC40,DDX3X,EFTUD2,GEMIN5,NCBP2,SF3B4,SRSF1	PRINCIPAL
ATP5MF-203	Tumor core	ATP5MF	DMG	Unswitched	CDC40,DDX6,GEMIN5,NCBP2	PRINCIPAL
ATP5MG-201	Invasive niche	ATP5MG	Pan-glioma	Unswitched	DDX3X,DDX6,KHSRP	PRINCIPAL
ATP5MG-201	Invasive niche	ATP5MG	Pan-glioma	Unswitched	PPIG,YBX3	PRINCIPAL
ATP5MG-201	Invasive niche	ATP5MG	Pan-glioma	Unswitched	DDX6,ZC3H11A	PRINCIPAL
ATP5MPL-201	Invasive niche	ATP5MPL	Pan-glioma	Unswitched	DDX3X,DDX42,DDX6,IGF2BP3	PRINCIPAL
ATP5MPL-201	Invasive niche	ATP5MPL	Pan-glioma	Unswitched	PPIG,YBX3	PRINCIPAL
ATP5MPL-201	Invasive niche	ATP5MPL	Pan-glioma	Unswitched	DDX6,U2AF2,ZC3H11A	PRINCIPAL
ATP5MPL-201	Tumor core	ATP5MPL	Pan-glioma	Unswitched	AQR,CPSF6,DDX3X,DDX42,FMR1,GEMIN5,NCBP2,SF3B4,SRSF7	PRINCIPAL
ATP5MPL-201	Tumor core	ATP5MPL	Pan-glioma	Unswitched	DDX6,FMR1,GEMIN5,NCBP2,U2AF2,ZC3H11A	PRINCIPAL
ATP5PD-201	Hypoxic niche	ATP5PD	Pan-glioma	Unswitched	YBX3	PRINCIPAL
ATP5PD-201	Invasive niche	ATP5PD	Pan-glioma	Unswitched	AGGF1,DDX3X	PRINCIPAL
ATP5PD-201	Invasive niche	ATP5PD	Pan-glioma	Unswitched	GPKOW,PPIG,YBX3	PRINCIPAL
ATP5PD-201	Invasive niche	ATP5PD	Pan-glioma	Unswitched	GPKOW,ZC3H11A	PRINCIPAL
ATP5PF-201	Hypoxic niche	ATP5PF	Pan-glioma	Switched		PRINCIPAL
ATP5PF-201	Invasive niche	ATP5PF	Pan-glioma	Switched	DDX3X,DDX6	PRINCIPAL
ATP5PF-201	Invasive niche	ATP5PF	Pan-glioma	Switched	PPIG	PRINCIPAL
ATP5PF-201	Invasive niche	ATP5PF	Pan-glioma	Switched	DDX6	PRINCIPAL
ATP5PF-201	Tumor core	ATP5PF	Pan-glioma	Switched	AQR,DDX3X,GEMIN5,NCBP2,SRSF7	PRINCIPAL
ATP5PF-201	Tumor core	ATP5PF	Pan-glioma	Switched	DDX6,GEMIN5,NCBP2	PRINCIPAL
chr21:25724678-25725225	Hypoxic niche	ATP5PF	Pan-glioma	Switched		NOVEL
ATP5PO-201	Hypoxic niche	ATP5PO	Pan-glioma	Unswitched	YBX3	PRINCIPAL
ATP5PO-201	Invasive niche	ATP5PO	Pan-glioma	Unswitched	DDX3X,DDX42,DDX6	PRINCIPAL
ATP5PO-201	Invasive niche	ATP5PO	Pan-glioma	Unswitched	PPIG,YBX3	PRINCIPAL
ATP5PO-201	Invasive niche	ATP5PO	Pan-glioma	Unswitched	DDX6	PRINCIPAL
ATP6V0B-205	Invasive niche	ATP6V0B	Pan-glioma	Unswitched		PRINCIPAL
ATP6V0C-201	Hypoxic niche	ATP6V0C	Pan-glioma	Unswitched	YBX3	PRINCIPAL
ATP6V0C-201	Invasive niche	ATP6V0C	Pan-glioma	Unswitched	DDX3X,DDX6,IGF2BP3	PRINCIPAL
ATP6V0C-201	Invasive niche	ATP6V0C	Pan-glioma	Unswitched	PPIG,YBX3	PRINCIPAL
ATP6V0C-201	Invasive niche	ATP6V0C	Pan-glioma	Unswitched	DDX6,ZC3H11A	PRINCIPAL
ATP6V0E1-203	Hypoxic niche	ATP6V0E1	Pan-glioma	Unswitched	YBX3	PRINCIPAL
ATP6V0E1-203	Invasive niche	ATP6V0E1	Pan-glioma	Unswitched	DDX3X,DDX6,IGF2BP3	PRINCIPAL
ATP6V0E1-203	Invasive niche	ATP6V0E1	Pan-glioma	Unswitched	PPIG,YBX3	PRINCIPAL
ATP6V0E1-203	Invasive niche	ATP6V0E1	Pan-glioma	Unswitched	DDX6,ZC3H11A	PRINCIPAL
ATP6V1F-201	Hypoxic niche	ATP6V1F	Pan-glioma	Unswitched	YBX3	PRINCIPAL
ATP6V1F-201	Invasive niche	ATP6V1F	Pan-glioma	Unswitched	DDX3X,DDX42,DDX6	PRINCIPAL
ATP6V1F-201	Invasive niche	ATP6V1F	Pan-glioma	Unswitched	YBX3	PRINCIPAL
ATP6V1F-201	Invasive niche	ATP6V1F	Pan-glioma	Unswitched	DDX6,ZC3H11A	PRINCIPAL
ATP6V1F-201	Tumor core	ATP6V1F	Pan-glioma	Unswitched	DDX6,GEMIN5,NCBP2,ZC3H11A	PRINCIPAL
ATP6V1G1-201	Invasive niche	ATP6V1G1	Pan-glioma	Unswitched	DDX3X,DDX6,KHSRP	PRINCIPAL
ATP6V1G1-201	Invasive niche	ATP6V1G1	Pan-glioma	Unswitched	PPIG,YBX3	PRINCIPAL
ATP6V1G1-201	Invasive niche	ATP6V1G1	Pan-glioma	Unswitched	DDX6,ZC3H11A	PRINCIPAL
ATRAID-201	Hypoxic niche	ATRAID	Pan-glioma	Unswitched	DDX21,YBX3	PRINCIPAL
ATRAID-201	Hypoxic niche	ATRAID	Pan-glioma	Unswitched	YBX3	PRINCIPAL
ATRAID-201	Invasive niche	ATRAID	Pan-glioma	Unswitched	YBX3	PRINCIPAL
ATRAID-201	Invasive niche	ATRAID	Pan-glioma	Unswitched	U2AF2	PRINCIPAL
AURKAIP1-202	Invasive niche	AURKAIP1	Pan-glioma	Unswitched	DDX3X,DDX42,DDX6	PRINCIPAL
AURKAIP1-202	Invasive niche	AURKAIP1	Pan-glioma	Unswitched	YBX3	PRINCIPAL
AURKAIP1-202	Invasive niche	AURKAIP1	Pan-glioma	Unswitched	DDX6	PRINCIPAL
AURKAIP1-202	Tumor core	AURKAIP1	DMG	Unswitched	DDX6,FMR1,GEMIN5,NCBP2	PRINCIPAL
B2M-212	Hypoxic niche	B2M	Pan-glioma	Switched	DDX21,YBX3	NO_TRANSLATION
B2M-212	Hypoxic niche	B2M	Pan-glioma	Switched	YBX3	NO_TRANSLATION
B2M-212	Invasive niche	B2M	Pan-glioma	Switched	DDX3X,DDX6,HNRNPL,IGF2BP3,KHSRP	NO_TRANSLATION
B2M-212	Invasive niche	B2M	Pan-glioma	Switched	GPKOW,YBX3	NO_TRANSLATION
B2M-212	Invasive niche	B2M	Pan-glioma	Switched	DDX6,GPKOW,U2AF2,ZC3H11A	NO_TRANSLATION
B2M-212	Vascular niche	B2M	Pan-glioma	Switched	YBX3	NO_TRANSLATION
B2M-212	Vascular niche	B2M	Pan-glioma	Switched	EFTUD2,FUS,ILF3,TIA1	NO_TRANSLATION
B2M-214	Hypoxic niche	B2M	Pan-glioma	Switched	DDX21,YBX3	PRINCIPAL
B2M-214	Invasive niche	B2M	Pan-glioma	Switched	DDX3X,DDX6,HNRNPL,IGF2BP3,KHSRP	PRINCIPAL
B2M-214	Invasive niche	B2M	Pan-glioma	Switched	PPIG,YBX3	PRINCIPAL
B2M-214	Vascular niche	B2M	Pan-glioma	Switched	PTBP1,YBX3	PRINCIPAL
B2M-214	Vascular niche	B2M	Pan-glioma	Switched	FUS,ILF3,PTBP1,SRSF9,TIA1	PRINCIPAL
B2M-214	Vascular niche	B2M	Pan-glioma	Switched	PTBP1,SRSF9,TIA1	PRINCIPAL
chr15:44715702-44716328:44716357-44717606	Hypoxic niche	B2M	Pan-glioma	Switched		NOVEL
chr15:44715702-44716328:44716357-44717606	Invasive niche	B2M	Pan-glioma	Switched		NOVEL
chr15:44715702-44716328:44716357-44717606	Vascular niche	B2M	Pan-glioma	Switched		NOVEL
chr15:44716357-44717606	Invasive niche	B2M	Pan-glioma	Switched		NOVEL
BAALC-203	Hypoxic niche	BAALC	Pan-glioma	Unswitched		PRINCIPAL
chr1:156658272-156658542:156658734-156659026	Tumor core	BCAN_AL590666.2	Pan-glioma	Switched		NOVEL
chr1:156658734-156659026	Invasive niche	BCAN_AL590666.2	Pan-glioma	Switched		NOVEL
chr1:156658734-156659026	Tumor core	BCAN_AL590666.2	Pan-glioma	Switched		NOVEL
BEX1-201	Invasive niche	BEX1	Pan-glioma	Unswitched		PRINCIPAL
BEX1-201	Tumor core	BEX1	Pan-glioma	Unswitched		PRINCIPAL
BEX3-201	Invasive niche	BEX3	Pan-glioma	Unswitched		ALTERNATIVE
BEX3-204	Invasive niche	BEX3	Pan-glioma	Unswitched		PRINCIPAL
BLOC1S1-203	Hypoxic niche	BLOC1S1	Pan-glioma	Unswitched	YBX3	PRINCIPAL
BLOC1S1-203	Invasive niche	BLOC1S1	Pan-glioma	Unswitched	DDX3X	PRINCIPAL
BLOC1S1-203	Invasive niche	BLOC1S1	Pan-glioma	Unswitched	PPIG,YBX3	PRINCIPAL
BLOC1S1-203	Tumor core	BLOC1S1	Pan-glioma	Unswitched	DDX3X	PRINCIPAL
BNIP3-201	Hypoxic niche	BNIP3	Pan-glioma	Unswitched	YBX3	PRINCIPAL
BRI3-201	Hypoxic niche	BRI3	GBM-IDHM	Unswitched	YBX3	PRINCIPAL
BRK1-201	Invasive niche	BRK1	Pan-glioma	Unswitched	DDX3X,DDX6,IGF2BP3	PRINCIPAL
BRK1-201	Invasive niche	BRK1	Pan-glioma	Unswitched	GPKOW,YBX3	PRINCIPAL
BRK1-201	Invasive niche	BRK1	Pan-glioma	Unswitched	DDX6,GPKOW,U2AF2,ZC3H11A	PRINCIPAL
BSG-203	Invasive niche	BSG	Pan-glioma	Unswitched	DDX3X,DDX6	MINOR
BSG-203	Invasive niche	BSG	Pan-glioma	Unswitched	YBX3	MINOR
BST2-201	Tumor core	BST2	DMG	Unswitched	AQR,DDX3X,DDX42,DHX30,EFTUD2,FMR1,GEMIN5,HNRNPM,HNRNPU,NCBP2,SRSF1,TIA1	PRINCIPAL
BST2-201	Tumor core	BST2	DMG	Unswitched	DDX6,FMR1,GEMIN5,NCBP2,ZC3H11A	PRINCIPAL
BTF3-201	Invasive niche	BTF3	Pan-glioma	Unswitched	AGGF1,DDX3X,IGF2BP3	ALTERNATIVE
BTF3-201	Invasive niche	BTF3	Pan-glioma	Unswitched	YBX3	ALTERNATIVE
chr5:73503118-73504346:73504404-73505191	Invasive niche	BTF3	Pan-glioma	Unswitched		NOVEL
chr1:153534831-153535201	Hypoxic niche	BX470102.1_S100A6	Pan-glioma	Unswitched		NOVEL
chr1:153534831-153535201	Invasive niche	BX470102.1_S100A6	Pan-glioma	Unswitched		NOVEL
chr1:153534831-153535201	Tumor core	BX470102.1_S100A6	Pan-glioma	Unswitched		NOVEL
C11orf96-202	Invasive niche	C11orf96	DMG	Unswitched	YBX3	PRINCIPAL
C12orf57-201	Invasive niche	C12orf57	Pan-glioma	Unswitched	DDX3X	PRINCIPAL
C12orf57-201	Invasive niche	C12orf57	Pan-glioma	Unswitched	YBX3	PRINCIPAL
C12orf57-201	Tumor core	C12orf57	Pan-glioma	Unswitched	AQR,DDX3X,FUS,HNRNPM,NCBP2,NONO,TIA1	PRINCIPAL
C12orf57-201	Tumor core	C12orf57	Pan-glioma	Unswitched	NCBP2,NONO	PRINCIPAL
C18orf32-201	Invasive niche	C18orf32	Pan-glioma	Unswitched	DDX3X,KHSRP	PRINCIPAL
C19orf53-202	Invasive niche	C19orf53	Pan-glioma	Unswitched	AGGF1,DDX3X,IGF2BP3	PRINCIPAL
C19orf53-202	Invasive niche	C19orf53	Pan-glioma	Unswitched	PPIG,YBX3	PRINCIPAL
C19orf53-202	Tumor core	C19orf53	Pan-glioma	Unswitched	GEMIN5	PRINCIPAL
C1QA-201	Invasive niche	C1QA	Pan-glioma	Unswitched		PRINCIPAL
C1QB-201	Invasive niche	C1QB	Pan-glioma	Unswitched		PRINCIPAL
C1QBP-201	Invasive niche	C1QBP	Pan-glioma	Unswitched	AGGF1,DDX6,IGF2BP3	PRINCIPAL
C1QBP-201	Invasive niche	C1QBP	Pan-glioma	Unswitched	YBX3	PRINCIPAL
C1QBP-201	Invasive niche	C1QBP	Pan-glioma	Unswitched	DDX6,ZC3H11A	PRINCIPAL
C1QL1-201	Hypoxic niche	C1QL1	Pan-glioma	Unswitched		PRINCIPAL
C1QL1-201	Invasive niche	C1QL1	Pan-glioma	Unswitched		PRINCIPAL
C1orf122-202	Invasive niche	C1orf122	Pan-glioma	Unswitched	AGGF1,DDX3X,DDX6	MINOR
C1orf122-202	Invasive niche	C1orf122	Pan-glioma	Unswitched	PPIG,YBX3	MINOR
C1orf122-202	Invasive niche	C1orf122	Pan-glioma	Unswitched	DDX6,U2AF2,ZC3H11A	MINOR
C1orf122-202	Tumor core	C1orf122	Pan-glioma	Unswitched	AQR,DDX3X,DHX30,EFTUD2,FMR1,GEMIN5,NCBP2,SF3B1,SF3B4,SRSF1,TIA1	MINOR
C1orf122-202	Tumor core	C1orf122	Pan-glioma	Unswitched	DDX6,FMR1,GEMIN5,NCBP2,U2AF2,ZC3H11A	MINOR
C1orf61-205	Invasive niche	C1orf61	Pan-glioma	Switched		NO_TRANSLATION
C1orf61-205	Tumor core	C1orf61	Pan-glioma	Switched		NO_TRANSLATION
C1orf61-220	Invasive niche	C1orf61	Pan-glioma	Switched		NO_TRANSLATION
C1orf61-220	Tumor core	C1orf61	DMG	Switched	SF3B4	NO_TRANSLATION
C1orf61-226	Invasive niche	C1orf61	Pan-glioma	Switched		NO_TRANSLATION
C1orf61-226	Tumor core	C1orf61	Pan-glioma	Switched		NO_TRANSLATION
C1orf61-228	Tumor core	C1orf61	Pan-glioma	Switched	U2AF2	NO_TRANSLATION
chr1:156404602-156414653:156414754-156426797	Invasive niche	C1orf61	Pan-glioma	Switched		NOVEL
chr1:156404602-156414653:156414754-156426797	Tumor core	C1orf61	Pan-glioma	Switched		NOVEL
C4orf3-202	Hypoxic niche	C4orf3	Pan-glioma	Unswitched	YBX3	PRINCIPAL
C4orf3-202	Invasive niche	C4orf3	Pan-glioma	Unswitched	DDX3X,DDX6	PRINCIPAL
C4orf3-202	Invasive niche	C4orf3	Pan-glioma	Unswitched	YBX3	PRINCIPAL
C4orf3-202	Invasive niche	C4orf3	Pan-glioma	Unswitched	DDX6	PRINCIPAL
C4orf48-201	Hypoxic niche	C4orf48	Pan-glioma	Unswitched		ALTERNATIVE
C4orf48-201	Invasive niche	C4orf48	Pan-glioma	Unswitched	DDX3X	ALTERNATIVE
C4orf48-201	Tumor core	C4orf48	Pan-glioma	Unswitched	DDX3X	ALTERNATIVE
C9orf16-201	Hypoxic niche	C9orf16	Pan-glioma	Unswitched	YBX3	PRINCIPAL
C9orf16-201	Invasive niche	C9orf16	Pan-glioma	Unswitched	DDX3X,DDX6	PRINCIPAL
C9orf16-201	Invasive niche	C9orf16	Pan-glioma	Unswitched	YBX3	PRINCIPAL
C9orf16-201	Invasive niche	C9orf16	Pan-glioma	Unswitched	DDX6,ZC3H11A	PRINCIPAL
C9orf16-201	Tumor core	C9orf16	Pan-glioma	Unswitched	AQR,DDX3X,GEMIN5,SF3B4,SRSF1	PRINCIPAL
C9orf16-201	Tumor core	C9orf16	Pan-glioma	Unswitched	DDX6,GEMIN5,ZC3H11A	PRINCIPAL
CALM1-201	Hypoxic niche	CALM1	Pan-glioma	Unswitched	YBX3	PRINCIPAL
CALM1-201	Invasive niche	CALM1	Pan-glioma	Unswitched	AGGF1,DDX3X,DDX6,IGF2BP3	PRINCIPAL
CALM1-201	Invasive niche	CALM1	Pan-glioma	Unswitched	PPIG,YBX3	PRINCIPAL
CALM1-201	Invasive niche	CALM1	Pan-glioma	Unswitched	DDX6,ZC3H11A	PRINCIPAL
CALM2-201	Hypoxic niche	CALM2	Pan-glioma	Unswitched	DDX21,YBX3	PRINCIPAL
CALM2-201	Invasive niche	CALM2	Pan-glioma	Switched	AGGF1,DDX6,KHSRP	PRINCIPAL
CALM2-201	Invasive niche	CALM2	Pan-glioma	Switched	GPKOW,PPIG,YBX3	PRINCIPAL
CALM2-201	Invasive niche	CALM2	Pan-glioma	Switched	DDX6,GPKOW,U2AF2,ZC3H11A	PRINCIPAL
CALM2-201	Tumor core	CALM2	Pan-glioma	Switched	AQR,CDC40,CPSF6,DHX30,EFTUD2,FUBP3,FUS,GEMIN5,KHSRP,NCBP2,SF3B4,SRSF1,SRSF7,TIA1	PRINCIPAL
CALM2-206	Tumor core	CALM2	DMG	Switched	FUS,ILF3,NCBP2,SRSF1,SRSF7,TIA1	NO_TRANSLATION
CALM2-206	Tumor core	CALM2	DMG	Switched	CDC40,DDX6,GEMIN5,NCBP2,U2AF2,ZC3H11A	NO_TRANSLATION
CALM3-201	Invasive niche	CALM3	Pan-glioma	Unswitched	DDX6,IGF2BP3	PRINCIPAL
CALM3-201	Invasive niche	CALM3	Pan-glioma	Unswitched	YBX3	PRINCIPAL
CALM3-201	Invasive niche	CALM3	Pan-glioma	Unswitched	DDX6,ZC3H11A	PRINCIPAL
CAMTA1-208	Invasive niche	CAMTA1	DMG	Unswitched	DDX3X,DDX6,KHSRP	MINOR
CAMTA1-208	Invasive niche	CAMTA1	DMG	Unswitched	DDX6,U2AF2,ZC3H11A	MINOR
CAMTA1-208	Tumor core	CAMTA1	DMG	Unswitched	DDX3X,GEMIN5,KHSRP,NCBP2,SF3B4,SRSF1,TIA1	MINOR
CAMTA1-208	Tumor core	CAMTA1	DMG	Unswitched	DDX6,GEMIN5,NCBP2,U2AF2,ZC3H11A	MINOR
CCDC167-201	Tumor core	CCDC167	Pan-glioma	Unswitched	DDX3X	PRINCIPAL
CCDC85B-201	Invasive niche	CCDC85B	Pan-glioma	Unswitched	DDX3X,DDX6	PRINCIPAL
CCDC85B-201	Invasive niche	CCDC85B	Pan-glioma	Unswitched	DDX6,ZC3H11A	PRINCIPAL
CCL2-201	Hypoxic niche	CCL2	Pan-glioma	Unswitched		PRINCIPAL
CCL2-201	Invasive niche	CCL2	DMG	Unswitched		PRINCIPAL
CD63-201	Hypoxic niche	CD63	Pan-glioma	Switched	DDX21	PRINCIPAL
CD63-201	Invasive niche	CD63	Pan-glioma	Switched	DDX3X,DDX6	PRINCIPAL
CD63-201	Invasive niche	CD63	Pan-glioma	Switched	GPKOW,PPIG	PRINCIPAL
CD63-201	Invasive niche	CD63	Pan-glioma	Switched	DDX6,GPKOW,ZC3H11A	PRINCIPAL
CD63-201	Vascular niche	CD63	Pan-glioma	Switched		PRINCIPAL
CD63-205	Hypoxic niche	CD63	Pan-glioma	Switched	YBX3	NO_TRANSLATION
CD63-214	Hypoxic niche	CD63	Pan-glioma	Switched	DDX21	PRINCIPAL
CD63-214	Invasive niche	CD63	Pan-glioma	Switched	PPIG	PRINCIPAL
CD63-214	Invasive niche	CD63	Pan-glioma	Switched	U2AF2	PRINCIPAL
chr12:55725627-55725812:55725897-55726120:55726262-55726699:55726796-55726889:55726965-55727150	Hypoxic niche	CD63	Pan-glioma	Switched		NOVEL
chr12:55725627-55725812:55725897-55726120:55726262-55726699:55726796-55726889:55726965-55727150	Invasive niche	CD63	Pan-glioma	Switched		NOVEL
chr12:55725627-55725812:55725897-55726120:55726262-55726699:55726796-55726889:55726965-55727150	Vascular niche	CD63	DMG	Switched		NOVEL
CD74-201	Invasive niche	CD74	Pan-glioma	Unswitched	AGGF1,DDX6,IGF2BP3	PRINCIPAL
CD74-201	Invasive niche	CD74	Pan-glioma	Unswitched	YBX3	PRINCIPAL
CD74-201	Invasive niche	CD74	Pan-glioma	Unswitched	DDX6,ZC3H11A	PRINCIPAL
CD74-202	Hypoxic niche	CD74	Pan-glioma	Switched	YBX3	MINOR
CD74-202	Invasive niche	CD74	Pan-glioma	Switched	DDX3X,DDX6,IGF2BP3	MINOR
CD74-202	Invasive niche	CD74	Pan-glioma	Switched	PPIG,YBX3	MINOR
CD74-202	Invasive niche	CD74	Pan-glioma	Switched	DDX6,ZC3H11A	MINOR
chr5:150402251-150402562	Invasive niche	CD74	Pan-glioma	Switched		NOVEL
chr5:150402251-150402562:150402626-150404679	Invasive niche	CD74	Pan-glioma	Switched		NOVEL
chr5:150402251-150402562:150402626-150404679:150404768-150405084	Invasive niche	CD74	Pan-glioma	Switched		NOVEL
CD81-206	Invasive niche	CD81	Pan-glioma	Unswitched	DDX42,DDX6	NO_TRANSLATION
CD81-206	Invasive niche	CD81	Pan-glioma	Unswitched	YBX3	NO_TRANSLATION
CD81-206	Invasive niche	CD81	Pan-glioma	Unswitched	DDX6,ZC3H11A	NO_TRANSLATION
chr11:2395971-2396627:2396715-2396803	Invasive niche	CD81	Pan-glioma	Unswitched		NOVEL
CD99-205	Invasive niche	CD99	Pan-glioma	Unswitched		PRINCIPAL
CEBPB-201	Hypoxic niche	CEBPB	DMG	Unswitched	YBX3	PRINCIPAL
CEBPD-201	Hypoxic niche	CEBPD	Pan-glioma	Unswitched	DDX21,YBX3	PRINCIPAL
CEBPD-201	Hypoxic niche	CEBPD	Pan-glioma	Unswitched	YBX3	PRINCIPAL
CEBPD-201	Invasive niche	CEBPD	Pan-glioma	Unswitched	YBX3	PRINCIPAL
CEBPD-201	Invasive niche	CEBPD	Pan-glioma	Unswitched	DDX6,ZC3H11A	PRINCIPAL
CFL1-201	Invasive niche	CFL1	Pan-glioma	Switched	DDX3X,DDX42,DDX6,IGF2BP3,QKI	PRINCIPAL
CFL1-201	Invasive niche	CFL1	Pan-glioma	Switched	YBX3	PRINCIPAL
CFL1-201	Invasive niche	CFL1	Pan-glioma	Switched	DDX6,QKI,ZC3H11A	PRINCIPAL
CFL1-201	Tumor core	CFL1	Pan-glioma	Switched	AQR,DDX3X,DDX42,DHX30,EFTUD2,FMR1,FUS,GEMIN5,ILF3,NCBP2,NONO,QKI,SF3B4,TIA1	PRINCIPAL
CFL1-201	Tumor core	CFL1	Pan-glioma	Switched	DDX6,FMR1,GEMIN5,NCBP2,NONO,QKI,ZC3H11A	PRINCIPAL
CFL1-201	Vascular niche	CFL1	Pan-glioma	Switched	PTBP1,YBX3	PRINCIPAL
CFL1-201	Vascular niche	CFL1	Pan-glioma	Switched	EFTUD2,FUS,ILF3,PTBP1,TIA1	PRINCIPAL
CFL1-209	Invasive niche	CFL1	Pan-glioma	Switched	DDX3X,DDX6	MINOR
CFL1-209	Invasive niche	CFL1	Pan-glioma	Switched	PPIG,YBX3	MINOR
CFL1-209	Invasive niche	CFL1	Pan-glioma	Switched	DDX6	MINOR
CHCHD1-201	Invasive niche	CHCHD1	Pan-glioma	Unswitched	DDX3X	PRINCIPAL
CHCHD1-201	Invasive niche	CHCHD1	Pan-glioma	Unswitched	PPIG,YBX3	PRINCIPAL
CHCHD1-201	Invasive niche	CHCHD1	Pan-glioma	Unswitched	ZC3H11A	PRINCIPAL
CHCHD10-202	Invasive niche	CHCHD10	Pan-glioma	Unswitched	DDX3X	PRINCIPAL
CHCHD10-202	Invasive niche	CHCHD10	Pan-glioma	Unswitched	YBX3	PRINCIPAL
CHCHD2-201	Hypoxic niche	CHCHD2	Pan-glioma	Switched	DDX21,YBX3	PRINCIPAL
CHCHD2-201	Hypoxic niche	CHCHD2	Pan-glioma	Switched	YBX3	PRINCIPAL
CHCHD2-201	Invasive niche	CHCHD2	Pan-glioma	Switched	AGGF1,DDX3X,DDX6	PRINCIPAL
CHCHD2-201	Invasive niche	CHCHD2	Pan-glioma	Switched	GPKOW,YBX3	PRINCIPAL
CHCHD2-201	Invasive niche	CHCHD2	Pan-glioma	Switched	DDX6,GPKOW,ZC3H11A	PRINCIPAL
CHCHD2-201	Tumor core	CHCHD2	Pan-glioma	Switched	AQR,DDX3X,DHX30,EFTUD2,FMR1,FUBP3,FUS,GEMIN5,SF3B4,TIA1	PRINCIPAL
CHCHD2-201	Tumor core	CHCHD2	Pan-glioma	Switched	DDX6,FMR1,GEMIN5,ZC3H11A	PRINCIPAL
chr7:56101862-56102866:56103012-56104225	Hypoxic niche	CHCHD2	GBM-IDHM	Switched		NOVEL
chr7:56101862-56102866:56103012-56104225	Invasive niche	CHCHD2	Pan-glioma	Switched		NOVEL
chr7:56101862-56102866:56103012-56104225	Tumor core	CHCHD2	Pan-glioma	Switched		NOVEL
CHCHD5-201	Invasive niche	CHCHD5	Pan-glioma	Unswitched	DDX3X	PRINCIPAL
CHI3L1-201	Hypoxic niche	CHI3L1	Pan-glioma	Switched		PRINCIPAL
CHI3L1-201	Invasive niche	CHI3L1	DMG	Switched		PRINCIPAL
CHI3L1-205	Invasive niche	CHI3L1	DMG	Switched		NO_TRANSLATION
chr1:203179586-203179760:203179878-203180469	Hypoxic niche	CHI3L1	Pan-glioma	Switched		NOVEL
chr1:203179586-203179760:203179878-203180469:203180653-203181161	Invasive niche	CHI3L1	Pan-glioma	Switched		NOVEL
CIAO2B-201	Hypoxic niche	CIAO2B	Pan-glioma	Unswitched	YBX3	PRINCIPAL
CIAO2B-201	Invasive niche	CIAO2B	DMG	Unswitched	DDX3X,DDX6	PRINCIPAL
CIAO2B-201	Invasive niche	CIAO2B	DMG	Unswitched	YBX3	PRINCIPAL
CIAO2B-201	Invasive niche	CIAO2B	DMG	Unswitched	DDX6	PRINCIPAL
CIAO2B-201	Tumor core	CIAO2B	Pan-glioma	Unswitched	AQR,DDX3X,DHX30,EFTUD2,GEMIN5,NCBP2,SRSF1	PRINCIPAL
CIAO2B-201	Tumor core	CIAO2B	Pan-glioma	Unswitched	DDX6,GEMIN5,NCBP2	PRINCIPAL
CIB1-201	Invasive niche	CIB1	Pan-glioma	Unswitched	DDX3X,DDX6	PRINCIPAL
CIB1-201	Invasive niche	CIB1	Pan-glioma	Unswitched	PPIG,YBX3	PRINCIPAL
CIB1-201	Invasive niche	CIB1	Pan-glioma	Unswitched	DDX6,ZC3H11A	PRINCIPAL
CISD1-201	Invasive niche	CISD1	Pan-glioma	Unswitched	DDX3X,DDX6,KHSRP	PRINCIPAL
CISD1-201	Invasive niche	CISD1	Pan-glioma	Unswitched	PPIG,YBX3	PRINCIPAL
CISD1-201	Invasive niche	CISD1	Pan-glioma	Unswitched	DDX6,U2AF2,ZC3H11A	PRINCIPAL
CKB-201	Invasive niche	CKB	Pan-glioma	Switched	AGGF1,DDX6,IGF2BP3	PRINCIPAL
CKB-201	Invasive niche	CKB	Pan-glioma	Switched	YBX3	PRINCIPAL
CKB-201	Invasive niche	CKB	Pan-glioma	Switched	DDX6,ZC3H11A	PRINCIPAL
chr14:103520043-103520121	Invasive niche	CKB	Pan-glioma	Switched		NOVEL
chr14:103520043-103520121	Tumor core	CKB	Pan-glioma	Switched		NOVEL
CKS2-201	Invasive niche	CKS2	Pan-glioma	Unswitched	DDX3X,DDX42,DDX6,KHSRP	PRINCIPAL
CKS2-201	Invasive niche	CKS2	Pan-glioma	Unswitched	GPKOW,PPIG,YBX3	PRINCIPAL
CKS2-201	Invasive niche	CKS2	Pan-glioma	Unswitched	DDX6,GPKOW,U2AF2,ZC3H11A	PRINCIPAL
CKS2-201	Tumor core	CKS2	Pan-glioma	Unswitched	AQR,CPSF6,DDX3X,DDX42,EFTUD2,FUS,GEMIN5,KHSRP,NCBP2,SF3B4,SRSF1,SRSF7,SRSF9	PRINCIPAL
CKS2-201	Tumor core	CKS2	Pan-glioma	Unswitched	DDX6,GEMIN5,NCBP2,U2AF2,ZC3H11A	PRINCIPAL
CLEC2B-201	Hypoxic niche	CLEC2B	Pan-glioma	Unswitched		PRINCIPAL
CLEC2B-201	Invasive niche	CLEC2B	Pan-glioma	Unswitched		PRINCIPAL
CLIC1-208	Invasive niche	CLIC1	Pan-glioma	Unswitched	DDX3X,DDX42,DDX6	PRINCIPAL
CLIC1-208	Invasive niche	CLIC1	Pan-glioma	Unswitched	GPKOW,YBX3	PRINCIPAL
CLIC1-208	Invasive niche	CLIC1	Pan-glioma	Unswitched	DDX6,GPKOW,U2AF2,ZC3H11A	PRINCIPAL
CLTA-202	Invasive niche	CLTA	Pan-glioma	Unswitched	PPIG	ALTERNATIVE
CLTA-202	Invasive niche	CLTA	Pan-glioma	Unswitched	DDX6	ALTERNATIVE
CLU-201	Hypoxic niche	CLU	Pan-glioma	Switched	YBX3	PRINCIPAL
CLU-201	Invasive niche	CLU	Pan-glioma	Switched	DDX3X,DDX6,IGF2BP3	PRINCIPAL
CLU-201	Invasive niche	CLU	Pan-glioma	Switched	YBX3	PRINCIPAL
CLU-201	Invasive niche	CLU	Pan-glioma	Switched	DDX6,ZC3H11A	PRINCIPAL
CLU-201	Tumor core	CLU	Pan-glioma	Unswitched	DDX6,ZC3H11A	PRINCIPAL
CLU-208	Hypoxic niche	CLU	Pan-glioma	Switched	YBX3	MINOR
CLU-208	Invasive niche	CLU	Pan-glioma	Switched	DDX3X,DDX6,IGF2BP3	MINOR
CLU-208	Invasive niche	CLU	Pan-glioma	Switched	PPIG,YBX3	MINOR
CLU-208	Invasive niche	CLU	Pan-glioma	Switched	DDX6,ZC3H11A	MINOR
CLU-208	Tumor core	CLU	Pan-glioma	Switched	DDX3X,DHX30	MINOR
CLU-208	Tumor core	CLU	Pan-glioma	Switched	DDX6,ZC3H11A	MINOR
CLU-215	Hypoxic niche	CLU	Pan-glioma	Unswitched		PRINCIPAL
CLU-215	Invasive niche	CLU	Pan-glioma	Switched	AGGF1,DDX3X,IGF2BP3	PRINCIPAL
CLU-215	Invasive niche	CLU	Pan-glioma	Switched	PPIG	PRINCIPAL
chr8:27598251-27598459	Hypoxic niche	CLU	Pan-glioma	Switched		NOVEL
chr8:27598251-27598459	Invasive niche	CLU	Pan-glioma	Switched		NOVEL
chr8:27598251-27598459	Tumor core	CLU	Pan-glioma	Switched		NOVEL
chr8:27598251-27598459:27598636-27599779:27600010-27604290	Hypoxic niche	CLU	Pan-glioma	Switched		NOVEL
chr8:27598251-27598459:27598636-27599779:27600010-27604290	Invasive niche	CLU	Pan-glioma	Switched		NOVEL
chr8:27598251-27598459:27598636-27599779:27600010-27604290	Tumor core	CLU	Pan-glioma	Switched		NOVEL
chr8:27598251-27598459:27598636-27599779:27600010-27604290:27604396-27604923	Hypoxic niche	CLU	Pan-glioma	Switched		NOVEL
chr8:27598251-27598459:27598636-27599779:27600010-27604290:27604396-27604923	Invasive niche	CLU	Pan-glioma	Switched		NOVEL
chr8:27598251-27598459:27598636-27599779:27600010-27604290:27604396-27604923	Tumor core	CLU	Pan-glioma	Switched		NOVEL
chr8:27598251-27598459:27598636-27599779:27600010-27604290:27604396-27604923:27605336-27606353	Invasive niche	CLU	DMG	Switched		NOVEL
CNIH4-205	Hypoxic niche	CNIH4	Pan-glioma	Unswitched		PRINCIPAL
CNIH4-205	Invasive niche	CNIH4	Pan-glioma	Unswitched	PPIG	PRINCIPAL
CNIH4-205	Invasive niche	CNIH4	Pan-glioma	Unswitched	DDX6	PRINCIPAL
COA3-201	Hypoxic niche	COA3	Pan-glioma	Unswitched	YBX3	PRINCIPAL
COA3-201	Invasive niche	COA3	Pan-glioma	Unswitched	DDX3X,DDX6,QKI	PRINCIPAL
COA3-201	Invasive niche	COA3	Pan-glioma	Unswitched	PPIG,YBX3	PRINCIPAL
COA3-201	Invasive niche	COA3	Pan-glioma	Unswitched	DDX6,QKI,ZC3H11A	PRINCIPAL
COL4A2-212	Hypoxic niche	COL4A2	DMG	Unswitched	YBX3	NO_TRANSLATION
COL4A2-212	Invasive niche	COL4A2	Pan-glioma	Unswitched	HNRNPL	NO_TRANSLATION
COL4A2-212	Invasive niche	COL4A2	Pan-glioma	Unswitched	YBX3	NO_TRANSLATION
COL4A2-212	Vascular niche	COL4A2	Pan-glioma	Unswitched	YBX3	NO_TRANSLATION
COMMD6-205	Hypoxic niche	COMMD6	Pan-glioma	Unswitched		PRINCIPAL
COMMD6-205	Invasive niche	COMMD6	Pan-glioma	Unswitched	DDX3X	PRINCIPAL
COMMD6-205	Tumor core	COMMD6	Pan-glioma	Unswitched	DDX3X,SRSF9	PRINCIPAL
COMT-202	Invasive niche	COMT	Pan-glioma	Unswitched	GPKOW,PPIG,YBX3	PRINCIPAL
COMT-202	Invasive niche	COMT	Pan-glioma	Unswitched	DDX6,GPKOW,QKI	PRINCIPAL
COPRS-201	Hypoxic niche	COPRS	Pan-glioma	Unswitched		PRINCIPAL
COPS9-205	Invasive niche	COPS9	Pan-glioma	Unswitched	DDX3X	PRINCIPAL
COPS9-205	Tumor core	COPS9	Pan-glioma	Unswitched	AQR,DDX3X,NCBP2,SRSF1	PRINCIPAL
COPS9-205	Tumor core	COPS9	Pan-glioma	Unswitched	NCBP2	PRINCIPAL
COX14-203	Hypoxic niche	COX14	GBM-IDHM	Unswitched	YBX3	PRINCIPAL
COX14-203	Invasive niche	COX14	Pan-glioma	Unswitched	DDX3X	PRINCIPAL
COX14-203	Invasive niche	COX14	Pan-glioma	Unswitched	PPIG,YBX3	PRINCIPAL
COX14-203	Invasive niche	COX14	Pan-glioma	Unswitched	ZC3H11A	PRINCIPAL
COX16-201	Invasive niche	COX16	Pan-glioma	Unswitched	DDX3X	PRINCIPAL
COX16-201	Invasive niche	COX16	Pan-glioma	Unswitched	PPIG,YBX3	PRINCIPAL
COX16-201	Tumor core	COX16	Pan-glioma	Unswitched	NCBP2	PRINCIPAL
COX4I1-201	Invasive niche	COX4I1	Pan-glioma	Unswitched	AGGF1,DDX3X,DDX42,DDX6,IGF2BP3	PRINCIPAL
COX4I1-201	Invasive niche	COX4I1	Pan-glioma	Unswitched	PPIG,YBX3	PRINCIPAL
COX4I1-201	Invasive niche	COX4I1	Pan-glioma	Unswitched	DDX6,ZC3H11A	PRINCIPAL
COX5A-201	Invasive niche	COX5A	Pan-glioma	Unswitched	DDX3X,DDX42,DDX6	PRINCIPAL
COX5A-201	Invasive niche	COX5A	Pan-glioma	Unswitched	GPKOW,YBX3	PRINCIPAL
COX5A-201	Invasive niche	COX5A	Pan-glioma	Unswitched	DDX6,GPKOW,ZC3H11A	PRINCIPAL
COX5B-201	Hypoxic niche	COX5B	Pan-glioma	Unswitched	YBX3	PRINCIPAL
COX5B-201	Invasive niche	COX5B	Pan-glioma	Unswitched	DDX3X,DDX6,IGF2BP3	PRINCIPAL
COX5B-201	Invasive niche	COX5B	Pan-glioma	Unswitched	GPKOW,PPIG,YBX3	PRINCIPAL
COX5B-201	Invasive niche	COX5B	Pan-glioma	Unswitched	DDX6,GPKOW,U2AF2,ZC3H11A	PRINCIPAL
COX5B-201	Tumor core	COX5B	Pan-glioma	Unswitched	DDX6,FMR1,GEMIN5,NCBP2,U2AF2,ZC3H11A	PRINCIPAL
COX6B1-204	Hypoxic niche	COX6B1	Pan-glioma	Unswitched	YBX3	PRINCIPAL
COX6B1-204	Invasive niche	COX6B1	Pan-glioma	Unswitched	DDX3X,DDX6	PRINCIPAL
COX6B1-204	Invasive niche	COX6B1	Pan-glioma	Unswitched	YBX3	PRINCIPAL
COX6B1-204	Invasive niche	COX6B1	Pan-glioma	Unswitched	DDX6,ZC3H11A	PRINCIPAL
COX6B1-204	Tumor core	COX6B1	Pan-glioma	Unswitched	DDX6,GEMIN5,NCBP2,ZC3H11A	PRINCIPAL
COX6C-201	Invasive niche	COX6C	Pan-glioma	Switched	DDX3X,DDX42,DDX6,QKI	PRINCIPAL
COX6C-201	Invasive niche	COX6C	Pan-glioma	Switched	YBX3	PRINCIPAL
COX6C-201	Invasive niche	COX6C	Pan-glioma	Switched	DDX6,QKI,ZC3H11A	PRINCIPAL
COX6C-201	Tumor core	COX6C	Pan-glioma	Switched	DDX6,GEMIN5,NCBP2,QKI,ZC3H11A	PRINCIPAL
COX6C-205	Invasive niche	COX6C	Pan-glioma	Switched	DDX6,KHSRP,QKI	PRINCIPAL
COX6C-205	Invasive niche	COX6C	Pan-glioma	Switched	YBX3	PRINCIPAL
COX6C-205	Invasive niche	COX6C	Pan-glioma	Switched	DDX6,QKI,ZC3H11A	PRINCIPAL
COX6C-205	Tumor core	COX6C	Pan-glioma	Switched	FUS,KHSRP,QKI	PRINCIPAL
COX6C-205	Tumor core	COX6C	Pan-glioma	Switched	FUS	PRINCIPAL
COX6C-205	Tumor core	COX6C	Pan-glioma	Switched	DDX6,QKI,ZC3H11A	PRINCIPAL
chr8:99878266-99887489:99887619-99891907	Hypoxic niche	COX6C	Pan-glioma	Switched		NOVEL
chr8:99878266-99887489:99887619-99891907	Invasive niche	COX6C	Pan-glioma	Switched		NOVEL
chr8:99878266-99887489:99887619-99891907	Tumor core	COX6C	Pan-glioma	Switched		NOVEL
COX7A2-202	Invasive niche	COX7A2	Pan-glioma	Unswitched	DDX3X,DDX42,DDX6	PRINCIPAL
COX7A2-202	Invasive niche	COX7A2	Pan-glioma	Unswitched	GPKOW,PPIG,YBX3	PRINCIPAL
COX7A2-202	Invasive niche	COX7A2	Pan-glioma	Unswitched	DDX6,GPKOW,U2AF2,ZC3H11A	PRINCIPAL
COX7A2-202	Tumor core	COX7A2	Pan-glioma	Unswitched	DDX6,GEMIN5,NCBP2,U2AF2,ZC3H11A	PRINCIPAL
COX7B-204	Invasive niche	COX7B	Pan-glioma	Unswitched		PRINCIPAL
COX7C-201	Hypoxic niche	COX7C	GBM-IDHM	Unswitched	YBX3	PRINCIPAL
COX7C-201	Invasive niche	COX7C	Pan-glioma	Unswitched	AGGF1,DDX3X,DDX6,HNRNPL,IGF2BP3	PRINCIPAL
COX7C-201	Invasive niche	COX7C	Pan-glioma	Unswitched	YBX3	PRINCIPAL
COX7C-201	Invasive niche	COX7C	Pan-glioma	Unswitched	DDX6,ZC3H11A	PRINCIPAL
COX8A-201	Hypoxic niche	COX8A	Pan-glioma	Unswitched	YBX3	PRINCIPAL
COX8A-201	Invasive niche	COX8A	Pan-glioma	Unswitched	DDX3X,DDX42,DDX6,IGF2BP3	PRINCIPAL
COX8A-201	Invasive niche	COX8A	Pan-glioma	Unswitched	GPKOW,YBX3	PRINCIPAL
COX8A-201	Invasive niche	COX8A	Pan-glioma	Unswitched	DDX6,GPKOW,ZC3H11A	PRINCIPAL
COX8A-201	Tumor core	COX8A	Pan-glioma	Unswitched	AQR,DDX3X,DDX42,DHX30,FMR1,GEMIN5,NCBP2,TIA1	PRINCIPAL
COX8A-201	Tumor core	COX8A	Pan-glioma	Unswitched	DDX6,FMR1,GEMIN5,NCBP2,ZC3H11A	PRINCIPAL
CRIP2-201	Hypoxic niche	CRIP2	Pan-glioma	Unswitched		PRINCIPAL
CRIP2-201	Invasive niche	CRIP2	GBM-IDHW	Unswitched		PRINCIPAL
CRIP2-201	Vascular niche	CRIP2	Pan-glioma	Unswitched		PRINCIPAL
CRYAB-203	Invasive niche	CRYAB	Pan-glioma	Unswitched		MINOR
CRYAB-203	Tumor core	CRYAB	Pan-glioma	Unswitched		MINOR
CRYAB-217	Hypoxic niche	CRYAB	Pan-glioma	Unswitched		PRINCIPAL
CRYAB-217	Invasive niche	CRYAB	Pan-glioma	Unswitched		PRINCIPAL
CRYAB-217	Tumor core	CRYAB	Pan-glioma	Unswitched		PRINCIPAL
CSNK2B-203	Invasive niche	CSNK2B	Pan-glioma	Unswitched	DDX3X,DDX6	PRINCIPAL
CSNK2B-203	Invasive niche	CSNK2B	Pan-glioma	Unswitched	PPIG	PRINCIPAL
CSNK2B-203	Invasive niche	CSNK2B	Pan-glioma	Unswitched	DDX6	PRINCIPAL
CSRP2-201	Invasive niche	CSRP2	Pan-glioma	Unswitched		PRINCIPAL
CST3-201	Hypoxic niche	CST3	Pan-glioma	Unswitched	YBX3	PRINCIPAL
CST3-201	Invasive niche	CST3	Pan-glioma	Unswitched	DDX3X,DDX6,IGF2BP3	PRINCIPAL
CST3-201	Invasive niche	CST3	Pan-glioma	Unswitched	YBX3	PRINCIPAL
CST3-201	Invasive niche	CST3	Pan-glioma	Unswitched	DDX6	PRINCIPAL
CST3-201	Tumor core	CST3	Pan-glioma	Unswitched	AQR,DDX3X,DHX30,GEMIN5	PRINCIPAL
CST3-201	Tumor core	CST3	Pan-glioma	Unswitched	DDX6,GEMIN5	PRINCIPAL
chr20:23634000-23635253	Invasive niche	CST3,CST3_AL121894.2	DMG	Unswitched		NOVEL
chr20:23634000-23635253	Tumor core	CST3_AL121894.2	DMG	Unswitched		NOVEL
CSTB-201	Hypoxic niche	CSTB	Pan-glioma	Unswitched	YBX3	PRINCIPAL
CSTB-201	Invasive niche	CSTB	Pan-glioma	Unswitched	AGGF1,DDX3X,DDX6,IGF2BP3	PRINCIPAL
CSTB-201	Invasive niche	CSTB	Pan-glioma	Unswitched	PPIG,YBX3	PRINCIPAL
CSTB-201	Invasive niche	CSTB	Pan-glioma	Unswitched	DDX6,U2AF2	PRINCIPAL
CSTB-201	Tumor core	CSTB	Pan-glioma	Unswitched	DDX6,GEMIN5,U2AF2	PRINCIPAL
CUTA-203	Invasive niche	CUTA	Pan-glioma	Unswitched	DDX3X	MINOR
CUTA-203	Invasive niche	CUTA	Pan-glioma	Unswitched	YBX3	MINOR
CUTA-204	Invasive niche	CUTA	Pan-glioma	Unswitched	DDX3X,DDX6	MINOR
CUTA-204	Invasive niche	CUTA	Pan-glioma	Unswitched	PPIG,YBX3	MINOR
CUTA-204	Invasive niche	CUTA	Pan-glioma	Unswitched	DDX6,ZC3H11A	MINOR
CWC15-201	Hypoxic niche	CWC15	Pan-glioma	Unswitched	YBX3	PRINCIPAL
CXCL14-201	Invasive niche	CXCL14	GBM-IDHW	Unswitched		PRINCIPAL
CYB5A-202	Invasive niche	CYB5A	Pan-glioma	Unswitched	DDX3X,DDX6,IGF2BP3	PRINCIPAL
CYB5A-202	Invasive niche	CYB5A	Pan-glioma	Unswitched	PPIG,YBX3	PRINCIPAL
CYB5A-202	Invasive niche	CYB5A	Pan-glioma	Unswitched	DDX6	PRINCIPAL
CYBA-201	Invasive niche	CYBA	Pan-glioma	Unswitched	DDX3X,DDX6	PRINCIPAL
CYBA-201	Invasive niche	CYBA	Pan-glioma	Unswitched	PPIG,YBX3	PRINCIPAL
CYBA-201	Invasive niche	CYBA	Pan-glioma	Unswitched	DDX6,U2AF2,ZC3H11A	PRINCIPAL
CYBA-201	Vascular niche	CYBA	Pan-glioma	Unswitched	PTBP1,YBX3	PRINCIPAL
CYBA-201	Vascular niche	CYBA	Pan-glioma	Unswitched	EFTUD2,HNRNPM,PTBP1	PRINCIPAL
CYSTM1-201	Hypoxic niche	CYSTM1	Pan-glioma	Unswitched	YBX3	PRINCIPAL
DAD1-201	Hypoxic niche	DAD1	Pan-glioma	Unswitched	YBX3	PRINCIPAL
DAD1-201	Invasive niche	DAD1	Pan-glioma	Unswitched	DDX3X,IGF2BP3	PRINCIPAL
DAD1-201	Invasive niche	DAD1	Pan-glioma	Unswitched	PPIG,YBX3	PRINCIPAL
DANCR-201	Hypoxic niche	DANCR	GBM-IDHM	Unswitched		lncRNA
DANCR-201	Invasive niche	DANCR	Pan-glioma	Unswitched	DDX3X,IGF2BP3	lncRNA
DANCR-201	Invasive niche	DANCR	Pan-glioma	Unswitched	PPIG	lncRNA
DANCR-201	Invasive niche	DANCR	Pan-glioma	Unswitched	U2AF2	lncRNA
DANCR-201	Tumor core	DANCR	Pan-glioma	Unswitched	NCBP2,U2AF2	lncRNA
DBI-202	Invasive niche	DBI	Pan-glioma	Switched	AGGF1,DDX3X,DDX6	PRINCIPAL
DBI-202	Invasive niche	DBI	Pan-glioma	Switched	PPIG,YBX3	PRINCIPAL
DBI-202	Invasive niche	DBI	Pan-glioma	Switched	DDX6,ZC3H11A	PRINCIPAL
DBI-202	Tumor core	DBI	Pan-glioma	Switched	AQR,DDX3X,DHX30,EFTUD2,FUBP3,FUS,RBM5,SF3B4,TIA1	PRINCIPAL
DBI-202	Tumor core	DBI	Pan-glioma	Switched	FUS,TIA1	PRINCIPAL
DBI-202	Tumor core	DBI	Pan-glioma	Switched	DDX6,ZC3H11A	PRINCIPAL
chr2:119368306-119370739:119370803-119372244	Hypoxic niche	DBI	Pan-glioma	Switched		NOVEL
chr2:119368306-119370739:119370803-119372244	Invasive niche	DBI	Pan-glioma	Switched		NOVEL
chr2:119368306-119370739:119370803-119372244	Tumor core	DBI	Pan-glioma	Switched		NOVEL
DCTN3-201	Hypoxic niche	DCTN3	Pan-glioma	Unswitched		PRINCIPAL
DCTN3-201	Invasive niche	DCTN3	Pan-glioma	Unswitched	DDX3X,DDX6	PRINCIPAL
DCTN3-201	Invasive niche	DCTN3	Pan-glioma	Unswitched	PPIG	PRINCIPAL
DCTN3-201	Invasive niche	DCTN3	Pan-glioma	Unswitched	DDX6	PRINCIPAL
DCTN3-201	Tumor core	DCTN3	Pan-glioma	Unswitched	DDX3X,NCBP2	PRINCIPAL
DCTN3-201	Tumor core	DCTN3	Pan-glioma	Unswitched	DDX6,NCBP2	PRINCIPAL
DCXR-201	Tumor core	DCXR	Pan-glioma	Unswitched	DDX6,ZC3H11A	PRINCIPAL
DDIT3-201	Hypoxic niche	DDIT3	Pan-glioma	Unswitched	YBX3	PRINCIPAL
DDT-202	Hypoxic niche	DDT	Pan-glioma	Unswitched		PRINCIPAL
DDT-202	Invasive niche	DDT	Pan-glioma	Unswitched		PRINCIPAL
DDT-202	Tumor core	DDT	Pan-glioma	Unswitched		PRINCIPAL
DNAJC15-201	Invasive niche	DNAJC15	Pan-glioma	Unswitched	DDX3X	PRINCIPAL
DNAJC15-201	Invasive niche	DNAJC15	Pan-glioma	Unswitched	PPIG	PRINCIPAL
DNAJC15-201	Invasive niche	DNAJC15	Pan-glioma	Unswitched	U2AF2,ZC3H11A	PRINCIPAL
DNPH1-201	Invasive niche	DNPH1	Pan-glioma	Unswitched	DDX3X,DDX6	PRINCIPAL
DNPH1-201	Invasive niche	DNPH1	Pan-glioma	Unswitched	YBX3	PRINCIPAL
DNPH1-201	Invasive niche	DNPH1	Pan-glioma	Unswitched	DDX6,U2AF2,ZC3H11A	PRINCIPAL
DRAP1-201	Invasive niche	DRAP1	Pan-glioma	Unswitched	AGGF1,DDX3X,DDX42	PRINCIPAL
DRAP1-201	Invasive niche	DRAP1	Pan-glioma	Unswitched	PPIG,YBX3	PRINCIPAL
DYNLL1-201	Invasive niche	DYNLL1	Pan-glioma	Unswitched		PRINCIPAL
DYNLL1-201	Tumor core	DYNLL1	DMG	Switched		PRINCIPAL
DYNLL1-201	Vascular niche	DYNLL1	Pan-glioma	Unswitched		PRINCIPAL
DYNLL1-207	Invasive niche	DYNLL1	Pan-glioma	Switched	DDX3X,DDX6,IGF2BP3	PRINCIPAL
DYNLL1-207	Invasive niche	DYNLL1	Pan-glioma	Switched	GPKOW,PPIG,YBX3	PRINCIPAL
DYNLRB1-202	Invasive niche	DYNLRB1	Pan-glioma	Unswitched	DDX3X,DDX6,IGF2BP3	PRINCIPAL
DYNLRB1-202	Invasive niche	DYNLRB1	Pan-glioma	Unswitched	PPIG,YBX3	PRINCIPAL
DYNLRB1-202	Invasive niche	DYNLRB1	Pan-glioma	Unswitched	DDX6,U2AF2	PRINCIPAL
DYNLT1-203	Invasive niche	DYNLT1	Pan-glioma	Unswitched	DDX3X,DDX6,KHSRP	PRINCIPAL
DYNLT1-203	Invasive niche	DYNLT1	Pan-glioma	Unswitched	PPIG,YBX3	PRINCIPAL
DYNLT1-203	Invasive niche	DYNLT1	Pan-glioma	Unswitched	DDX6,U2AF2	PRINCIPAL
DYNLT1-203	Tumor core	DYNLT1	DMG	Unswitched	AQR,DDX3X,KHSRP,NCBP2,SRSF1,SRSF7,SRSF9,TIA1	PRINCIPAL
DYNLT1-203	Tumor core	DYNLT1	DMG	Unswitched	DDX6,NCBP2,U2AF2	PRINCIPAL
EDF1-201	Hypoxic niche	EDF1	GBM-IDHM	Unswitched	YBX3	PRINCIPAL
EDF1-201	Invasive niche	EDF1	Pan-glioma	Unswitched	AGGF1,DDX3X,DDX6	PRINCIPAL
EDF1-201	Invasive niche	EDF1	Pan-glioma	Unswitched	YBX3	PRINCIPAL
EDF1-201	Invasive niche	EDF1	Pan-glioma	Unswitched	DDX6,ZC3H11A	PRINCIPAL
EDF1-201	Tumor core	EDF1	Pan-glioma	Unswitched	AQR,CDC40,CPSF6,DDX3X,EFTUD2,FMR1,FUS,NCBP2,NONO,RBM5,SRSF1,SRSF7,SRSF9	PRINCIPAL
EDF1-201	Tumor core	EDF1	Pan-glioma	Unswitched	CDC40,DDX6,FMR1,NCBP2,NONO,ZC3H11A	PRINCIPAL
EEF1A1-201	Invasive niche	EEF1A1	GBM-IDHW	Switched		PRINCIPAL
EEF1A1-201	Tumor core	EEF1A1	Pan-glioma	Switched		PRINCIPAL
EEF1A1-202	Hypoxic niche	EEF1A1	Pan-glioma	Unswitched	YBX3	PRINCIPAL
EEF1A1-202	Tumor core	EEF1A1	Pan-glioma	Switched	AQR,CDC40,DDX3X,DDX42,DHX30,EFTUD2,FUS,GEMIN5,HNRNPM,KHSRP,NCBP2,NONO,SF3B1,SF3B4,SRSF1,SRSF9,TIA1	PRINCIPAL
EEF1A1-202	Tumor core	EEF1A1	Pan-glioma	Switched	CDC40,DDX6,GEMIN5,NCBP2,NONO,U2AF2,ZC3H11A	PRINCIPAL
chr6:73517935-73518029:73518265-73518353:73518611-73518697	Hypoxic niche	EEF1A1	Pan-glioma	Switched		NOVEL
EEF1D-202	Hypoxic niche	EEF1D	Pan-glioma	Unswitched	YBX3	ALTERNATIVE
EEF1D-202	Invasive niche	EEF1D	Pan-glioma	Unswitched	DDX3X,DDX6,SFPQ	ALTERNATIVE
EEF1D-202	Invasive niche	EEF1D	Pan-glioma	Unswitched	PPIG,YBX3	ALTERNATIVE
EEF1D-202	Invasive niche	EEF1D	Pan-glioma	Unswitched	DDX6	ALTERNATIVE
EEF1G-201	Hypoxic niche	EEF1G	Pan-glioma	Unswitched	YBX3	PRINCIPAL
EID1-201	Hypoxic niche	EID1	Pan-glioma	Unswitched	DDX21,YBX3	PRINCIPAL
EID1-201	Invasive niche	EID1	Pan-glioma	Unswitched	DDX3X,DDX6	PRINCIPAL
EID1-201	Invasive niche	EID1	Pan-glioma	Unswitched	GPKOW,YBX3	PRINCIPAL
EID1-201	Invasive niche	EID1	Pan-glioma	Unswitched	DDX6,GPKOW,ZC3H11A	PRINCIPAL
EID1-201	Tumor core	EID1	Pan-glioma	Unswitched	AQR,DDX3X,FMR1,FUS,GEMIN5,HNRNPM,NCBP2,SRSF1,SRSF7,TIA1	PRINCIPAL
EID1-201	Tumor core	EID1	Pan-glioma	Unswitched	DDX6,FMR1,GEMIN5,NCBP2,ZC3H11A	PRINCIPAL
EIF1-202	Invasive niche	EIF1	Pan-glioma	Unswitched	AGGF1,DDX3X,DDX42,DDX6,IGF2BP3,KHSRP	NO_TRANSLATION
EIF1-202	Invasive niche	EIF1	Pan-glioma	Unswitched	GPKOW,PPIG,YBX3	NO_TRANSLATION
EIF1-202	Invasive niche	EIF1	Pan-glioma	Unswitched	DDX6,GPKOW,U2AF2,ZC3H11A	NO_TRANSLATION
EIF1-203	Hypoxic niche	EIF1	Pan-glioma	Unswitched	DDX21,YBX3	PRINCIPAL
EIF1-203	Hypoxic niche	EIF1	Pan-glioma	Unswitched	YBX3	PRINCIPAL
EIF1-203	Invasive niche	EIF1	Pan-glioma	Unswitched	AGGF1,DDX3X,DDX6,IGF2BP3,KHSRP	PRINCIPAL
EIF1-203	Invasive niche	EIF1	Pan-glioma	Unswitched	GPKOW,PPIG,YBX3	PRINCIPAL
EIF1-203	Invasive niche	EIF1	Pan-glioma	Unswitched	DDX6,GPKOW,U2AF2,ZC3H11A	PRINCIPAL
EIF3F-209	Tumor core	EIF3F	DMG	Unswitched	SF3B4	PRINCIPAL
EIF3K-201	Invasive niche	EIF3K	Pan-glioma	Unswitched	AGGF1,DDX3X,DDX6	PRINCIPAL
EIF3K-201	Invasive niche	EIF3K	Pan-glioma	Unswitched	PPIG,YBX3	PRINCIPAL
EIF3K-201	Invasive niche	EIF3K	Pan-glioma	Unswitched	DDX6,U2AF2	PRINCIPAL
EIF4EBP1-201	Hypoxic niche	EIF4EBP1	Pan-glioma	Unswitched		PRINCIPAL
ELOB-202	Hypoxic niche	ELOB	Pan-glioma	Switched	YBX3	MINOR
ELOB-202	Invasive niche	ELOB	Pan-glioma	Switched	DDX3X,DDX6	MINOR
ELOB-202	Invasive niche	ELOB	Pan-glioma	Switched	PPIG,YBX3	MINOR
ELOB-202	Invasive niche	ELOB	Pan-glioma	Switched	DDX6	MINOR
ELOB-202	Tumor core	ELOB	Pan-glioma	Switched	AQR,DDX3X,FMR1,NCBP2,SF3B4,SRSF1	MINOR
ELOB-202	Tumor core	ELOB	Pan-glioma	Switched	DDX6,FMR1,NCBP2	MINOR
ELOB-203	Hypoxic niche	ELOB	Pan-glioma	Switched	YBX3	PRINCIPAL
ELOB-203	Invasive niche	ELOB	Pan-glioma	Switched	DDX3X,DDX6	PRINCIPAL
ELOB-203	Invasive niche	ELOB	Pan-glioma	Switched	PPIG,YBX3	PRINCIPAL
ELOB-203	Invasive niche	ELOB	Pan-glioma	Switched	DDX6	PRINCIPAL
ELOB-203	Tumor core	ELOB	Pan-glioma	Switched	AQR,DDX3X,FMR1	PRINCIPAL
ELOB-203	Tumor core	ELOB	Pan-glioma	Switched	DDX6,FMR1	PRINCIPAL
EMC4-202	Hypoxic niche	EMC4	Pan-glioma	Unswitched		PRINCIPAL
EMC6-201	Invasive niche	EMC6	GBM-IDHW	Unswitched	DDX3X	PRINCIPAL
EMC6-201	Invasive niche	EMC6	GBM-IDHW	Unswitched	PPIG,YBX3	PRINCIPAL
EMP3-201	Hypoxic niche	EMP3	Pan-glioma	Unswitched	YBX3	PRINCIPAL
EMP3-201	Invasive niche	EMP3	Pan-glioma	Unswitched	DDX3X,DDX6	PRINCIPAL
EMP3-201	Invasive niche	EMP3	Pan-glioma	Unswitched	YBX3	PRINCIPAL
EMP3-201	Invasive niche	EMP3	Pan-glioma	Unswitched	DDX6	PRINCIPAL
ENO1-201	Hypoxic niche	ENO1	Pan-glioma	Switched	DDX21,YBX3	PRINCIPAL
ENO1-201	Hypoxic niche	ENO1	Pan-glioma	Switched	YBX3	PRINCIPAL
chr1:8861430-8862886	Hypoxic niche	ENO1	Pan-glioma	Switched		NOVEL
chr1:8861430-8862886	Invasive niche	ENO1	Pan-glioma	Switched		NOVEL
chr1:8861430-8862886	Tumor core	ENO1	Pan-glioma	Switched		NOVEL
chr1:8861430-8862886:8862946-8863234	Hypoxic niche	ENO1	DMG	Switched		NOVEL
chr1:8861430-8862886:8862946-8863234	Tumor core	ENO1	DMG	Switched		NOVEL
chr1:8861430-8862886:8862946-8863234:8863344-8863890	Hypoxic niche	ENO1	Pan-glioma	Switched		NOVEL
chr1:8861430-8862886:8862946-8863234:8863344-8863890:8864093-8865284	Hypoxic niche	ENO1	DMG	Switched		NOVEL
FABP7-202	Hypoxic niche	FABP7	Pan-glioma	Switched		PRINCIPAL
FABP7-202	Invasive niche	FABP7	Pan-glioma	Switched		PRINCIPAL
FABP7-202	Tumor core	FABP7	Pan-glioma	Switched		PRINCIPAL
chr6:122781195-122783716	Invasive niche	FABP7	Pan-glioma	Unswitched		NOVEL
chr6:122781195-122783716	Tumor core	FABP7	DMG	Switched		NOVEL
FAM162A-203	Hypoxic niche	FAM162A	Pan-glioma	Unswitched	YBX3	PRINCIPAL
FAM174C-201	Invasive niche	FAM174C	Pan-glioma	Unswitched	DDX3X,DDX6	PRINCIPAL
FAM174C-201	Invasive niche	FAM174C	Pan-glioma	Unswitched	PPIG,YBX3	PRINCIPAL
FAM174C-201	Invasive niche	FAM174C	Pan-glioma	Unswitched	DDX6,ZC3H11A	PRINCIPAL
FAM229B-201	Invasive niche	FAM229B	Pan-glioma	Unswitched		PRINCIPAL
FAU-207	Hypoxic niche	FAU	Pan-glioma	Unswitched	YBX3	PRINCIPAL
FAU-207	Invasive niche	FAU	Pan-glioma	Unswitched	DDX3X	PRINCIPAL
FAU-207	Invasive niche	FAU	Pan-glioma	Unswitched	PPIG,YBX3	PRINCIPAL
FAU-207	Tumor core	FAU	Pan-glioma	Unswitched	NCBP2	PRINCIPAL
FCER1G-201	Hypoxic niche	FCER1G	Pan-glioma	Unswitched		PRINCIPAL
FCER1G-201	Invasive niche	FCER1G	Pan-glioma	Unswitched		PRINCIPAL
chr19:39863497-39863620	Invasive niche	FCGBP	DMG	Unswitched		NOVEL
chr19:39863497-39863620:39863893-39866736	Invasive niche	FCGBP	DMG	Unswitched		NOVEL
chr19:39863497-39863620:39863893-39866736:39867121-39870215:39870416-39872077	Invasive niche	FCGBP	DMG	Unswitched		NOVEL
FIBIN-201	Tumor core	FIBIN	DMG	Unswitched		PRINCIPAL
FIS1-201	Hypoxic niche	FIS1	GBM-IDHM	Unswitched	YBX3	PRINCIPAL
FIS1-201	Invasive niche	FIS1	Pan-glioma	Unswitched	DDX3X,DDX6	PRINCIPAL
FIS1-201	Invasive niche	FIS1	Pan-glioma	Unswitched	PPIG,YBX3	PRINCIPAL
FIS1-201	Invasive niche	FIS1	Pan-glioma	Unswitched	DDX6	PRINCIPAL
FIS1-201	Tumor core	FIS1	Pan-glioma	Unswitched	AQR,DDX3X,DHX30,GEMIN5,HNRNPM,NCBP2,SF3B4,SRSF1,SRSF9	PRINCIPAL
FIS1-201	Tumor core	FIS1	Pan-glioma	Unswitched	DDX6,GEMIN5,NCBP2	PRINCIPAL
FJX1-201	Invasive niche	FJX1	Pan-glioma	Unswitched		PRINCIPAL
FKBP2-201	Hypoxic niche	FKBP2	Pan-glioma	Unswitched		PRINCIPAL
FKBP2-201	Invasive niche	FKBP2	Pan-glioma	Unswitched	DDX3X,DDX6	PRINCIPAL
FKBP2-201	Invasive niche	FKBP2	Pan-glioma	Unswitched	DDX6,U2AF2	PRINCIPAL
FLNA-209	Invasive niche	FLNA	DMG	Unswitched		NO_TRANSLATION
FMC1-201	Invasive niche	FMC1	Pan-glioma	Unswitched	DDX3X	PRINCIPAL
FMC1-201	Invasive niche	FMC1	Pan-glioma	Unswitched	YBX3	PRINCIPAL
FTH1-201	Hypoxic niche	FTH1	Pan-glioma	Switched	YBX3	PRINCIPAL
FTH1-208	Hypoxic niche	FTH1	Pan-glioma	Switched	YBX3	MINOR
FTH1-211	Hypoxic niche	FTH1	Pan-glioma	Switched	YBX3	NO_TRANSLATION
FTH1-211	Invasive niche	FTH1	Pan-glioma	Switched	GPKOW,PPIG,YBX3	NO_TRANSLATION
FTH1-211	Invasive niche	FTH1	Pan-glioma	Switched	DDX6,GPKOW,U2AF2	NO_TRANSLATION
FTL-201	Hypoxic niche	FTL	Pan-glioma	Switched	YBX3	PRINCIPAL
FTL-201	Invasive niche	FTL	Pan-glioma	Switched	GPKOW,PPIG,YBX3	PRINCIPAL
FTL-201	Invasive niche	FTL	Pan-glioma	Switched	DDX6,GPKOW,QKI,ZC3H11A	PRINCIPAL
chr19:48965917-48966280:48966407-48966582	Hypoxic niche	FTL	Pan-glioma	Switched		NOVEL
chr19:48965917-48966280:48966407-48966582	Invasive niche	FTL	Pan-glioma	Switched		NOVEL
chr19:48965917-48966280:48966407-48966582	Tumor core	FTL	Pan-glioma	Switched		NOVEL
chr19:48966407-48966582	Hypoxic niche	FTL	Pan-glioma	Switched		NOVEL
chr19:48966407-48966582	Invasive niche	FTL	Pan-glioma	Switched		NOVEL
FXYD6-204	Tumor core	FXYD6	Pan-glioma	Unswitched		PRINCIPAL
FXYD7-201	Hypoxic niche	FXYD7	Pan-glioma	Unswitched		PRINCIPAL
GABARAP-201	Hypoxic niche	GABARAP	Pan-glioma	Unswitched	YBX3	PRINCIPAL
GABARAP-201	Invasive niche	GABARAP	Pan-glioma	Unswitched	AGGF1,DDX3X,DDX6,IGF2BP3	PRINCIPAL
GABARAP-201	Invasive niche	GABARAP	Pan-glioma	Unswitched	PPIG,YBX3	PRINCIPAL
GABARAP-201	Invasive niche	GABARAP	Pan-glioma	Unswitched	DDX6,U2AF2,ZC3H11A	PRINCIPAL
GABARAP-201	Tumor core	GABARAP	Pan-glioma	Unswitched	DDX6,GEMIN5,NCBP2,U2AF2,ZC3H11A	PRINCIPAL
GABARAPL2-201	Invasive niche	GABARAPL2	Pan-glioma	Switched	DDX3X,DDX6	PRINCIPAL
GABARAPL2-201	Invasive niche	GABARAPL2	Pan-glioma	Switched	PPIG	PRINCIPAL
GABARAPL2-201	Invasive niche	GABARAPL2	Pan-glioma	Switched	DDX6	PRINCIPAL
GABARAPL2-201	Tumor core	GABARAPL2	Pan-glioma	Switched	AQR,DDX3X,FMR1,GEMIN5,NCBP2	PRINCIPAL
GABARAPL2-201	Tumor core	GABARAPL2	Pan-glioma	Switched	DDX6,FMR1,GEMIN5,NCBP2	PRINCIPAL
GABARAPL2-204	Hypoxic niche	GABARAPL2	Pan-glioma	Switched	DDX21,YBX3	NO_TRANSLATION
GABARAPL2-204	Hypoxic niche	GABARAPL2	Pan-glioma	Switched	YBX3	NO_TRANSLATION
GADD45GIP1-201	Invasive niche	GADD45GIP1	Pan-glioma	Unswitched	DDX3X,DDX6	PRINCIPAL
GADD45GIP1-201	Invasive niche	GADD45GIP1	Pan-glioma	Unswitched	PPIG,YBX3	PRINCIPAL
GADD45GIP1-201	Invasive niche	GADD45GIP1	Pan-glioma	Unswitched	DDX6,ZC3H11A	PRINCIPAL
GAP43-201	Hypoxic niche	GAP43	Pan-glioma	Unswitched		PRINCIPAL
GAP43-201	Invasive niche	GAP43	Pan-glioma	Unswitched		PRINCIPAL
chr3:115676611-115720793	Hypoxic niche	GAP43_AC092468.1	Pan-glioma	Unswitched		NOVEL
chr3:115676611-115720793	Invasive niche	GAP43_AC092468.1	Pan-glioma	Unswitched		NOVEL
GAPDH-201	Hypoxic niche	GAPDH	Pan-glioma	Switched	YBX3	PRINCIPAL
GAPDH-201	Invasive niche	GAPDH	Pan-glioma	Switched	AGGF1,DDX3X,DDX6,IGF2BP3	PRINCIPAL
GAPDH-201	Invasive niche	GAPDH	Pan-glioma	Switched	YBX3	PRINCIPAL
GAPDH-201	Invasive niche	GAPDH	Pan-glioma	Switched	DDX6,ZC3H11A	PRINCIPAL
GAPDH-201	Tumor core	GAPDH	Pan-glioma	Switched	DDX6,GEMIN5,ZC3H11A	PRINCIPAL
GAPDH-204	Hypoxic niche	GAPDH	Pan-glioma	Switched	YBX3	PRINCIPAL
GAPDH-204	Tumor core	GAPDH	Pan-glioma	Switched	DDX6,GEMIN5,ZC3H11A	PRINCIPAL
chr12:6536594-6536683:6536791-6536919:6537011-6537100:6537217-6537308:6537391-6537583:6537997-6538100	Hypoxic niche	GAPDH	Pan-glioma	Switched		NOVEL
chr12:6537217-6537308:6537391-6537583:6537997-6538100	Hypoxic niche	GAPDH	Pan-glioma	Switched		NOVEL
chr12:6537217-6537308:6537391-6537583:6537997-6538100	Invasive niche	GAPDH	DMG	Switched		NOVEL
chr12:6537217-6537308:6537391-6537583:6537997-6538100	Tumor core	GAPDH	Pan-glioma	Switched		NOVEL
chr12:6537997-6538100	Hypoxic niche	GAPDH_AC006064.4	Pan-glioma	Unswitched		NOVEL
chr12:6537997-6538100	Invasive niche	GAPDH_AC006064.4	Pan-glioma	Unswitched		NOVEL
chr12:6537997-6538100	Tumor core	GAPDH_AC006064.4	Pan-glioma	Unswitched		NOVEL
chr1:173864076-173864256:173864305-173864483:173864507-173864674:173864705-173865228:173865283-173865509:173865548-173865856:173865895-173866176:173866207-173866527:173866568-173866760:173866797-173866990:173867044-173867959	Tumor core	GAS5	Pan-glioma	Unswitched		NOVEL
chr1:173864076-173864256:173864305-173864483:173864507-173864674:173864705-173865228:173865283-173865509:173865548-173865856:173865895-173866176:173866207-173866527:173866568-173866760:173866797-173866990:173867044-173867959	Hypoxic niche	GAS5_GAS5-AS1,GAS5	Pan-glioma	Unswitched		NOVEL
GFAP-214	Invasive niche	GFAP	Pan-glioma	Switched		PRINCIPAL
GFAP-230	Hypoxic niche	GFAP	Pan-glioma	Unswitched		NO_TRANSLATION
GFAP-230	Invasive niche	GFAP	Pan-glioma	Switched		NO_TRANSLATION
GFAP-230	Tumor core	GFAP	Pan-glioma	Switched		NO_TRANSLATION
GFAP-230	Vascular niche	GFAP	DMG	Switched		NO_TRANSLATION
GIHCG-209	Hypoxic niche	GIHCG	Pan-glioma	Unswitched	YBX3	lncRNA
GIHCG-209	Tumor core	GIHCG	Pan-glioma	Unswitched	GEMIN5	lncRNA
GNAI2-202	Invasive niche	GNAI2	Pan-glioma	Unswitched	YBX3	PRINCIPAL
GNAI2-202	Invasive niche	GNAI2	Pan-glioma	Unswitched	DDX6,QKI	PRINCIPAL
chr20:58910082-58910333:58910402-58910682	Invasive niche	GNAS_AL121917.2	GBM-IDHW	Unswitched		NOVEL
chr20:58909217-58909349:58909424-58909520:58909580-58909683:58909805-58909950:58910082-58910333:58910402-58910682	Tumor core	GNAS_AL121917.2,GNAS	Pan-glioma	Unswitched		NOVEL
GNG10-201	Invasive niche	GNG10	Pan-glioma	Unswitched	DDX3X,DDX6	PRINCIPAL
GNG10-201	Invasive niche	GNG10	Pan-glioma	Unswitched	PPIG,YBX3	PRINCIPAL
GNG10-201	Invasive niche	GNG10	Pan-glioma	Unswitched	DDX6,U2AF2	PRINCIPAL
GNG10-201	Tumor core	GNG10	DMG	Unswitched	AQR,DDX3X,FMR1,SRSF1	PRINCIPAL
GNG10-201	Tumor core	GNG10	DMG	Unswitched	DDX6,FMR1,U2AF2	PRINCIPAL
GNG11-201	Invasive niche	GNG11	Pan-glioma	Unswitched		PRINCIPAL
GNG11-201	Vascular niche	GNG11	Pan-glioma	Unswitched		PRINCIPAL
GNG5-201	Hypoxic niche	GNG5	Pan-glioma	Unswitched	YBX3	PRINCIPAL
GNG5-201	Invasive niche	GNG5	Pan-glioma	Unswitched	DDX3X,DDX42,DDX6,HNRNPL,IGF2BP3,QKI	PRINCIPAL
GNG5-201	Invasive niche	GNG5	Pan-glioma	Unswitched	GPKOW,YBX3	PRINCIPAL
GNG5-201	Invasive niche	GNG5	Pan-glioma	Unswitched	DDX6,GPKOW,QKI,U2AF2,ZC3H11A	PRINCIPAL
GNG5-201	Tumor core	GNG5	Pan-glioma	Unswitched	DDX6,GEMIN5,NCBP2,QKI,U2AF2,ZC3H11A	PRINCIPAL
GPX4-201	Invasive niche	GPX4	Pan-glioma	Switched	DDX3X,DDX6	PRINCIPAL
GPX4-201	Invasive niche	GPX4	Pan-glioma	Switched	PPIG	PRINCIPAL
GPX4-201	Invasive niche	GPX4	Pan-glioma	Switched	DDX6	PRINCIPAL
chr19:1105810-1106241:1106267-1106399:1106460-1106539	Hypoxic niche	GPX4	Pan-glioma	Switched		NOVEL
GSTK1-201	Invasive niche	GSTK1	Pan-glioma	Unswitched		PRINCIPAL
GSTP1-202	Invasive niche	GSTP1	Pan-glioma	Switched	DDX3X,DDX6	PRINCIPAL
GSTP1-202	Invasive niche	GSTP1	Pan-glioma	Switched	YBX3	PRINCIPAL
GSTP1-202	Invasive niche	GSTP1	Pan-glioma	Switched	DDX6,ZC3H11A	PRINCIPAL
chr11:67584170-67584463:67584571-67584684:67584773-67585137:67585242-67586103:67586212-67586388	Hypoxic niche	GSTP1	GBM-IDHM	Switched		NOVEL
chr11:67584170-67584463:67584571-67584684:67584773-67585137:67585242-67586103:67586212-67586388	Tumor core	GSTP1	Pan-glioma	Unswitched		NOVEL
GTF2A2-202	Invasive niche	GTF2A2	Pan-glioma	Unswitched	DDX3X,DDX6	PRINCIPAL
GTF2A2-202	Invasive niche	GTF2A2	Pan-glioma	Unswitched	GPKOW,YBX3	PRINCIPAL
GTF2A2-202	Invasive niche	GTF2A2	Pan-glioma	Unswitched	DDX6,GPKOW	PRINCIPAL
GTF2H5-201	Invasive niche	GTF2H5	Pan-glioma	Unswitched	DDX3X	PRINCIPAL
GTF2H5-201	Invasive niche	GTF2H5	Pan-glioma	Unswitched	YBX3	PRINCIPAL
GTF2H5-201	Invasive niche	GTF2H5	Pan-glioma	Unswitched	ZC3H11A	PRINCIPAL
GTF2H5-201	Tumor core	GTF2H5	Pan-glioma	Unswitched	NCBP2,ZC3H11A	PRINCIPAL
GTF3C6-201	Invasive niche	GTF3C6	Pan-glioma	Unswitched	AGGF1,DDX3X	PRINCIPAL
GTF3C6-201	Tumor core	GTF3C6	Pan-glioma	Unswitched	AQR,CPSF6,DDX3X,GEMIN5,NCBP2,SRSF1,SRSF7,SRSF9	PRINCIPAL
GTF3C6-201	Tumor core	GTF3C6	Pan-glioma	Unswitched	GEMIN5,NCBP2	PRINCIPAL
GUK1-210	Hypoxic niche	GUK1	Pan-glioma	Unswitched		PRINCIPAL
GUK1-210	Invasive niche	GUK1	Pan-glioma	Unswitched		PRINCIPAL
H1F0-201	Invasive niche	H1F0	Pan-glioma	Unswitched	PPIG	PRINCIPAL
H1F0-201	Invasive niche	H1F0	Pan-glioma	Unswitched	DDX6,QKI,ZC3H11A	PRINCIPAL
H1FX-201	Hypoxic niche	H1FX	Pan-glioma	Unswitched	YBX3	PRINCIPAL
H1FX-201	Invasive niche	H1FX	Pan-glioma	Unswitched	AGGF1,DDX3X,DDX6	PRINCIPAL
H1FX-201	Invasive niche	H1FX	Pan-glioma	Unswitched	PPIG,YBX3	PRINCIPAL
H1FX-201	Invasive niche	H1FX	Pan-glioma	Unswitched	DDX6,ZC3H11A	PRINCIPAL
H1FX-201	Tumor core	H1FX	Pan-glioma	Unswitched	AQR,CDC40,DDX3X,DHX30,EFTUD2,FMR1,FUS,GEMIN5,NCBP2,SRSF1,SRSF7,TIA1	PRINCIPAL
H1FX-201	Tumor core	H1FX	Pan-glioma	Unswitched	CDC40,DDX6,FMR1,GEMIN5,NCBP2,ZC3H11A	PRINCIPAL
H2AFV-202	Invasive niche	H2AFV	Pan-glioma	Unswitched	DDX3X,DDX42,DDX6	PRINCIPAL
H2AFV-202	Invasive niche	H2AFV	Pan-glioma	Unswitched	PPIG	PRINCIPAL
H2AFV-202	Tumor core	H2AFV	Pan-glioma	Unswitched	AQR,DDX3X,DDX42,DHX30,FMR1,FUS,GEMIN5,HNRNPM,NCBP2,SRSF1,SRSF7	PRINCIPAL
H2AFX-202	Invasive niche	H2AFX	Pan-glioma	Unswitched	DDX3X,DDX6,IGF2BP3	PRINCIPAL
H2AFX-202	Invasive niche	H2AFX	Pan-glioma	Unswitched	DDX6,ZC3H11A	PRINCIPAL
H2AFX-202	Tumor core	H2AFX	Pan-glioma	Unswitched	AQR,DDX3X,EFTUD2,FMR1,GEMIN5,HNRNPM,NCBP2,SF3B4,SRSF1,TIA1	PRINCIPAL
H2AFX-202	Tumor core	H2AFX	Pan-glioma	Unswitched	DDX6,FMR1,GEMIN5,NCBP2,ZC3H11A	PRINCIPAL
H2AFZ-201	Invasive niche	H2AFZ	Pan-glioma	Switched	AGGF1,DDX3X,DDX6	PRINCIPAL
H2AFZ-201	Invasive niche	H2AFZ	Pan-glioma	Switched	YBX3	PRINCIPAL
H2AFZ-201	Invasive niche	H2AFZ	Pan-glioma	Switched	DDX6	PRINCIPAL
H2AFZ-201	Tumor core	H2AFZ	Pan-glioma	Switched	DDX3X,DHX30,FMR1,GEMIN5,SRSF7	PRINCIPAL
chr4:99948524-99948810	Invasive niche	H2AFZ	Pan-glioma	Switched		NOVEL
H3F3B-201	Hypoxic niche	H3F3B	Pan-glioma	Switched	DDX21,YBX3	PRINCIPAL
H3F3B-201	Hypoxic niche	H3F3B	Pan-glioma	Switched	YBX3	PRINCIPAL
H3F3B-201	Tumor core	H3F3B	Pan-glioma	Switched	CPSF6,DDX3X,DDX42,DHX30,EFTUD2,FUBP3,FUS,GEMIN5,HNRNPA1,HNRNPU,KHSRP,QKI,SF3B4,SRSF1,TIA1	PRINCIPAL
H3F3B-201	Tumor core	H3F3B	Pan-glioma	Switched	DDX6,GEMIN5,QKI,U2AF2,ZC3H11A	PRINCIPAL
H3F3B-203	Invasive niche	H3F3B	Pan-glioma	Switched	GPKOW,PPIG,YBX3	NO_TRANSLATION
H3F3B-203	Invasive niche	H3F3B	Pan-glioma	Switched	DDX6,GPKOW,QKI,U2AF2,ZC3H11A	NO_TRANSLATION
H3F3B-203	Tumor core	H3F3B	Pan-glioma	Switched	DDX6,GEMIN5,NCBP2,NONO,QKI,U2AF2,ZC3H11A	NO_TRANSLATION
chr17:75778724-75778809	Invasive niche	H3F3B	Pan-glioma	Switched		NOVEL
chr17:75778724-75778809	Tumor core	H3F3B	Pan-glioma	Switched		NOVEL
HBA1-201	Invasive niche	HBA1	Pan-glioma	Unswitched		PRINCIPAL
HBA2-201	Invasive niche	HBA2	Pan-glioma	Unswitched	DDX3X	PRINCIPAL
HBB-201	Invasive niche	HBB	Pan-glioma	Unswitched		PRINCIPAL
HCFC1R1-201	Invasive niche	HCFC1R1	Pan-glioma	Unswitched	YBX3	PRINCIPAL
HCFC1R1-201	Invasive niche	HCFC1R1	Pan-glioma	Unswitched	DDX6	PRINCIPAL
HIGD2A-201	Hypoxic niche	HIGD2A	Pan-glioma	Unswitched	YBX3	PRINCIPAL
HIGD2A-201	Invasive niche	HIGD2A	Pan-glioma	Unswitched	DDX3X,DDX6,IGF2BP3	PRINCIPAL
HIGD2A-201	Invasive niche	HIGD2A	Pan-glioma	Unswitched	YBX3	PRINCIPAL
HIGD2A-201	Invasive niche	HIGD2A	Pan-glioma	Unswitched	DDX6	PRINCIPAL
HINT1-201	Invasive niche	HINT1	Pan-glioma	Unswitched	DDX3X,DDX6,IGF2BP3	PRINCIPAL
HINT1-201	Invasive niche	HINT1	Pan-glioma	Unswitched	GPKOW,PPIG,YBX3	PRINCIPAL
HINT1-201	Invasive niche	HINT1	Pan-glioma	Unswitched	DDX6,GPKOW,U2AF2,ZC3H11A	PRINCIPAL
HIST1H1C-201	Tumor core	HIST1H1C	Pan-glioma	Unswitched	AQR,CPSF6,DDX3X,DHX30,EFTUD2,FMR1,FUS,GEMIN5,NCBP2,SRSF7	PRINCIPAL
HIST1H1C-201	Tumor core	HIST1H1C	Pan-glioma	Unswitched	FMR1,FUS,NCBP2,SRSF7	PRINCIPAL
HIST1H1C-201	Tumor core	HIST1H1C	Pan-glioma	Unswitched	DDX6,FMR1,GEMIN5,NCBP2,ZC3H11A	PRINCIPAL
HLA-A-203	Invasive niche	HLA-A	Pan-glioma	Unswitched	DDX3X,DDX6,IGF2BP3	PRINCIPAL
HLA-A-203	Invasive niche	HLA-A	Pan-glioma	Unswitched	DDX6,ZC3H11A	PRINCIPAL
chr6:29944398-29944499:29944617-29945058:29945092-29945233:29945282-29945450	Invasive niche	HLA-A	Pan-glioma	Unswitched		NOVEL
chr6:29944398-29944499:29944635-29945058:29945092-29945233:29945282-29945450	Invasive niche	HLA-A	DMG	Unswitched		NOVEL
chr6:29944617-29945058:29945092-29945233:29945282-29945450	Invasive niche	HLA-A	Pan-glioma	Unswitched		NOVEL
HLA-B-249	Hypoxic niche	HLA-B	Pan-glioma	Unswitched	YBX3	PRINCIPAL
HLA-B-249	Invasive niche	HLA-B	Pan-glioma	Unswitched	DDX6,IGF2BP3	PRINCIPAL
HLA-B-249	Invasive niche	HLA-B	Pan-glioma	Unswitched	YBX3	PRINCIPAL
HLA-B-249	Vascular niche	HLA-B	DMG	Unswitched	YBX3	PRINCIPAL
chr6:31354297-31354478:31354527-31354632:31354666-31355106	Invasive niche	HLA-B_LINC02571	Pan-glioma	Switched		NOVEL
chr6:31354297-31354478:31354527-31354632:31354666-31355106:31355224-31355316	Invasive niche	HLA-B_LINC02571	Pan-glioma	Switched		NOVEL
chr6:31354297-31354478:31354527-31354632:31354666-31355106:31355224-31355316	Vascular niche	HLA-B_LINC02571	DMG	Switched		NOVEL
chr6:31354297-31354478:31354527-31354632:31354666-31355106:31355224-31355316:31355593-31356166	Invasive niche	HLA-B_LINC02571	Pan-glioma	Switched		NOVEL
chr6:31354297-31354478:31354527-31354632:31354666-31355106:31355224-31355316	Hypoxic niche	HLA-B_LINC02571,HLA-B	Pan-glioma	Switched		NOVEL
HLA-C-201	Invasive niche	HLA-C	Pan-glioma	Unswitched		PRINCIPAL
chr6:31269174-31269337:31269386-31269492:31269526-31269965	Invasive niche	HLA-C	Pan-glioma	Unswitched		NOVEL
chr6:31269174-31269337:31269386-31269492:31269526-31269965:31270086-31270209	Invasive niche	HLA-C	Pan-glioma	Unswitched		NOVEL
chr6:33065348-33068637:33068805-33069018	Invasive niche	HLA-DPA1	DMG	Unswitched		NOVEL
chr6:33065348-33068637:33068805-33069018:33069301-33069640:33069887-33073470	Invasive niche	HLA-DPA1	Pan-glioma	Unswitched		NOVEL
HLA-DPB1-211	Invasive niche	HLA-DPB1	Pan-glioma	Unswitched		PRINCIPAL
chr6:33085232-33085778:33085890-33086218:33086243-33086538	Invasive niche	HLA-DPB1	Pan-glioma	Unswitched		NOVEL
HLA-DRA-202	Hypoxic niche	HLA-DRA	Pan-glioma	Unswitched		PRINCIPAL
HLA-DRA-202	Invasive niche	HLA-DRA	Pan-glioma	Unswitched		PRINCIPAL
chr6:32442694-32443184:32443467-32443755:32443922-32444651	Invasive niche	HLA-DRA	Pan-glioma	Unswitched		NOVEL
chr6:32443467-32443755:32443922-32444651	Invasive niche	HLA-DRA	Pan-glioma	Unswitched		NOVEL
chr6:32443922-32444651	Invasive niche	HLA-DRA	Pan-glioma	Unswitched		NOVEL
HLA-DRB1-201	Invasive niche	HLA-DRB1	Pan-glioma	Unswitched		PRINCIPAL
chr6:32579105-32580246:32580271-32580745:32580857-32581556	Hypoxic niche	HLA-DRB1	Pan-glioma	Unswitched		NOVEL
chr6:32579105-32580246:32580271-32580745:32580857-32581556	Invasive niche	HLA-DRB1	Pan-glioma	Unswitched		NOVEL
HMGN3-201	Invasive niche	HMGN3	Pan-glioma	Unswitched	PPIG	MINOR
HNRNPA0-201	Invasive niche	HNRNPA0	Pan-glioma	Unswitched	AGGF1,DDX3X,DDX42,DDX6,IGF2BP3,KHSRP,QKI	PRINCIPAL
HNRNPA0-201	Invasive niche	HNRNPA0	Pan-glioma	Unswitched	GPKOW,PPIG,YBX3	PRINCIPAL
HNRNPA0-201	Invasive niche	HNRNPA0	Pan-glioma	Unswitched	DDX6,GPKOW,QKI,U2AF2,ZC3H11A	PRINCIPAL
chr19:8486406-8487023:8487076-8488690	Invasive niche	HNRNPM	DMG	Unswitched		NOVEL
chr19:8486406-8487023:8487076-8488690	Tumor core	HNRNPM	DMG	Unswitched		NOVEL
HOPX-202	Invasive niche	HOPX	Pan-glioma	Unswitched		PRINCIPAL
HOPX-207	Invasive niche	HOPX	Pan-glioma	Unswitched		NO_TRANSLATION
HSBP1-201	Hypoxic niche	HSBP1	Pan-glioma	Unswitched	YBX3	PRINCIPAL
HSBP1-201	Invasive niche	HSBP1	Pan-glioma	Unswitched	AGGF1,DDX3X,DDX6,IGF2BP3	PRINCIPAL
HSBP1-201	Invasive niche	HSBP1	Pan-glioma	Unswitched	PPIG,YBX3	PRINCIPAL
HSBP1-201	Invasive niche	HSBP1	Pan-glioma	Unswitched	DDX6,U2AF2,ZC3H11A	PRINCIPAL
chr14:102084999-102085297:102085432-102085757:102086125-102086216:102086379-102086985	Hypoxic niche	HSP90AA1	DMG	Unswitched		NOVEL
chr6:44253379-44253488	Invasive niche	HSP90AB1	Pan-glioma	Unswitched		NOVEL
chr6:44253379-44253488	Tumor core	HSP90AB1	Pan-glioma	Unswitched		NOVEL
chr12:103946942-103947310:103947431-103947632	Invasive niche	HSP90B1_C12orf73	Pan-glioma	Unswitched		NOVEL
HSPA1A-201	Hypoxic niche	HSPA1A	Pan-glioma	Unswitched	DDX21,YBX3	PRINCIPAL
HSPA1A-201	Hypoxic niche	HSPA1A	Pan-glioma	Unswitched	YBX3	PRINCIPAL
chr11:123057920-123058251	Invasive niche	HSPA8	Pan-glioma	Unswitched		NOVEL
HSPB1-201	Hypoxic niche	HSPB1	Pan-glioma	Switched	YBX3	PRINCIPAL
HSPB1-201	Invasive niche	HSPB1	Pan-glioma	Switched	DDX3X,DDX6	PRINCIPAL
HSPB1-201	Invasive niche	HSPB1	Pan-glioma	Switched	YBX3	PRINCIPAL
HSPB1-201	Invasive niche	HSPB1	Pan-glioma	Switched	DDX6,ZC3H11A	PRINCIPAL
HSPB1-201	Tumor core	HSPB1	Pan-glioma	Unswitched	DDX6,FMR1,GEMIN5,NCBP2,ZC3H11A	PRINCIPAL
HSPB1-201	Vascular niche	HSPB1	Pan-glioma	Switched	PTBP1,YBX3	PRINCIPAL
HSPB1-203	Hypoxic niche	HSPB1	Pan-glioma	Switched	YBX3	MINOR
HSPB1-203	Invasive niche	HSPB1	Pan-glioma	Switched	YBX3	MINOR
HSPB1-203	Invasive niche	HSPB1	Pan-glioma	Switched	DDX6,U2AF2,ZC3H11A	MINOR
HSPE1-201	Invasive niche	HSPE1	Pan-glioma	Unswitched	AGGF1,DDX6,KHSRP,QKI	PRINCIPAL
HSPE1-201	Invasive niche	HSPE1	Pan-glioma	Unswitched	YBX3	PRINCIPAL
HSPE1-201	Invasive niche	HSPE1	Pan-glioma	Unswitched	DDX6,QKI,U2AF2,ZC3H11A	PRINCIPAL
HYPK-202	Hypoxic niche	HYPK	GBM-IDHM	Unswitched	DDX21,YBX3	PRINCIPAL
HYPK-202	Hypoxic niche	HYPK	GBM-IDHM	Unswitched	YBX3	PRINCIPAL
HYPK-202	Invasive niche	HYPK	Pan-glioma	Unswitched	DDX3X,DDX6	PRINCIPAL
HYPK-202	Invasive niche	HYPK	Pan-glioma	Unswitched	GPKOW,PPIG,YBX3	PRINCIPAL
HYPK-202	Tumor core	HYPK	Pan-glioma	Unswitched	DDX6,GEMIN5,U2AF2,ZC3H11A	PRINCIPAL
ID1-202	Invasive niche	ID1	Pan-glioma	Unswitched	DDX3X,DDX6,IGF2BP3,KHSRP	PRINCIPAL
ID1-202	Invasive niche	ID1	Pan-glioma	Unswitched	PPIG,YBX3	PRINCIPAL
ID1-202	Invasive niche	ID1	Pan-glioma	Unswitched	DDX6,U2AF2,ZC3H11A	PRINCIPAL
ID2-203	Hypoxic niche	ID2	Pan-glioma	Unswitched		PRINCIPAL
ID2-203	Invasive niche	ID2	DMG	Unswitched	PPIG	PRINCIPAL
ID2-203	Invasive niche	ID2	DMG	Unswitched	DDX6,U2AF2,ZC3H11A	PRINCIPAL
ID3-201	Hypoxic niche	ID3	Pan-glioma	Unswitched	YBX3	PRINCIPAL
ID3-201	Invasive niche	ID3	Pan-glioma	Unswitched	DDX3X,DDX42,DDX6	PRINCIPAL
ID3-201	Invasive niche	ID3	Pan-glioma	Unswitched	PPIG,YBX3	PRINCIPAL
ID3-201	Invasive niche	ID3	Pan-glioma	Unswitched	DDX6,U2AF2	PRINCIPAL
ID3-201	Tumor core	ID3	Pan-glioma	Unswitched	AQR,CDC40,CPSF6,DDX3X,DDX42,EFTUD2,FUBP3,GEMIN5,SF3B4,SRSF1,SRSF9,TIA1	PRINCIPAL
ID3-201	Tumor core	ID3	Pan-glioma	Unswitched	CDC40,DDX6,GEMIN5,U2AF2	PRINCIPAL
IER2-203	Invasive niche	IER2	DMG	Unswitched	GPKOW,PPIG,YBX3	PRINCIPAL
IER2-203	Invasive niche	IER2	DMG	Unswitched	DDX6,GPKOW,ZC3H11A	PRINCIPAL
IFI27L2-201	Invasive niche	IFI27L2	Pan-glioma	Unswitched		PRINCIPAL
IFI6-202	Invasive niche	IFI6	DMG	Unswitched	YBX3	ALTERNATIVE
IFI6-202	Tumor core	IFI6	DMG	Unswitched	NCBP2	ALTERNATIVE
IFITM2-202	Invasive niche	IFITM2	Pan-glioma	Unswitched	DDX3X	PRINCIPAL
IFITM2-202	Invasive niche	IFITM2	Pan-glioma	Unswitched	YBX3	PRINCIPAL
IFITM3-201	Hypoxic niche	IFITM3	Pan-glioma	Unswitched	YBX3	PRINCIPAL
IFITM3-201	Invasive niche	IFITM3	Pan-glioma	Unswitched	DDX3X,DDX6,IGF2BP3	PRINCIPAL
IFITM3-201	Invasive niche	IFITM3	Pan-glioma	Unswitched	YBX3	PRINCIPAL
IFITM3-201	Invasive niche	IFITM3	Pan-glioma	Unswitched	DDX6	PRINCIPAL
IFITM3-201	Vascular niche	IFITM3	Pan-glioma	Unswitched	PTBP1,YBX3	PRINCIPAL
IFITM3-201	Vascular niche	IFITM3	Pan-glioma	Unswitched	ILF3,PTBP1	PRINCIPAL
IFITM3-201	Vascular niche	IFITM3	Pan-glioma	Unswitched	PTBP1	PRINCIPAL
IGFBP2-201	Hypoxic niche	IGFBP2	Pan-glioma	Unswitched		PRINCIPAL
chr2:216660787-216661857:216661999-216663939	Hypoxic niche	IGFBP2	Pan-glioma	Unswitched		NOVEL
IGFBP7-201	Hypoxic niche	IGFBP7	Pan-glioma	Unswitched		PRINCIPAL
IGFBP7-201	Invasive niche	IGFBP7	Pan-glioma	Switched		PRINCIPAL
IGFBP7-201	Vascular niche	IGFBP7	Pan-glioma	Switched		PRINCIPAL
chr4:57031337-57032425	Invasive niche	IGFBP7	Pan-glioma	Switched		NOVEL
chr4:57031337-57032425	Vascular niche	IGFBP7	DMG	Unswitched		NOVEL
chr4:57031337-57032425:57032553-57033194	Invasive niche	IGFBP7	Pan-glioma	Switched		NOVEL
chr4:57031337-57032425:57032553-57033194	Vascular niche	IGFBP7	Pan-glioma	Switched		NOVEL
chr4:57031337-57032425:57032553-57033194:57033312-57040823	Invasive niche	IGFBP7	Pan-glioma	Switched		NOVEL
chr4:57031337-57032425:57032553-57033194:57033312-57040823	Vascular niche	IGFBP7	Pan-glioma	Switched		NOVEL
IMP3-202	Invasive niche	IMP3	Pan-glioma	Unswitched	DDX3X,DDX6	PRINCIPAL
IMP3-202	Invasive niche	IMP3	Pan-glioma	Unswitched	YBX3	PRINCIPAL
IMP3-202	Invasive niche	IMP3	Pan-glioma	Unswitched	DDX6,ZC3H11A	PRINCIPAL
INAFM1-201	Invasive niche	INAFM1	DMG	Unswitched	PPIG,YBX3	PRINCIPAL
chr3:197950979-197951158:197951312-197954002:197954148-197955749	Hypoxic niche	IQCG_RPL35A	Pan-glioma	Switched		NOVEL
chr3:197950979-197951158:197951312-197954002:197954148-197955749	Invasive niche	IQCG_RPL35A	Pan-glioma	Switched		NOVEL
chr3:197950979-197951158:197951312-197954002:197954148-197955749	Tumor core	IQCG_RPL35A	Pan-glioma	Switched		NOVEL
chr3:197951312-197954002:197954148-197955749	Hypoxic niche	IQCG_RPL35A	Pan-glioma	Switched		NOVEL
chr3:197951312-197954002:197954148-197955749	Invasive niche	IQCG_RPL35A	Pan-glioma	Unswitched		NOVEL
chr3:197951312-197954002:197954148-197955749	Tumor core	IQCG_RPL35A	Pan-glioma	Switched		NOVEL
ISG15-203	Hypoxic niche	ISG15	Pan-glioma	Unswitched	YBX3	PRINCIPAL
ISG15-203	Invasive niche	ISG15	DMG	Unswitched	DDX3X	PRINCIPAL
ISG15-203	Invasive niche	ISG15	DMG	Unswitched	YBX3	PRINCIPAL
ITM2B-204	Invasive niche	ITM2B	Pan-glioma	Unswitched	DDX6,HNRNPL,IGF2BP3,KHSRP,QKI	PRINCIPAL
ITM2B-204	Invasive niche	ITM2B	Pan-glioma	Unswitched	DDX6,QKI,U2AF2,ZC3H11A	PRINCIPAL
chr13:48258948-48261138	Invasive niche	ITM2B	Pan-glioma	Unswitched		NOVEL
ITM2C-202	Invasive niche	ITM2C	Pan-glioma	Unswitched	DDX3X	PRINCIPAL
ITM2C-202	Invasive niche	ITM2C	Pan-glioma	Unswitched	PPIG,YBX3	PRINCIPAL
ITM2C-210	Hypoxic niche	ITM2C	Pan-glioma	Unswitched	YBX3	MINOR
ITM2C-210	Invasive niche	ITM2C	Pan-glioma	Unswitched	DDX6,IGF2BP3	MINOR
ITM2C-210	Invasive niche	ITM2C	Pan-glioma	Unswitched	YBX3	MINOR
ITM2C-210	Invasive niche	ITM2C	Pan-glioma	Unswitched	DDX6,ZC3H11A	MINOR
ITM2C-210	Tumor core	ITM2C	Pan-glioma	Unswitched	TIA1	MINOR
ITM2C-210	Tumor core	ITM2C	Pan-glioma	Unswitched	DDX6,ZC3H11A	MINOR
JPT1-203	Hypoxic niche	JPT1	Pan-glioma	Unswitched		PRINCIPAL
JPT1-203	Invasive niche	JPT1	Pan-glioma	Unswitched		PRINCIPAL
JPT1-203	Tumor core	JPT1	Pan-glioma	Unswitched		PRINCIPAL
chr19:2269745-2271384:2271531-2271781:2271955-2272734:2272821-2272971	Hypoxic niche	JSRP1_OAZ1	DMG	Unswitched		NOVEL
chr19:2269745-2271384:2271531-2271781:2271955-2272734:2272821-2272971	Invasive niche	JSRP1_OAZ1	Pan-glioma	Unswitched		NOVEL
JTB-201	Invasive niche	JTB	Pan-glioma	Unswitched	DDX3X,DDX6	PRINCIPAL
JTB-201	Invasive niche	JTB	Pan-glioma	Unswitched	PPIG,YBX3	PRINCIPAL
JTB-201	Invasive niche	JTB	Pan-glioma	Unswitched	DDX6,U2AF2,ZC3H11A	PRINCIPAL
JTB-201	Tumor core	JTB	Pan-glioma	Unswitched	AQR,DDX3X,DHX30,EFTUD2,FMR1,GEMIN5,HNRNPM,NCBP2,SF3B4,SRSF1,SRSF7	PRINCIPAL
JTB-201	Tumor core	JTB	Pan-glioma	Unswitched	DDX6,FMR1,GEMIN5,NCBP2,U2AF2,ZC3H11A	PRINCIPAL
JUN-201	Hypoxic niche	JUN	Pan-glioma	Unswitched	DDX21,YBX3	PRINCIPAL
JUN-201	Hypoxic niche	JUN	Pan-glioma	Unswitched	YBX3	PRINCIPAL
JUN-201	Invasive niche	JUN	Pan-glioma	Unswitched	DDX3X,DDX42,DDX6,HNRNPL,KHSRP	PRINCIPAL
JUN-201	Invasive niche	JUN	Pan-glioma	Unswitched	GPKOW,PPIG,YBX3	PRINCIPAL
JUN-201	Invasive niche	JUN	Pan-glioma	Unswitched	DDX6,GPKOW,U2AF2,ZC3H11A	PRINCIPAL
JUNB-201	Hypoxic niche	JUNB	Pan-glioma	Unswitched	YBX3	PRINCIPAL
JUNB-201	Invasive niche	JUNB	Pan-glioma	Unswitched	DDX3X,DDX42,DDX6	PRINCIPAL
JUNB-201	Invasive niche	JUNB	Pan-glioma	Unswitched	YBX3	PRINCIPAL
JUNB-201	Invasive niche	JUNB	Pan-glioma	Unswitched	DDX6,ZC3H11A	PRINCIPAL
JUND-201	Hypoxic niche	JUND	Pan-glioma	Unswitched	YBX3	PRINCIPAL
JUND-201	Invasive niche	JUND	Pan-glioma	Unswitched	AGGF1,DDX3X,DDX42,DDX6,IGF2BP3,KHSRP	PRINCIPAL
JUND-201	Invasive niche	JUND	Pan-glioma	Unswitched	PPIG,YBX3	PRINCIPAL
JUND-201	Invasive niche	JUND	Pan-glioma	Unswitched	DDX6,ZC3H11A	PRINCIPAL
KCNF1-201	Invasive niche	KCNF1	Pan-glioma	Unswitched		PRINCIPAL
chr17:40818483-40818786	Hypoxic niche	KRT10	GBM-IDHM	Unswitched		NOVEL
chr17:40818483-40818786	Invasive niche	KRT10	Pan-glioma	Unswitched		NOVEL
chr17:40818483-40818786	Tumor core	KRT10	Pan-glioma	Unswitched		NOVEL
KRTCAP2-201	Hypoxic niche	KRTCAP2	Pan-glioma	Switched	YBX3	PRINCIPAL
KRTCAP2-201	Invasive niche	KRTCAP2	Pan-glioma	Switched	DDX3X	PRINCIPAL
KRTCAP2-201	Invasive niche	KRTCAP2	Pan-glioma	Switched	YBX3	PRINCIPAL
KRTCAP2-206	Invasive niche	KRTCAP2	Pan-glioma	Switched	AGGF1,DDX3X,DDX42,DDX6	NO_TRANSLATION
KRTCAP2-206	Invasive niche	KRTCAP2	Pan-glioma	Switched	GPKOW,YBX3	NO_TRANSLATION
KRTCAP2-206	Invasive niche	KRTCAP2	Pan-glioma	Switched	DDX6,GPKOW,ZC3H11A	NO_TRANSLATION
LAGE3-201	Hypoxic niche	LAGE3	Pan-glioma	Unswitched		PRINCIPAL
LAGE3-201	Invasive niche	LAGE3	Pan-glioma	Unswitched		PRINCIPAL
LAMTOR1-201	Invasive niche	LAMTOR1	Pan-glioma	Unswitched	DDX3X,DDX6	PRINCIPAL
LAMTOR1-201	Invasive niche	LAMTOR1	Pan-glioma	Unswitched	PPIG,YBX3	PRINCIPAL
LAMTOR1-201	Invasive niche	LAMTOR1	Pan-glioma	Unswitched	DDX6	PRINCIPAL
LAMTOR1-201	Tumor core	LAMTOR1	Pan-glioma	Unswitched	DDX6,GEMIN5,NCBP2	PRINCIPAL
LAMTOR2-203	Invasive niche	LAMTOR2	GBM-IDHW	Unswitched	DDX3X,DDX6	PRINCIPAL
LAMTOR2-203	Invasive niche	LAMTOR2	GBM-IDHW	Unswitched	YBX3	PRINCIPAL
LAMTOR2-203	Invasive niche	LAMTOR2	GBM-IDHW	Unswitched	DDX6	PRINCIPAL
LAMTOR4-201	Hypoxic niche	LAMTOR4	Pan-glioma	Unswitched	YBX3	PRINCIPAL
LAMTOR4-201	Invasive niche	LAMTOR4	Pan-glioma	Unswitched	DDX3X	PRINCIPAL
LAMTOR4-201	Invasive niche	LAMTOR4	Pan-glioma	Unswitched	YBX3	PRINCIPAL
LAMTOR4-201	Tumor core	LAMTOR4	Pan-glioma	Unswitched	NCBP2	PRINCIPAL
LAMTOR5-201	Hypoxic niche	LAMTOR5	Pan-glioma	Unswitched		ALTERNATIVE
LAMTOR5-201	Invasive niche	LAMTOR5	Pan-glioma	Unswitched	DDX3X,DDX42,DDX6	ALTERNATIVE
LAMTOR5-201	Invasive niche	LAMTOR5	Pan-glioma	Unswitched	PPIG	ALTERNATIVE
LAMTOR5-201	Invasive niche	LAMTOR5	Pan-glioma	Unswitched	DDX6,ZC3H11A	ALTERNATIVE
LAPTM4A-201	Invasive niche	LAPTM4A	Pan-glioma	Unswitched	AGGF1,DDX3X,DDX6,IGF2BP3,KHSRP	PRINCIPAL
LAPTM4A-201	Invasive niche	LAPTM4A	Pan-glioma	Unswitched	PPIG,YBX3	PRINCIPAL
LAPTM4A-201	Invasive niche	LAPTM4A	Pan-glioma	Unswitched	DDX6,U2AF2,ZC3H11A	PRINCIPAL
LDHA-205	Hypoxic niche	LDHA	Pan-glioma	Unswitched	DDX21,YBX3	PRINCIPAL
LDHA-205	Hypoxic niche	LDHA	Pan-glioma	Unswitched	YBX3	PRINCIPAL
LDHB-201	Tumor core	LDHB	GBM-IDHW	Unswitched		PRINCIPAL
LGALS1-201	Hypoxic niche	LGALS1	Pan-glioma	Switched	YBX3	PRINCIPAL
LGALS1-201	Invasive niche	LGALS1	Pan-glioma	Switched	DDX3X	PRINCIPAL
LGALS1-201	Invasive niche	LGALS1	Pan-glioma	Switched	YBX3	PRINCIPAL
LGALS1-201	Vascular niche	LGALS1	Pan-glioma	Switched	YBX3	PRINCIPAL
chr22:37678655-37679602	Hypoxic niche	LGALS1	Pan-glioma	Switched		NOVEL
LGALS3-201	Hypoxic niche	LGALS3	Pan-glioma	Unswitched		PRINCIPAL
LGALS3-201	Invasive niche	LGALS3	Pan-glioma	Unswitched		PRINCIPAL
LINC00844-201	Invasive niche	LINC00844	DMG	Unswitched		lncRNA
LSM2-208	Invasive niche	LSM2	Pan-glioma	Unswitched		PRINCIPAL
LSM4-203	Invasive niche	LSM4	Pan-glioma	Unswitched	DDX3X,DDX42,DDX6	PRINCIPAL
LSM4-203	Invasive niche	LSM4	Pan-glioma	Unswitched	PPIG,YBX3	PRINCIPAL
LSM4-203	Invasive niche	LSM4	Pan-glioma	Unswitched	DDX6,ZC3H11A	PRINCIPAL
LSM4-203	Tumor core	LSM4	Pan-glioma	Unswitched	AQR,DDX3X,DDX42,DHX30,FMR1,FUS,GEMIN5,HNRNPM,NCBP2,SF3B4,SRSF1,TIA1	PRINCIPAL
LSM4-203	Tumor core	LSM4	Pan-glioma	Unswitched	DDX6,FMR1,GEMIN5,NCBP2,ZC3H11A	PRINCIPAL
LSM7-201	Hypoxic niche	LSM7	GBM-IDHM	Unswitched		PRINCIPAL
LSM7-201	Invasive niche	LSM7	Pan-glioma	Unswitched		PRINCIPAL
LSM7-201	Tumor core	LSM7	Pan-glioma	Unswitched		PRINCIPAL
LSM8-201	Hypoxic niche	LSM8	Pan-glioma	Unswitched	YBX3	PRINCIPAL
chr3:46436230-46437939	Invasive niche	LTF	Pan-glioma	Unswitched		NOVEL
chr3:46436230-46437939:46438130-46439295	Invasive niche	LTF	Pan-glioma	Unswitched		NOVEL
MAGEF1-201	Hypoxic niche	MAGEF1	DMG	Unswitched	YBX3	PRINCIPAL
MAGEH1-201	Invasive niche	MAGEH1	Pan-glioma	Unswitched		PRINCIPAL
MALAT1-202	Hypoxic niche	MALAT1	Pan-glioma	Unswitched	DDX21	lncRNA
MALAT1-202	Invasive niche	MALAT1	Pan-glioma	Unswitched	AGGF1,DDX42,DDX6,HNRNPL,KHSRP,QKI,SFPQ	lncRNA
MALAT1-202	Invasive niche	MALAT1	Pan-glioma	Unswitched	GPKOW,PPIG	lncRNA
MALAT1-202	Invasive niche	MALAT1	Pan-glioma	Unswitched	DDX6,GPKOW,QKI,U2AF2,ZC3H11A	lncRNA
MALAT1-202	Tumor core	MALAT1	Pan-glioma	Unswitched	CDC40,DDX6,FMR1,NCBP2,QKI,SFPQ,U2AF2,ZC3H11A	lncRNA
MANF-204	Invasive niche	MANF	Pan-glioma	Unswitched	DDX3X,DDX42,DDX6	PRINCIPAL
MANF-204	Invasive niche	MANF	Pan-glioma	Unswitched	GPKOW,PPIG,YBX3	PRINCIPAL
MARCKSL1-201	Invasive niche	MARCKSL1	Pan-glioma	Unswitched	AGGF1,DDX3X,DDX6,IGF2BP3,KHSRP	PRINCIPAL
MARCKSL1-201	Invasive niche	MARCKSL1	Pan-glioma	Unswitched	GPKOW,PPIG,YBX3	PRINCIPAL
MARCKSL1-201	Invasive niche	MARCKSL1	Pan-glioma	Unswitched	DDX6,GPKOW,U2AF2,ZC3H11A	PRINCIPAL
MARCKSL1-201	Tumor core	MARCKSL1	Pan-glioma	Unswitched	AQR,CPSF6,DDX3X,FMR1,FUBP3,FUS,GEMIN5,ILF3,KHSRP,NCBP2,SRSF1,TIA1	PRINCIPAL
MARCKSL1-201	Tumor core	MARCKSL1	Pan-glioma	Unswitched	FMR1,FUS,ILF3,NCBP2,SRSF1,TIA1	PRINCIPAL
MARCKSL1-201	Tumor core	MARCKSL1	Pan-glioma	Unswitched	DDX6,FMR1,GEMIN5,NCBP2,U2AF2,ZC3H11A	PRINCIPAL
MDK-203	Hypoxic niche	MDK	Pan-glioma	Unswitched		PRINCIPAL
MDK-203	Invasive niche	MDK	GBM-IDHW	Unswitched	DDX3X,DDX6	PRINCIPAL
MDK-203	Invasive niche	MDK	GBM-IDHW	Unswitched	DDX6	PRINCIPAL
MDK-203	Tumor core	MDK	Pan-glioma	Unswitched	DDX6,GEMIN5,NCBP2	PRINCIPAL
MEA1-202	Hypoxic niche	MEA1	GBM-IDHM	Unswitched		PRINCIPAL
MGP-203	Invasive niche	MGP	Pan-glioma	Unswitched		PRINCIPAL
MGP-203	Vascular niche	MGP	Pan-glioma	Unswitched		PRINCIPAL
MGST1-219	Invasive niche	MGST1	DMG	Unswitched	DDX3X,HNRNPL,IGF2BP3	NO_TRANSLATION
MGST1-219	Invasive niche	MGST1	DMG	Unswitched	YBX3	NO_TRANSLATION
MGST3-205	Invasive niche	MGST3	Pan-glioma	Unswitched	DDX3X,DDX42,DDX6	PRINCIPAL
MGST3-205	Invasive niche	MGST3	Pan-glioma	Unswitched	PPIG,YBX3	PRINCIPAL
MGST3-205	Invasive niche	MGST3	Pan-glioma	Unswitched	DDX6,U2AF2	PRINCIPAL
MICOS10-201	Invasive niche	MICOS10	GBM-IDHW	Unswitched	AGGF1,DDX3X,DDX6,KHSRP	PRINCIPAL
MICOS10-201	Invasive niche	MICOS10	GBM-IDHW	Unswitched	GPKOW,PPIG,YBX3	PRINCIPAL
MICOS10-201	Invasive niche	MICOS10	GBM-IDHW	Unswitched	DDX6,GPKOW,ZC3H11A	PRINCIPAL
MICOS13-201	Hypoxic niche	MICOS13	GBM-IDHM	Unswitched		PRINCIPAL
MICOS13-201	Invasive niche	MICOS13	Pan-glioma	Unswitched	DDX3X	PRINCIPAL
MIEN1-201	Invasive niche	MIEN1	Pan-glioma	Unswitched	DDX3X,DDX6	PRINCIPAL
MIEN1-201	Invasive niche	MIEN1	Pan-glioma	Unswitched	PPIG,YBX3	PRINCIPAL
MIEN1-201	Invasive niche	MIEN1	Pan-glioma	Unswitched	DDX6,U2AF2,ZC3H11A	PRINCIPAL
MIF-201	Hypoxic niche	MIF	Pan-glioma	Switched	YBX3	PRINCIPAL
MIF-201	Invasive niche	MIF	Pan-glioma	Unswitched	YBX3	PRINCIPAL
MIF-201	Invasive niche	MIF	Pan-glioma	Unswitched	DDX6,ZC3H11A	PRINCIPAL
MIF-201	Tumor core	MIF	Pan-glioma	Switched	NCBP2,NONO	PRINCIPAL
MIF-201	Tumor core	MIF	Pan-glioma	Switched	DDX6,GEMIN5,NCBP2,NONO,ZC3H11A	PRINCIPAL
MIF-203	Hypoxic niche	MIF	Pan-glioma	Switched	YBX3	NO_TRANSLATION
MIF-203	Invasive niche	MIF	Pan-glioma	Switched	YBX3	NO_TRANSLATION
MIF-203	Invasive niche	MIF	Pan-glioma	Switched	DDX6	NO_TRANSLATION
MORN2-201	Invasive niche	MORN2	Pan-glioma	Unswitched	DDX3X	PRINCIPAL
MORN2-201	Invasive niche	MORN2	Pan-glioma	Unswitched	YBX3	PRINCIPAL
chr6:166365454-166365973:166366107-166366794:166366892-166382805	Invasive niche	MPC1	Pan-glioma	Unswitched		NOVEL
MRFAP1-204	Hypoxic niche	MRFAP1	Pan-glioma	Unswitched	DDX21,YBX3	NO_TRANSLATION
MRFAP1-204	Invasive niche	MRFAP1	Pan-glioma	Unswitched	GPKOW,PPIG,YBX3	NO_TRANSLATION
MRFAP1-204	Invasive niche	MRFAP1	Pan-glioma	Unswitched	DDX6,GPKOW,U2AF2,ZC3H11A	NO_TRANSLATION
MRFAP1-204	Tumor core	MRFAP1	Pan-glioma	Unswitched	CDC40,DDX6,FMR1,GEMIN5,NCBP2,U2AF2,ZC3H11A	NO_TRANSLATION
MRPL14-201	Invasive niche	MRPL14	Pan-glioma	Unswitched	AGGF1,DDX3X,DDX42,DDX6,HNRNPL	PRINCIPAL
MRPL14-201	Invasive niche	MRPL14	Pan-glioma	Unswitched	PPIG,YBX3	PRINCIPAL
MRPL14-201	Invasive niche	MRPL14	Pan-glioma	Unswitched	DDX6,U2AF2,ZC3H11A	PRINCIPAL
MRPL14-201	Tumor core	MRPL14	DMG	Unswitched	DDX6,GEMIN5,NCBP2,U2AF2,ZC3H11A	PRINCIPAL
MRPL20-201	Hypoxic niche	MRPL20	GBM-IDHM	Unswitched	YBX3	PRINCIPAL
MRPL20-201	Invasive niche	MRPL20	Pan-glioma	Unswitched	DDX3X,DDX6	PRINCIPAL
MRPL20-201	Invasive niche	MRPL20	Pan-glioma	Unswitched	PPIG,YBX3	PRINCIPAL
MRPL20-201	Invasive niche	MRPL20	Pan-glioma	Unswitched	DDX6,U2AF2,ZC3H11A	PRINCIPAL
MRPL27-201	Invasive niche	MRPL27	Pan-glioma	Unswitched	DDX3X,DDX6	PRINCIPAL
MRPL27-201	Invasive niche	MRPL27	Pan-glioma	Unswitched	PPIG,YBX3	PRINCIPAL
MRPL27-201	Invasive niche	MRPL27	Pan-glioma	Unswitched	DDX6	PRINCIPAL
MRPL33-201	Invasive niche	MRPL33	Pan-glioma	Unswitched	AGGF1,DDX3X,DDX6	PRINCIPAL
MRPL33-201	Invasive niche	MRPL33	Pan-glioma	Unswitched	PPIG,YBX3	PRINCIPAL
MRPL33-201	Invasive niche	MRPL33	Pan-glioma	Unswitched	DDX6,U2AF2,ZC3H11A	PRINCIPAL
MRPL33-202	Invasive niche	MRPL33	Pan-glioma	Unswitched	AGGF1,DDX3X,DDX6	MINOR
MRPL33-202	Invasive niche	MRPL33	Pan-glioma	Unswitched	PPIG,YBX3	MINOR
MRPL33-202	Invasive niche	MRPL33	Pan-glioma	Unswitched	DDX6,U2AF2,ZC3H11A	MINOR
MRPL40-201	Invasive niche	MRPL40	Pan-glioma	Unswitched	AGGF1,DDX3X,DDX6	PRINCIPAL
MRPL40-201	Invasive niche	MRPL40	Pan-glioma	Unswitched	GPKOW,PPIG,YBX3	PRINCIPAL
MRPL40-201	Invasive niche	MRPL40	Pan-glioma	Unswitched	DDX6,GPKOW	PRINCIPAL
MRPL41-201	Hypoxic niche	MRPL41	Pan-glioma	Unswitched	DDX21,YBX3	PRINCIPAL
MRPL41-201	Hypoxic niche	MRPL41	Pan-glioma	Unswitched	YBX3	PRINCIPAL
MRPL41-201	Invasive niche	MRPL41	Pan-glioma	Unswitched	DDX3X,DDX42,DDX6	PRINCIPAL
MRPL41-201	Invasive niche	MRPL41	Pan-glioma	Unswitched	PPIG,YBX3	PRINCIPAL
MRPL41-201	Invasive niche	MRPL41	Pan-glioma	Unswitched	DDX6,ZC3H11A	PRINCIPAL
MRPL51-201	Invasive niche	MRPL51	Pan-glioma	Unswitched	DDX3X,DDX42,DDX6	PRINCIPAL
MRPL51-201	Invasive niche	MRPL51	Pan-glioma	Unswitched	YBX3	PRINCIPAL
MRPL51-201	Invasive niche	MRPL51	Pan-glioma	Unswitched	DDX6,ZC3H11A	PRINCIPAL
MRPL53-201	Hypoxic niche	MRPL53	DMG	Unswitched	YBX3	PRINCIPAL
MRPL54-201	Hypoxic niche	MRPL54	Pan-glioma	Unswitched	YBX3	PRINCIPAL
MRPL57-201	Invasive niche	MRPL57	GBM-IDHW	Unswitched	DDX3X	PRINCIPAL
MRPL57-201	Invasive niche	MRPL57	GBM-IDHW	Unswitched	PPIG,YBX3	PRINCIPAL
MRPL57-201	Invasive niche	MRPL57	GBM-IDHW	Unswitched	U2AF2	PRINCIPAL
MRPS18C-201	Invasive niche	MRPS18C	Pan-glioma	Unswitched	DDX3X,HNRNPL	PRINCIPAL
MRPS18C-201	Invasive niche	MRPS18C	Pan-glioma	Unswitched	PPIG,YBX3	PRINCIPAL
MRPS21-201	Invasive niche	MRPS21	Pan-glioma	Unswitched	AGGF1,DDX3X,DDX42,DDX6,KHSRP	PRINCIPAL
MRPS21-201	Invasive niche	MRPS21	Pan-glioma	Unswitched	PPIG,YBX3	PRINCIPAL
MRPS21-201	Invasive niche	MRPS21	Pan-glioma	Unswitched	DDX6,U2AF2,ZC3H11A	PRINCIPAL
MRPS21-202	Invasive niche	MRPS21	Pan-glioma	Unswitched	AGGF1,DDX3X,DDX42,DDX6,KHSRP	PRINCIPAL
MRPS21-202	Invasive niche	MRPS21	Pan-glioma	Unswitched	PPIG,YBX3	PRINCIPAL
MRPS21-202	Invasive niche	MRPS21	Pan-glioma	Unswitched	DDX6,U2AF2,ZC3H11A	PRINCIPAL
MRPS21-202	Tumor core	MRPS21	Pan-glioma	Unswitched	AQR,CPSF6,DDX3X,DDX42,FUS,GEMIN5,KHSRP,NCBP2,SF3B4,SRSF1,SRSF7,SRSF9	PRINCIPAL
MRPS21-202	Tumor core	MRPS21	Pan-glioma	Unswitched	DDX6,GEMIN5,NCBP2,U2AF2,ZC3H11A	PRINCIPAL
MRPS24-201	Hypoxic niche	MRPS24	Pan-glioma	Unswitched	YBX3	PRINCIPAL
MRPS24-201	Tumor core	MRPS24	Pan-glioma	Unswitched	DDX3X,DDX42,FMR1,NCBP2,SF3B4	PRINCIPAL
MRPS24-201	Tumor core	MRPS24	Pan-glioma	Unswitched	DDX6,FMR1,NCBP2	PRINCIPAL
MSRB2-201	Tumor core	MSRB2	DMG	Unswitched	NCBP2	PRINCIPAL
MSRB2-201	Tumor core	MSRB2	DMG	Unswitched	GEMIN5,NCBP2	PRINCIPAL
MT-ATP6-201	Invasive niche	MT-ATP6	Pan-glioma	Unswitched		PRINCIPAL
MT-ATP6-201	Tumor core	MT-ATP6	Pan-glioma	Unswitched		PRINCIPAL
MT-CO1-201	Hypoxic niche	MT-CO1	Pan-glioma	Unswitched		PRINCIPAL
MT-CO1-201	Invasive niche	MT-CO1	Pan-glioma	Unswitched		PRINCIPAL
MT-CO1-201	Tumor core	MT-CO1	Pan-glioma	Unswitched		PRINCIPAL
MT-CO1-201	Vascular niche	MT-CO1	Pan-glioma	Unswitched		PRINCIPAL
MT-CO2-201	Invasive niche	MT-CO2	Pan-glioma	Unswitched		PRINCIPAL
MT-CO2-201	Tumor core	MT-CO2	Pan-glioma	Unswitched		PRINCIPAL
MT-CO2-201	Vascular niche	MT-CO2	Pan-glioma	Unswitched		PRINCIPAL
MT-CO3-201	Hypoxic niche	MT-CO3	Pan-glioma	Unswitched		PRINCIPAL
MT-CO3-201	Invasive niche	MT-CO3	Pan-glioma	Unswitched		PRINCIPAL
MT-CO3-201	Tumor core	MT-CO3	Pan-glioma	Unswitched		PRINCIPAL
MT-CO3-201	Vascular niche	MT-CO3	Pan-glioma	Unswitched		PRINCIPAL
MT-CYB-201	Invasive niche	MT-CYB	Pan-glioma	Unswitched		PRINCIPAL
MT-CYB-201	Tumor core	MT-CYB	Pan-glioma	Unswitched		PRINCIPAL
MT-CYB-201	Vascular niche	MT-CYB	Pan-glioma	Unswitched		PRINCIPAL
MT-ND1-201	Hypoxic niche	MT-ND1	Pan-glioma	Unswitched		PRINCIPAL
MT-ND1-201	Invasive niche	MT-ND1	Pan-glioma	Unswitched		PRINCIPAL
MT-ND1-201	Tumor core	MT-ND1	Pan-glioma	Unswitched		PRINCIPAL
MT-ND1-201	Vascular niche	MT-ND1	Pan-glioma	Unswitched		PRINCIPAL
MT-ND2-201	Hypoxic niche	MT-ND2	Pan-glioma	Unswitched		PRINCIPAL
MT-ND2-201	Invasive niche	MT-ND2	Pan-glioma	Unswitched		PRINCIPAL
MT-ND2-201	Tumor core	MT-ND2	Pan-glioma	Unswitched		PRINCIPAL
MT-ND3-201	Hypoxic niche	MT-ND3	Pan-glioma	Unswitched		PRINCIPAL
MT-ND3-201	Invasive niche	MT-ND3	Pan-glioma	Unswitched		PRINCIPAL
MT-ND3-201	Tumor core	MT-ND3	Pan-glioma	Unswitched		PRINCIPAL
MT-ND3-201	Vascular niche	MT-ND3	Pan-glioma	Unswitched		PRINCIPAL
MT-ND4-201	Hypoxic niche	MT-ND4	Pan-glioma	Unswitched		PRINCIPAL
MT-ND4-201	Invasive niche	MT-ND4	Pan-glioma	Unswitched		PRINCIPAL
MT-ND4-201	Tumor core	MT-ND4	Pan-glioma	Unswitched		PRINCIPAL
MT-ND5-201	Hypoxic niche	MT-ND5	Pan-glioma	Unswitched		PRINCIPAL
MT-ND5-201	Invasive niche	MT-ND5	Pan-glioma	Unswitched		PRINCIPAL
MT-ND5-201	Tumor core	MT-ND5	Pan-glioma	Unswitched		PRINCIPAL
MT1E-201	Hypoxic niche	MT1E	Pan-glioma	Unswitched		PRINCIPAL
MT1E-201	Invasive niche	MT1E	Pan-glioma	Unswitched		PRINCIPAL
MT1E-201	Tumor core	MT1E	Pan-glioma	Unswitched		PRINCIPAL
MT1M-201	Hypoxic niche	MT1M	DMG	Unswitched		PRINCIPAL
MT1M-201	Invasive niche	MT1M	Pan-glioma	Unswitched		PRINCIPAL
MT1M-201	Tumor core	MT1M	DMG	Unswitched		PRINCIPAL
MT2A-201	Hypoxic niche	MT2A	Pan-glioma	Unswitched	YBX3	PRINCIPAL
MT2A-201	Invasive niche	MT2A	Pan-glioma	Unswitched	YBX3	PRINCIPAL
MT2A-201	Invasive niche	MT2A	Pan-glioma	Unswitched	DDX6	PRINCIPAL
MT3-201	Hypoxic niche	MT3	Pan-glioma	Unswitched		PRINCIPAL
MT3-201	Invasive niche	MT3	Pan-glioma	Unswitched		PRINCIPAL
MT3-201	Tumor core	MT3	Pan-glioma	Unswitched		PRINCIPAL
MTLN-203	Invasive niche	MTLN	Pan-glioma	Unswitched	DDX3X,DDX6	ALTERNATIVE
MTLN-203	Invasive niche	MTLN	Pan-glioma	Unswitched	PPIG,YBX3	ALTERNATIVE
MTLN-203	Invasive niche	MTLN	Pan-glioma	Unswitched	DDX6	ALTERNATIVE
MTLN-203	Tumor core	MTLN	Pan-glioma	Unswitched	DDX6	ALTERNATIVE
MYDGF-201	Hypoxic niche	MYDGF	Pan-glioma	Unswitched	DDX21,YBX3	PRINCIPAL
MYDGF-201	Invasive niche	MYDGF	Pan-glioma	Unswitched	YBX3	PRINCIPAL
MYL12A-201	Invasive niche	MYL12A	Pan-glioma	Unswitched	DDX3X,DDX42,DDX6,QKI	PRINCIPAL
MYL12A-201	Invasive niche	MYL12A	Pan-glioma	Unswitched	YBX3	PRINCIPAL
MYL12A-201	Invasive niche	MYL12A	Pan-glioma	Unswitched	DDX6,QKI,ZC3H11A	PRINCIPAL
MYL12A-201	Vascular niche	MYL12A	Pan-glioma	Unswitched	YBX3	PRINCIPAL
MYL12A-201	Vascular niche	MYL12A	Pan-glioma	Unswitched	EFTUD2,FUS,HNRNPM,SRSF7,SRSF9,TIA1	PRINCIPAL
MYL12A-201	Vascular niche	MYL12A	Pan-glioma	Unswitched	SRSF7,SRSF9,TIA1	PRINCIPAL
MYL12B-201	Hypoxic niche	MYL12B	Pan-glioma	Unswitched	YBX3	PRINCIPAL
MYL12B-201	Invasive niche	MYL12B	Pan-glioma	Unswitched	DDX3X	PRINCIPAL
MYL12B-201	Invasive niche	MYL12B	Pan-glioma	Unswitched	YBX3	PRINCIPAL
MYL12B-201	Vascular niche	MYL12B	DMG	Unswitched	YBX3	PRINCIPAL
MYL6-207	Invasive niche	MYL6	Pan-glioma	Switched	AGGF1,DDX3X,DDX42,DDX6	PRINCIPAL
MYL6-207	Invasive niche	MYL6	Pan-glioma	Switched	PPIG,YBX3	PRINCIPAL
MYL6-207	Invasive niche	MYL6	Pan-glioma	Switched	DDX6	PRINCIPAL
MYL6-207	Vascular niche	MYL6	Pan-glioma	Switched	YBX3	PRINCIPAL
MYL6-207	Vascular niche	MYL6	Pan-glioma	Switched	EFTUD2,SRSF7	PRINCIPAL
MYL6-207	Vascular niche	MYL6	Pan-glioma	Switched	SRSF7	PRINCIPAL
MYL6-218	Hypoxic niche	MYL6	Pan-glioma	Switched	YBX3	MINOR
MYL6-218	Invasive niche	MYL6	Pan-glioma	Switched	AGGF1,DDX3X,DDX42,DDX6	MINOR
MYL6-218	Invasive niche	MYL6	Pan-glioma	Switched	PPIG,YBX3	MINOR
MYL6-218	Invasive niche	MYL6	Pan-glioma	Switched	DDX6	MINOR
MYL6-218	Vascular niche	MYL6	Pan-glioma	Switched	YBX3	MINOR
MYL6-218	Vascular niche	MYL6	Pan-glioma	Switched	EFTUD2,SRSF7	MINOR
MYL6-218	Vascular niche	MYL6	Pan-glioma	Switched	SRSF7	MINOR
chr12:56159731-56159974:56160149-56160242:56160321-56160625:56160671-56161386	Hypoxic niche	MYL6	Pan-glioma	Switched		NOVEL
chr12:56159731-56159974:56160149-56160242:56160321-56160625:56160671-56161386	Invasive niche	MYL6	Pan-glioma	Switched		NOVEL
chr12:56159731-56159974:56160149-56160242:56160321-56161386	Invasive niche	MYL6	Pan-glioma	Switched		NOVEL
chr12:56160149-56160242:56160321-56160625:56160671-56161386	Invasive niche	MYL6	Pan-glioma	Switched		NOVEL
chr12:56158712-56159586:56159731-56159974:56160149-56160242:56160321-56160625:56160671-56161386	Invasive niche	MYL6B_MYL6	Pan-glioma	Unswitched		NOVEL
chr12:56158712-56159586:56159731-56159974:56160149-56160242:56160321-56160625:56160671-56161386	Tumor core	MYL6B_MYL6	DMG	Unswitched		NOVEL
MZT2A-201	Hypoxic niche	MZT2A	Pan-glioma	Unswitched	YBX3	PRINCIPAL
MZT2B-201	Hypoxic niche	MZT2B	Pan-glioma	Unswitched	YBX3	ALTERNATIVE
MZT2B-201	Invasive niche	MZT2B	Pan-glioma	Unswitched	DDX3X,DDX42,DDX6	ALTERNATIVE
MZT2B-201	Invasive niche	MZT2B	Pan-glioma	Unswitched	PPIG,YBX3	ALTERNATIVE
MZT2B-201	Invasive niche	MZT2B	Pan-glioma	Unswitched	DDX6	ALTERNATIVE
MZT2B-201	Tumor core	MZT2B	Pan-glioma	Unswitched	AQR,DDX3X,DDX42,EFTUD2,GEMIN5,NCBP2	ALTERNATIVE
MZT2B-201	Tumor core	MZT2B	Pan-glioma	Unswitched	DDX6,GEMIN5,NCBP2	ALTERNATIVE
NAA10-208	Invasive niche	NAA10	Pan-glioma	Unswitched		PRINCIPAL
NAA38-201	Invasive niche	NAA38	Pan-glioma	Unswitched	DDX3X	MINOR
NAA38-201	Invasive niche	NAA38	Pan-glioma	Unswitched	PPIG,YBX3	MINOR
NACA-201	Tumor core	NACA	Pan-glioma	Switched	CDC40,DDX6,GEMIN5,U2AF2	PRINCIPAL
chr12:56712553-56712785:56712909-56713061:56713191-56713536	Hypoxic niche	NACA	Pan-glioma	Switched		NOVEL
chr12:56712553-56712785:56712909-56713061:56713191-56713536:56713684-56714361:56714440-56714601:56714688-56724451	Hypoxic niche	NACA	Pan-glioma	Unswitched		NOVEL
NDUFA1-201	Invasive niche	NDUFA1	Pan-glioma	Unswitched		PRINCIPAL
NDUFA11-201	Hypoxic niche	NDUFA11	Pan-glioma	Unswitched	YBX3	PRINCIPAL
NDUFA11-201	Invasive niche	NDUFA11	Pan-glioma	Unswitched	DDX3X	PRINCIPAL
NDUFA11-201	Invasive niche	NDUFA11	Pan-glioma	Unswitched	PPIG,YBX3	PRINCIPAL
NDUFA11-201	Tumor core	NDUFA11	Pan-glioma	Unswitched	AQR,DDX3X,EFTUD2,GEMIN5,NCBP2,SRSF1,SRSF7	PRINCIPAL
NDUFA11-201	Tumor core	NDUFA11	Pan-glioma	Unswitched	GEMIN5,NCBP2	PRINCIPAL
NDUFA12-201	Invasive niche	NDUFA12	Pan-glioma	Unswitched	DDX3X	PRINCIPAL
NDUFA12-201	Invasive niche	NDUFA12	Pan-glioma	Unswitched	YBX3	PRINCIPAL
NDUFA12-201	Tumor core	NDUFA12	Pan-glioma	Unswitched	AQR,DDX3X	PRINCIPAL
NDUFA13-204	Invasive niche	NDUFA13	Pan-glioma	Unswitched	DDX3X,DDX6	PRINCIPAL
NDUFA13-204	Invasive niche	NDUFA13	Pan-glioma	Unswitched	GPKOW,PPIG,YBX3	PRINCIPAL
NDUFA13-204	Invasive niche	NDUFA13	Pan-glioma	Unswitched	DDX6,GPKOW,ZC3H11A	PRINCIPAL
NDUFA13-204	Tumor core	NDUFA13	DMG	Unswitched	AQR,DDX3X,DHX30,FMR1,GEMIN5,NCBP2,SRSF1,SRSF7	PRINCIPAL
NDUFA2-201	Hypoxic niche	NDUFA2	Pan-glioma	Unswitched	YBX3	PRINCIPAL
NDUFA2-201	Invasive niche	NDUFA2	Pan-glioma	Unswitched	DDX3X,DDX42,DDX6	PRINCIPAL
NDUFA2-201	Invasive niche	NDUFA2	Pan-glioma	Unswitched	PPIG,YBX3	PRINCIPAL
NDUFA2-201	Invasive niche	NDUFA2	Pan-glioma	Unswitched	DDX6,ZC3H11A	PRINCIPAL
NDUFA3-214	Invasive niche	NDUFA3	Pan-glioma	Unswitched	YBX3	PRINCIPAL
NDUFA4-201	Hypoxic niche	NDUFA4	Pan-glioma	Unswitched	YBX3	PRINCIPAL
NDUFA4-201	Invasive niche	NDUFA4	Pan-glioma	Unswitched	DDX3X,DDX42,DDX6,IGF2BP3	PRINCIPAL
NDUFA4-201	Invasive niche	NDUFA4	Pan-glioma	Unswitched	GPKOW,YBX3	PRINCIPAL
NDUFA4-201	Invasive niche	NDUFA4	Pan-glioma	Unswitched	DDX6,GPKOW,ZC3H11A	PRINCIPAL
NDUFA4-201	Tumor core	NDUFA4	Pan-glioma	Unswitched	AQR,DDX3X,DDX42,DHX30,EFTUD2,FUS,GEMIN5,NCBP2	PRINCIPAL
NDUFA4-201	Tumor core	NDUFA4	Pan-glioma	Unswitched	DDX6,GEMIN5,NCBP2,ZC3H11A	PRINCIPAL
NDUFA4L2-202	Invasive niche	NDUFA4L2	Pan-glioma	Unswitched		PRINCIPAL
NDUFA4L2-202	Vascular niche	NDUFA4L2	DMG	Unswitched		PRINCIPAL
NDUFA7-201	Invasive niche	NDUFA7	Pan-glioma	Unswitched	DDX6	PRINCIPAL
NDUFA7-201	Invasive niche	NDUFA7	Pan-glioma	Unswitched	PPIG	PRINCIPAL
NDUFA8-201	Hypoxic niche	NDUFA8	Pan-glioma	Unswitched	DDX21,YBX3	PRINCIPAL
NDUFA8-201	Hypoxic niche	NDUFA8	Pan-glioma	Unswitched	YBX3	PRINCIPAL
NDUFA8-201	Invasive niche	NDUFA8	Pan-glioma	Unswitched	DDX3X,DDX6	PRINCIPAL
NDUFA8-201	Invasive niche	NDUFA8	Pan-glioma	Unswitched	PPIG,YBX3	PRINCIPAL
NDUFA8-201	Invasive niche	NDUFA8	Pan-glioma	Unswitched	DDX6	PRINCIPAL
NDUFAB1-201	Invasive niche	NDUFAB1	Pan-glioma	Unswitched	DDX3X,DDX42,DDX6	PRINCIPAL
NDUFAB1-201	Invasive niche	NDUFAB1	Pan-glioma	Unswitched	PPIG,YBX3	PRINCIPAL
NDUFAB1-201	Invasive niche	NDUFAB1	Pan-glioma	Unswitched	DDX6	PRINCIPAL
NDUFAF3-202	Hypoxic niche	NDUFAF3	Pan-glioma	Unswitched	YBX3	PRINCIPAL
NDUFAF3-202	Invasive niche	NDUFAF3	Pan-glioma	Unswitched	YBX3	PRINCIPAL
NDUFAF3-202	Invasive niche	NDUFAF3	Pan-glioma	Unswitched	U2AF2	PRINCIPAL
NDUFAF8-201	Invasive niche	NDUFAF8	Pan-glioma	Unswitched	DDX3X,DDX6	PRINCIPAL
NDUFAF8-201	Invasive niche	NDUFAF8	Pan-glioma	Unswitched	PPIG,YBX3	PRINCIPAL
NDUFAF8-201	Invasive niche	NDUFAF8	Pan-glioma	Unswitched	DDX6,U2AF2,ZC3H11A	PRINCIPAL
NDUFAF8-201	Tumor core	NDUFAF8	Pan-glioma	Unswitched	AQR,DDX3X,DHX30,EFTUD2,GEMIN5,NCBP2,SF3B4,SRSF1,SRSF9	PRINCIPAL
NDUFAF8-201	Tumor core	NDUFAF8	Pan-glioma	Unswitched	DDX6,GEMIN5,NCBP2,U2AF2,ZC3H11A	PRINCIPAL
NDUFB10-201	Hypoxic niche	NDUFB10	GBM-IDHM	Unswitched	YBX3	PRINCIPAL
NDUFB10-201	Invasive niche	NDUFB10	Pan-glioma	Unswitched	DDX3X,DDX6	PRINCIPAL
NDUFB10-201	Invasive niche	NDUFB10	Pan-glioma	Unswitched	YBX3	PRINCIPAL
NDUFB10-201	Invasive niche	NDUFB10	Pan-glioma	Unswitched	DDX6	PRINCIPAL
NDUFB11-201	Invasive niche	NDUFB11	Pan-glioma	Switched		MINOR
NDUFB11-202	Hypoxic niche	NDUFB11	Pan-glioma	Unswitched		PRINCIPAL
NDUFB11-202	Invasive niche	NDUFB11	Pan-glioma	Switched		PRINCIPAL
NDUFB11-202	Tumor core	NDUFB11	Pan-glioma	Switched		PRINCIPAL
NDUFB2-201	Hypoxic niche	NDUFB2	Pan-glioma	Unswitched	YBX3	PRINCIPAL
NDUFB2-201	Invasive niche	NDUFB2	Pan-glioma	Unswitched	DDX3X,DDX42,DDX6	PRINCIPAL
NDUFB2-201	Invasive niche	NDUFB2	Pan-glioma	Unswitched	YBX3	PRINCIPAL
NDUFB2-201	Invasive niche	NDUFB2	Pan-glioma	Unswitched	DDX6	PRINCIPAL
NDUFB2-201	Tumor core	NDUFB2	Pan-glioma	Unswitched	AQR,DDX3X,DDX42,EFTUD2,FMR1,FUS,GEMIN5,HNRNPM,NCBP2,SRSF1	PRINCIPAL
NDUFB2-201	Tumor core	NDUFB2	Pan-glioma	Unswitched	DDX6,FMR1,GEMIN5,NCBP2	PRINCIPAL
NDUFB4-201	Hypoxic niche	NDUFB4	Pan-glioma	Unswitched	YBX3	PRINCIPAL
NDUFB4-201	Invasive niche	NDUFB4	GBM-IDHW	Unswitched	DDX3X,DDX6	PRINCIPAL
NDUFB4-201	Invasive niche	NDUFB4	GBM-IDHW	Unswitched	PPIG,YBX3	PRINCIPAL
NDUFB4-201	Invasive niche	NDUFB4	GBM-IDHW	Unswitched	DDX6,U2AF2,ZC3H11A	PRINCIPAL
NDUFB4-201	Tumor core	NDUFB4	Pan-glioma	Unswitched	AQR,DDX3X,GEMIN5,SRSF7,TIA1	PRINCIPAL
NDUFB4-201	Tumor core	NDUFB4	Pan-glioma	Unswitched	DDX6,GEMIN5,U2AF2,ZC3H11A	PRINCIPAL
NDUFB6-203	Invasive niche	NDUFB6	Pan-glioma	Unswitched	YBX3	PRINCIPAL
NDUFB6-203	Tumor core	NDUFB6	Pan-glioma	Unswitched	SF3B4	PRINCIPAL
NDUFB7-201	Hypoxic niche	NDUFB7	Pan-glioma	Unswitched	YBX3	PRINCIPAL
NDUFB7-201	Invasive niche	NDUFB7	Pan-glioma	Unswitched	DDX3X,DDX6	PRINCIPAL
NDUFB7-201	Invasive niche	NDUFB7	Pan-glioma	Unswitched	YBX3	PRINCIPAL
NDUFB7-201	Invasive niche	NDUFB7	Pan-glioma	Unswitched	DDX6	PRINCIPAL
NDUFB7-201	Tumor core	NDUFB7	Pan-glioma	Unswitched	AQR,DDX3X,FMR1,GEMIN5,NCBP2,SF3B4,SRSF1	PRINCIPAL
NDUFB7-201	Tumor core	NDUFB7	Pan-glioma	Unswitched	DDX6,FMR1,GEMIN5,NCBP2	PRINCIPAL
NDUFB8-201	Hypoxic niche	NDUFB8	GBM-IDHM	Unswitched		PRINCIPAL
NDUFB8-201	Invasive niche	NDUFB8	Pan-glioma	Unswitched	AGGF1,DDX3X,DDX6	PRINCIPAL
NDUFB8-201	Invasive niche	NDUFB8	Pan-glioma	Unswitched	PPIG	PRINCIPAL
NDUFB8-201	Invasive niche	NDUFB8	Pan-glioma	Unswitched	DDX6	PRINCIPAL
NDUFB8-201	Tumor core	NDUFB8	GBM-IDHW	Unswitched	CPSF6,DDX3X,FMR1,GEMIN5,NCBP2,SRSF1,SRSF7	PRINCIPAL
NDUFB8-201	Tumor core	NDUFB8	GBM-IDHW	Unswitched	DDX6,FMR1,GEMIN5,NCBP2	PRINCIPAL
NDUFB9-201	Invasive niche	NDUFB9	Pan-glioma	Unswitched	AGGF1,DDX3X,DDX6	PRINCIPAL
NDUFB9-201	Invasive niche	NDUFB9	Pan-glioma	Unswitched	GPKOW,PPIG,YBX3	PRINCIPAL
NDUFB9-201	Invasive niche	NDUFB9	Pan-glioma	Unswitched	DDX6,GPKOW,ZC3H11A	PRINCIPAL
NDUFB9-201	Tumor core	NDUFB9	Pan-glioma	Unswitched	AQR,CDC40,DDX3X,DHX30,EFTUD2,FMR1,FUS,GEMIN5,NCBP2,SF3B4	PRINCIPAL
NDUFB9-201	Tumor core	NDUFB9	Pan-glioma	Unswitched	CDC40,DDX6,FMR1,GEMIN5,NCBP2,ZC3H11A	PRINCIPAL
chr4:139290093-139292529:139292610-139295042:139295147-139295731	Hypoxic niche	NDUFC1	Pan-glioma	Unswitched		NOVEL
chr4:139290093-139292529:139292610-139295042:139295147-139295731	Invasive niche	NDUFC1	GBM-IDHW	Unswitched		NOVEL
chr4:139290093-139292529:139292610-139295042:139295147-139295731	Tumor core	NDUFC1	Pan-glioma	Unswitched		NOVEL
NDUFC2-201	Invasive niche	NDUFC2	Pan-glioma	Unswitched	AGGF1,DDX3X,DDX6,KHSRP	PRINCIPAL
NDUFC2-201	Invasive niche	NDUFC2	Pan-glioma	Unswitched	GPKOW,PPIG,YBX3	PRINCIPAL
NDUFC2-201	Invasive niche	NDUFC2	Pan-glioma	Unswitched	DDX6,GPKOW,ZC3H11A	PRINCIPAL
NDUFC2-201	Tumor core	NDUFC2	Pan-glioma	Unswitched	AQR,CPSF6,DDX3X,DHX30,FMR1,FUBP3,FUS,GEMIN5,ILF3,KHSRP,SRSF7,TIA1	PRINCIPAL
NDUFS4-201	Invasive niche	NDUFS4	Pan-glioma	Unswitched	DDX3X	PRINCIPAL
NDUFS4-201	Invasive niche	NDUFS4	Pan-glioma	Unswitched	PPIG	PRINCIPAL
NDUFS5-201	Hypoxic niche	NDUFS5	GBM-IDHM	Switched	YBX3	PRINCIPAL
NDUFS5-201	Invasive niche	NDUFS5	Pan-glioma	Unswitched	DDX3X,DDX6	PRINCIPAL
NDUFS5-201	Invasive niche	NDUFS5	Pan-glioma	Unswitched	YBX3	PRINCIPAL
NDUFS5-201	Invasive niche	NDUFS5	Pan-glioma	Unswitched	DDX6,ZC3H11A	PRINCIPAL
NDUFS5-202	Hypoxic niche	NDUFS5	Pan-glioma	Switched	YBX3	PRINCIPAL
NDUFS5-202	Tumor core	NDUFS5	Pan-glioma	Switched	AQR,DDX3X,FUS,GEMIN5,NCBP2,SRSF7	PRINCIPAL
NDUFS5-202	Tumor core	NDUFS5	Pan-glioma	Switched	DDX6,GEMIN5,NCBP2,ZC3H11A	PRINCIPAL
chr1:39028941-39034391	Hypoxic niche	NDUFS5	Pan-glioma	Unswitched		NOVEL
chr1:39028941-39034391	Invasive niche	NDUFS5	GBM-IDHW	Unswitched		NOVEL
NDUFS6-201	Hypoxic niche	NDUFS6	Pan-glioma	Unswitched	YBX3	PRINCIPAL
NDUFS6-201	Invasive niche	NDUFS6	Pan-glioma	Unswitched	DDX3X,DDX6,KHSRP	PRINCIPAL
NDUFS6-201	Invasive niche	NDUFS6	Pan-glioma	Unswitched	PPIG,YBX3	PRINCIPAL
NDUFS6-201	Invasive niche	NDUFS6	Pan-glioma	Unswitched	DDX6,U2AF2,ZC3H11A	PRINCIPAL
NDUFS6-201	Tumor core	NDUFS6	Pan-glioma	Unswitched	AQR,CDC40,DDX3X,DHX30,FMR1,FUS,GEMIN5,HNRNPM,KHSRP,NCBP2,SF3B4,SRSF1,SRSF7	PRINCIPAL
NDUFS6-201	Tumor core	NDUFS6	Pan-glioma	Unswitched	CDC40,DDX6,FMR1,GEMIN5,NCBP2,U2AF2,ZC3H11A	PRINCIPAL
NDUFS7-201	Invasive niche	NDUFS7	Pan-glioma	Unswitched	DDX3X	PRINCIPAL
NDUFS7-201	Invasive niche	NDUFS7	Pan-glioma	Unswitched	YBX3	PRINCIPAL
NDUFV2-201	Tumor core	NDUFV2	Pan-glioma	Unswitched	GEMIN5,NCBP2	PRINCIPAL
NEDD8-201	Hypoxic niche	NEDD8	Pan-glioma	Unswitched	YBX3	PRINCIPAL
NEDD8-201	Invasive niche	NEDD8	Pan-glioma	Unswitched	DDX3X,DDX6	PRINCIPAL
NEDD8-201	Invasive niche	NEDD8	Pan-glioma	Unswitched	PPIG,YBX3	PRINCIPAL
NEDD8-201	Invasive niche	NEDD8	Pan-glioma	Unswitched	DDX6	PRINCIPAL
NEDD8-201	Tumor core	NEDD8	Pan-glioma	Unswitched	DDX6,GEMIN5,NCBP2	PRINCIPAL
NENF-201	Hypoxic niche	NENF	GBM-IDHM	Unswitched	YBX3	PRINCIPAL
NENF-201	Invasive niche	NENF	Pan-glioma	Unswitched	DDX3X,DDX6	PRINCIPAL
NENF-201	Invasive niche	NENF	Pan-glioma	Unswitched	YBX3	PRINCIPAL
NENF-201	Invasive niche	NENF	Pan-glioma	Unswitched	DDX6	PRINCIPAL
NENF-201	Tumor core	NENF	Pan-glioma	Unswitched	DDX6,GEMIN5,NCBP2	PRINCIPAL
NHP2-201	Invasive niche	NHP2	Pan-glioma	Unswitched	DDX3X,DDX42,DDX6	PRINCIPAL
NHP2-201	Invasive niche	NHP2	Pan-glioma	Unswitched	PPIG,YBX3	PRINCIPAL
NHP2-201	Invasive niche	NHP2	Pan-glioma	Unswitched	DDX6,U2AF2,ZC3H11A	PRINCIPAL
NHP2-201	Tumor core	NHP2	DMG	Unswitched	AQR,DDX3X,DDX42,GEMIN5,NCBP2	PRINCIPAL
NHP2-201	Tumor core	NHP2	DMG	Unswitched	DDX6,GEMIN5,NCBP2,U2AF2,ZC3H11A	PRINCIPAL
NMB-201	Hypoxic niche	NMB	Pan-glioma	Unswitched		PRINCIPAL
NMB-201	Invasive niche	NMB	Pan-glioma	Switched	DDX3X	PRINCIPAL
NMB-201	Tumor core	NMB	Pan-glioma	Switched	DDX3X	PRINCIPAL
NMB-202	Hypoxic niche	NMB	DMG	Switched		ALTERNATIVE
NME1-203	Hypoxic niche	NME1	GBM-IDHM	Unswitched	YBX3	PRINCIPAL
NME1-203	Invasive niche	NME1	Pan-glioma	Unswitched	DDX3X,DDX6,IGF2BP3	PRINCIPAL
NME1-203	Invasive niche	NME1	Pan-glioma	Unswitched	PPIG,YBX3	PRINCIPAL
NME1-203	Invasive niche	NME1	Pan-glioma	Unswitched	DDX6,ZC3H11A	PRINCIPAL
NME1-203	Tumor core	NME1	Pan-glioma	Unswitched	AQR,DDX3X,FUS,GEMIN5,NCBP2,SRSF1,TIA1	PRINCIPAL
NME1-203	Tumor core	NME1	Pan-glioma	Unswitched	DDX6,GEMIN5,NCBP2,ZC3H11A	PRINCIPAL
NME2-202	Invasive niche	NME2	Pan-glioma	Switched	DDX3X,DDX6,IGF2BP3	PRINCIPAL
NME2-202	Invasive niche	NME2	Pan-glioma	Switched	PPIG,YBX3	PRINCIPAL
NME2-202	Invasive niche	NME2	Pan-glioma	Switched	DDX6	PRINCIPAL
NME2-202	Tumor core	NME2	DMG	Switched	DDX6,GEMIN5	PRINCIPAL
NME2-205	Hypoxic niche	NME2	GBM-IDHM	Unswitched	YBX3	PRINCIPAL
NME2-205	Invasive niche	NME2	Pan-glioma	Switched	DDX3X,DDX6,IGF2BP3	PRINCIPAL
NME2-205	Invasive niche	NME2	Pan-glioma	Switched	YBX3	PRINCIPAL
NME2-205	Invasive niche	NME2	Pan-glioma	Switched	DDX6	PRINCIPAL
NME4-201	Invasive niche	NME4	Pan-glioma	Unswitched	DDX6,IGF2BP3	PRINCIPAL
NME4-201	Invasive niche	NME4	Pan-glioma	Unswitched	PPIG,YBX3	PRINCIPAL
NME4-201	Invasive niche	NME4	Pan-glioma	Unswitched	DDX6,ZC3H11A	PRINCIPAL
NNMT-201	Hypoxic niche	NNMT	Pan-glioma	Unswitched		PRINCIPAL
NNMT-201	Invasive niche	NNMT	DMG	Unswitched		PRINCIPAL
NOL7-202	Invasive niche	NOL7	Pan-glioma	Unswitched	DDX3X,DDX6	PRINCIPAL
NOL7-202	Invasive niche	NOL7	Pan-glioma	Unswitched	PPIG,YBX3	PRINCIPAL
NOL7-202	Invasive niche	NOL7	Pan-glioma	Unswitched	DDX6,ZC3H11A	PRINCIPAL
NOP10-201	Invasive niche	NOP10	Pan-glioma	Unswitched	DDX3X,IGF2BP3	PRINCIPAL
NOP10-201	Invasive niche	NOP10	Pan-glioma	Unswitched	YBX3	PRINCIPAL
NPC2-207	Hypoxic niche	NPC2	Pan-glioma	Unswitched	YBX3	PRINCIPAL
NPC2-207	Invasive niche	NPC2	Pan-glioma	Unswitched	DDX3X,IGF2BP3	PRINCIPAL
NPC2-207	Invasive niche	NPC2	Pan-glioma	Unswitched	YBX3	PRINCIPAL
NPC2-207	Invasive niche	NPC2	Pan-glioma	Unswitched	ZC3H11A	PRINCIPAL
NPDC1-202	Invasive niche	NPDC1	Pan-glioma	Unswitched		PRINCIPAL
NUPR1-201	Hypoxic niche	NUPR1	Pan-glioma	Unswitched		PRINCIPAL
NUPR1-201	Invasive niche	NUPR1	Pan-glioma	Unswitched		PRINCIPAL
OAZ1-203	Invasive niche	OAZ1	DMG	Unswitched	GPKOW,PPIG,YBX3	NO_TRANSLATION
OAZ1-203	Invasive niche	OAZ1	DMG	Unswitched	DDX6,GPKOW,U2AF2,ZC3H11A	NO_TRANSLATION
OCIAD2-205	Hypoxic niche	OCIAD2	DMG	Unswitched		PRINCIPAL
OCIAD2-205	Tumor core	OCIAD2	Pan-glioma	Unswitched		PRINCIPAL
OLIG1-201	Invasive niche	OLIG1	Pan-glioma	Unswitched		PRINCIPAL
OLIG1-201	Tumor core	OLIG1	Pan-glioma	Unswitched		PRINCIPAL
OLIG2-201	Invasive niche	OLIG2	Pan-glioma	Unswitched		PRINCIPAL
OLIG2-201	Tumor core	OLIG2	DMG	Unswitched		PRINCIPAL
OST4-201	Invasive niche	OST4	Pan-glioma	Unswitched	PPIG,YBX3	PRINCIPAL
OST4-201	Invasive niche	OST4	Pan-glioma	Unswitched	DDX6,U2AF2,ZC3H11A	PRINCIPAL
OST4-201	Tumor core	OST4	Pan-glioma	Switched	AQR,DDX3X,EFTUD2,GEMIN5,HNRNPM,NCBP2,SF3B4,SRSF1,TIA1	PRINCIPAL
OST4-201	Tumor core	OST4	Pan-glioma	Switched	DDX6,GEMIN5,NCBP2,U2AF2,ZC3H11A	PRINCIPAL
OST4-203	Hypoxic niche	OST4	Pan-glioma	Unswitched	YBX3	PRINCIPAL
OST4-203	Invasive niche	OST4	Pan-glioma	Switched	AGGF1,DDX3X,DDX6,HNRNPL,IGF2BP3	PRINCIPAL
OST4-203	Invasive niche	OST4	Pan-glioma	Switched	PPIG,YBX3	PRINCIPAL
OST4-203	Invasive niche	OST4	Pan-glioma	Switched	DDX6,U2AF2,ZC3H11A	PRINCIPAL
OST4-203	Tumor core	OST4	GBM-IDHW	Switched	DDX6,GEMIN5,NCBP2,U2AF2,ZC3H11A	PRINCIPAL
OSTC-201	Invasive niche	OSTC	Pan-glioma	Unswitched	DDX3X,DDX42,DDX6,IGF2BP3,KHSRP	PRINCIPAL
OSTC-201	Invasive niche	OSTC	Pan-glioma	Unswitched	PPIG,YBX3	PRINCIPAL
OSTC-201	Invasive niche	OSTC	Pan-glioma	Unswitched	DDX6,ZC3H11A	PRINCIPAL
PARK7-201	Invasive niche	PARK7	Pan-glioma	Switched	AGGF1,DDX3X,DDX42	PRINCIPAL
PARK7-201	Invasive niche	PARK7	Pan-glioma	Switched	ZC3H11A	PRINCIPAL
PARK7-209	Invasive niche	PARK7	Pan-glioma	Switched	AGGF1,DDX3X,DDX42	PRINCIPAL
PARK7-209	Invasive niche	PARK7	Pan-glioma	Switched	ZC3H11A	PRINCIPAL
chr1:7962876-7965323:7965426-7969344:7969405-7970893:7970964-7977651:7977739-7984893	Tumor core	PARK7	DMG	Switched		NOVEL
PCBP1-201	Invasive niche	PCBP1	Pan-glioma	Unswitched	AGGF1,DDX3X,DDX42,DDX6,HNRNPL,IGF2BP3,KHSRP	PRINCIPAL
PCBP1-201	Invasive niche	PCBP1	Pan-glioma	Unswitched	PPIG,YBX3	PRINCIPAL
PCBP1-201	Invasive niche	PCBP1	Pan-glioma	Unswitched	DDX6,ZC3H11A	PRINCIPAL
PCSK1N-201	Hypoxic niche	PCSK1N	Pan-glioma	Switched		PRINCIPAL
PCSK1N-201	Invasive niche	PCSK1N	Pan-glioma	Unswitched		PRINCIPAL
PCSK1N-201	Tumor core	PCSK1N	Pan-glioma	Switched		PRINCIPAL
chrX:48831456-48831868	Tumor core	PCSK1N	Pan-glioma	Switched		NOVEL
PDCD5-207	Hypoxic niche	PDCD5	Pan-glioma	Unswitched	YBX3	PRINCIPAL
PDCD5-207	Invasive niche	PDCD5	GBM-IDHW	Unswitched	DDX3X,DDX42,KHSRP	PRINCIPAL
PDCD5-207	Invasive niche	PDCD5	GBM-IDHW	Unswitched	GPKOW,PPIG,YBX3	PRINCIPAL
PDCD5-207	Invasive niche	PDCD5	GBM-IDHW	Unswitched	GPKOW,U2AF2	PRINCIPAL
PDCD5-207	Tumor core	PDCD5	Pan-glioma	Unswitched	NCBP2,U2AF2	PRINCIPAL
PDCD6-201	Tumor core	PDCD6	DMG	Unswitched	DDX6,FMR1,GEMIN5,NCBP2	PRINCIPAL
PDLIM2-216	Invasive niche	PDLIM2	Pan-glioma	Unswitched	DDX3X,DDX6	MINOR
PDLIM2-216	Invasive niche	PDLIM2	Pan-glioma	Unswitched	PPIG,YBX3	MINOR
PDLIM2-216	Invasive niche	PDLIM2	Pan-glioma	Unswitched	DDX6,ZC3H11A	MINOR
PFDN2-201	Invasive niche	PFDN2	Pan-glioma	Unswitched	AGGF1,DDX3X,DDX42,DDX6,KHSRP	PRINCIPAL
PFDN2-201	Invasive niche	PFDN2	Pan-glioma	Unswitched	PPIG,YBX3	PRINCIPAL
PFDN2-201	Invasive niche	PFDN2	Pan-glioma	Unswitched	DDX6	PRINCIPAL
PFDN2-201	Tumor core	PFDN2	Pan-glioma	Unswitched	DDX6,NCBP2	PRINCIPAL
PFDN4-201	Invasive niche	PFDN4	Pan-glioma	Unswitched	AGGF1,DDX3X	PRINCIPAL
PFDN5-202	Hypoxic niche	PFDN5	DMG	Unswitched		PRINCIPAL
PFDN5-202	Invasive niche	PFDN5	Pan-glioma	Unswitched		PRINCIPAL
chr12:53295942-53296243:53296276-53297849:53297925-53298044:53298151-53299268	Tumor core	PFDN5	Pan-glioma	Unswitched		NOVEL
PFN1-201	Hypoxic niche	PFN1	Pan-glioma	Unswitched	YBX3	PRINCIPAL
PFN1-201	Invasive niche	PFN1	Pan-glioma	Switched	DDX3X,DDX6,HNRNPL,IGF2BP3	PRINCIPAL
PFN1-201	Invasive niche	PFN1	Pan-glioma	Switched	GPKOW,PPIG,YBX3	PRINCIPAL
PFN1-201	Vascular niche	PFN1	Pan-glioma	Switched	PTBP1,RBFOX2,YBX3	PRINCIPAL
PFN1-201	Vascular niche	PFN1	Pan-glioma	Switched	ILF3,PTBP1,RBFOX2,RBM5,SRSF7,TIA1	PRINCIPAL
PFN1-201	Vascular niche	PFN1	Pan-glioma	Switched	PTBP1,SRSF7,TIA1	PRINCIPAL
PFN1-203	Invasive niche	PFN1	Pan-glioma	Switched	AGGF1,DDX3X,DDX42,DDX6,HNRNPL,IGF2BP3,QKI	MINOR
PFN1-203	Invasive niche	PFN1	Pan-glioma	Switched	GPKOW,PPIG,YBX3	MINOR
PHLDA2-201	Hypoxic niche	PHLDA2	Pan-glioma	Unswitched	YBX3	PRINCIPAL
PHPT1-201	Hypoxic niche	PHPT1	Pan-glioma	Unswitched		PRINCIPAL
PHPT1-201	Invasive niche	PHPT1	Pan-glioma	Unswitched	DDX3X,IGF2BP3	PRINCIPAL
PHPT1-201	Invasive niche	PHPT1	Pan-glioma	Unswitched	PPIG	PRINCIPAL
PHPT1-201	Tumor core	PHPT1	Pan-glioma	Unswitched	GEMIN5,NCBP2,NONO	PRINCIPAL
PIN1-201	Invasive niche	PIN1	Pan-glioma	Unswitched		PRINCIPAL
PKM-214	Invasive niche	PKM	Pan-glioma	Unswitched	GPKOW,PPIG,YBX3	NO_TRANSLATION
PKM-214	Invasive niche	PKM	Pan-glioma	Unswitched	DDX6,GPKOW,U2AF2,ZC3H11A	NO_TRANSLATION
PMP2-201	Hypoxic niche	PMP2	Pan-glioma	Unswitched		PRINCIPAL
PMP2-201	Invasive niche	PMP2	Pan-glioma	Unswitched		PRINCIPAL
PNKD-201	Hypoxic niche	PNKD	Pan-glioma	Unswitched	YBX3	MINOR
PNKD-201	Invasive niche	PNKD	Pan-glioma	Unswitched	DDX3X,DDX6	MINOR
PNKD-201	Invasive niche	PNKD	Pan-glioma	Unswitched	PPIG,YBX3	MINOR
PNKD-201	Invasive niche	PNKD	Pan-glioma	Unswitched	DDX6	MINOR
PNKD-201	Tumor core	PNKD	Pan-glioma	Unswitched	DDX6	MINOR
POLE4-205	Invasive niche	POLE4	Pan-glioma	Unswitched	PPIG,YBX3	PRINCIPAL
POLR2F-205	Hypoxic niche	POLR2F	Pan-glioma	Unswitched	YBX3	PRINCIPAL
POLR2F-205	Invasive niche	POLR2F	Pan-glioma	Unswitched	YBX3	PRINCIPAL
POLR2F-205	Invasive niche	POLR2F	Pan-glioma	Unswitched	U2AF2	PRINCIPAL
POLR2F-205	Tumor core	POLR2F	Pan-glioma	Unswitched	AQR,GEMIN5,SF3B4	PRINCIPAL
POLR2F-205	Tumor core	POLR2F	Pan-glioma	Unswitched	GEMIN5,U2AF2	PRINCIPAL
POLR2G-201	Tumor core	POLR2G	Pan-glioma	Unswitched		PRINCIPAL
POLR2I-201	Hypoxic niche	POLR2I	Pan-glioma	Switched	YBX3	PRINCIPAL
POLR2I-201	Invasive niche	POLR2I	Pan-glioma	Switched	DDX3X	PRINCIPAL
POLR2I-201	Invasive niche	POLR2I	Pan-glioma	Switched	YBX3	PRINCIPAL
POLR2I-201	Tumor core	POLR2I	Pan-glioma	Switched	DDX3X,NCBP2,SRSF1	PRINCIPAL
POLR2I-201	Tumor core	POLR2I	Pan-glioma	Switched	NCBP2	PRINCIPAL
POLR2I-206	Tumor core	POLR2I	Pan-glioma	Switched	NCBP2	NO_TRANSLATION
POLR2J-201	Hypoxic niche	POLR2J	Pan-glioma	Unswitched	YBX3	PRINCIPAL
POLR2J-201	Invasive niche	POLR2J	Pan-glioma	Unswitched	DDX3X,DDX42,DDX6	PRINCIPAL
POLR2J-201	Invasive niche	POLR2J	Pan-glioma	Unswitched	YBX3	PRINCIPAL
POLR2J-201	Invasive niche	POLR2J	Pan-glioma	Unswitched	DDX6	PRINCIPAL
POLR2J-201	Tumor core	POLR2J	Pan-glioma	Unswitched	NCBP2	PRINCIPAL
POLR2J-201	Tumor core	POLR2J	Pan-glioma	Unswitched	DDX6,GEMIN5,NCBP2	PRINCIPAL
POLR2K-201	Invasive niche	POLR2K	Pan-glioma	Unswitched	DDX3X,DDX6,KHSRP	PRINCIPAL
POLR2K-201	Invasive niche	POLR2K	Pan-glioma	Unswitched	YBX3	PRINCIPAL
POLR2K-201	Invasive niche	POLR2K	Pan-glioma	Unswitched	DDX6,ZC3H11A	PRINCIPAL
POLR2L-201	Hypoxic niche	POLR2L	Pan-glioma	Unswitched	YBX3	PRINCIPAL
POLR2L-201	Invasive niche	POLR2L	Pan-glioma	Unswitched	DDX3X,DDX6	PRINCIPAL
POLR2L-201	Invasive niche	POLR2L	Pan-glioma	Unswitched	PPIG,YBX3	PRINCIPAL
POLR2L-201	Invasive niche	POLR2L	Pan-glioma	Unswitched	DDX6	PRINCIPAL
POLR2L-201	Tumor core	POLR2L	Pan-glioma	Unswitched	AQR,DDX3X,DHX30,FMR1,FUS,GEMIN5,NCBP2,SRSF1,SRSF7	PRINCIPAL
POLR2L-201	Tumor core	POLR2L	Pan-glioma	Unswitched	DDX6,FMR1,GEMIN5,NCBP2	PRINCIPAL
POMP-201	Invasive niche	POMP	Pan-glioma	Unswitched	DDX3X,DDX6	PRINCIPAL
POMP-201	Invasive niche	POMP	Pan-glioma	Unswitched	GPKOW,PPIG,YBX3	PRINCIPAL
POMP-201	Invasive niche	POMP	Pan-glioma	Unswitched	DDX6,GPKOW,U2AF2	PRINCIPAL
chr13:28662508-28664508:28664570-28668472:28668575-28672338:28672433-28678034	Invasive niche	POMP	Pan-glioma	Unswitched		NOVEL
PPDPF-202	Hypoxic niche	PPDPF	Pan-glioma	Unswitched	YBX3	PRINCIPAL
PPDPF-202	Invasive niche	PPDPF	Pan-glioma	Unswitched	IGF2BP3	PRINCIPAL
PPDPF-202	Invasive niche	PPDPF	Pan-glioma	Unswitched	YBX3	PRINCIPAL
PPDPF-202	Tumor core	PPDPF	Pan-glioma	Unswitched		PRINCIPAL
PPIB-201	Hypoxic niche	PPIB	Pan-glioma	Unswitched	YBX3	PRINCIPAL
PPIB-201	Invasive niche	PPIB	Pan-glioma	Unswitched	DDX3X,DDX6,IGF2BP3	PRINCIPAL
PPIB-201	Invasive niche	PPIB	Pan-glioma	Unswitched	GPKOW,PPIG,YBX3	PRINCIPAL
PPP1R14A-201	Hypoxic niche	PPP1R14A	Pan-glioma	Unswitched	YBX3	PRINCIPAL
PPP1R14A-201	Invasive niche	PPP1R14A	Pan-glioma	Unswitched	DDX3X,DDX42,DDX6	PRINCIPAL
PPP1R14A-201	Invasive niche	PPP1R14A	Pan-glioma	Unswitched	YBX3	PRINCIPAL
PPP1R14A-201	Invasive niche	PPP1R14A	Pan-glioma	Unswitched	DDX6	PRINCIPAL
PRCP-219	Invasive niche	PRCP	Pan-glioma	Unswitched	DDX6,HNRNPL	NO_TRANSLATION
PRCP-219	Invasive niche	PRCP	Pan-glioma	Unswitched	YBX3	NO_TRANSLATION
PRCP-219	Invasive niche	PRCP	Pan-glioma	Unswitched	DDX6,ZC3H11A	NO_TRANSLATION
PRDX1-202	Hypoxic niche	PRDX1	Pan-glioma	Unswitched		PRINCIPAL
PRDX1-202	Invasive niche	PRDX1	Pan-glioma	Unswitched	DDX3X,DDX6	PRINCIPAL
PRDX1-202	Invasive niche	PRDX1	Pan-glioma	Unswitched	DDX6	PRINCIPAL
PRDX1-202	Tumor core	PRDX1	Pan-glioma	Unswitched	AQR,DDX3X,EFTUD2,FMR1,GEMIN5,HNRNPM,NCBP2,SF3B4,SRSF7	PRINCIPAL
PRDX1-202	Tumor core	PRDX1	Pan-glioma	Unswitched	DDX6,FMR1,GEMIN5,NCBP2	PRINCIPAL
PRDX2-201	Invasive niche	PRDX2	Pan-glioma	Unswitched	DDX3X,DDX6,HNRNPL	PRINCIPAL
PRDX2-201	Invasive niche	PRDX2	Pan-glioma	Unswitched	PPIG,YBX3	PRINCIPAL
PRDX2-201	Invasive niche	PRDX2	Pan-glioma	Unswitched	DDX6	PRINCIPAL
PRDX2-201	Tumor core	PRDX2	Pan-glioma	Unswitched	DDX6,FMR1,GEMIN5,NCBP2	PRINCIPAL
PRDX4-202	Hypoxic niche	PRDX4	Pan-glioma	Unswitched		PRINCIPAL
PRDX4-202	Invasive niche	PRDX4	Pan-glioma	Unswitched		PRINCIPAL
PRDX5-201	Invasive niche	PRDX5	Pan-glioma	Unswitched	DDX3X,DDX42,DDX6,IGF2BP3	PRINCIPAL
PRDX5-201	Invasive niche	PRDX5	Pan-glioma	Unswitched	PPIG,YBX3	PRINCIPAL
PRDX5-201	Invasive niche	PRDX5	Pan-glioma	Unswitched	DDX6,ZC3H11A	PRINCIPAL
PRELID1-201	Invasive niche	PRELID1	Pan-glioma	Unswitched	DDX3X,IGF2BP3	PRINCIPAL
PRELID1-201	Invasive niche	PRELID1	Pan-glioma	Unswitched	YBX3	PRINCIPAL
PRELID1-201	Invasive niche	PRELID1	Pan-glioma	Unswitched	ZC3H11A	PRINCIPAL
PSENEN-202	Hypoxic niche	PSENEN	Pan-glioma	Unswitched	YBX3	PRINCIPAL
PSENEN-202	Invasive niche	PSENEN	Pan-glioma	Unswitched	YBX3	PRINCIPAL
PSENEN-202	Tumor core	PSENEN	DMG	Unswitched	NCBP2	PRINCIPAL
PSMA2-201	Invasive niche	PSMA2	GBM-IDHW	Unswitched	DDX3X,KHSRP	PRINCIPAL
PSMA2-201	Invasive niche	PSMA2	GBM-IDHW	Unswitched	PPIG,YBX3	PRINCIPAL
PSMA2-201	Invasive niche	PSMA2	GBM-IDHW	Unswitched	U2AF2,ZC3H11A	PRINCIPAL
PSMA6-201	Tumor core	PSMA6	Pan-glioma	Unswitched	CDC40,DDX6,FMR1,GEMIN5,NCBP2	PRINCIPAL
PSMA7-203	Invasive niche	PSMA7	Pan-glioma	Unswitched	AGGF1,DDX3X,DDX6,IGF2BP3	PRINCIPAL
PSMA7-203	Invasive niche	PSMA7	Pan-glioma	Unswitched	GPKOW,PPIG,YBX3	PRINCIPAL
PSMA7-203	Invasive niche	PSMA7	Pan-glioma	Unswitched	DDX6,GPKOW,ZC3H11A	PRINCIPAL
PSMA7-206	Invasive niche	PSMA7	Pan-glioma	Unswitched	AGGF1,KHSRP	NO_TRANSLATION
PSMA7-206	Invasive niche	PSMA7	Pan-glioma	Unswitched	GPKOW,PPIG,YBX3	NO_TRANSLATION
PSMA7-206	Invasive niche	PSMA7	Pan-glioma	Unswitched	GPKOW,U2AF2	NO_TRANSLATION
PSMB1-201	Invasive niche	PSMB1	Pan-glioma	Unswitched	DDX3X,DDX42,DDX6	PRINCIPAL
PSMB1-201	Invasive niche	PSMB1	Pan-glioma	Unswitched	GPKOW,PPIG,YBX3	PRINCIPAL
PSMB1-201	Invasive niche	PSMB1	Pan-glioma	Unswitched	DDX6,GPKOW,U2AF2,ZC3H11A	PRINCIPAL
PSMB10-203	Hypoxic niche	PSMB10	Pan-glioma	Unswitched	YBX3	NO_TRANSLATION
PSMB2-201	Invasive niche	PSMB2	Pan-glioma	Unswitched	DDX3X,DDX6,QKI	PRINCIPAL
PSMB2-201	Invasive niche	PSMB2	Pan-glioma	Unswitched	GPKOW,PPIG,YBX3	PRINCIPAL
PSMB2-201	Invasive niche	PSMB2	Pan-glioma	Unswitched	DDX6,GPKOW,QKI,U2AF2,ZC3H11A	PRINCIPAL
PSMB3-211	Hypoxic niche	PSMB3	Pan-glioma	Unswitched	YBX3	PRINCIPAL
PSMB3-211	Invasive niche	PSMB3	Pan-glioma	Unswitched	DDX3X,DDX6	PRINCIPAL
PSMB3-211	Invasive niche	PSMB3	Pan-glioma	Unswitched	PPIG,YBX3	PRINCIPAL
PSMB3-211	Invasive niche	PSMB3	Pan-glioma	Unswitched	DDX6	PRINCIPAL
PSMB6-201	Hypoxic niche	PSMB6	GBM-IDHM	Unswitched	YBX3	PRINCIPAL
PSMB9-207	Invasive niche	PSMB9	DMG	Unswitched		PRINCIPAL
PSMD8-201	Hypoxic niche	PSMD8	Pan-glioma	Unswitched	YBX3	PRINCIPAL
PTGDS-202	Hypoxic niche	PTGDS	Pan-glioma	Unswitched		PRINCIPAL
PTGDS-202	Invasive niche	PTGDS	Pan-glioma	Unswitched		PRINCIPAL
PTGDS-202	Tumor core	PTGDS	Pan-glioma	Unswitched		PRINCIPAL
PTMA-202	Tumor core	PTMA	Pan-glioma	Unswitched	AQR,CDC40,CPSF6,DDX3X,DDX42,EFTUD2,GEMIN5,SRSF1,SRSF7,SRSF9,TIA1	PRINCIPAL
PTMA-202	Tumor core	PTMA	Pan-glioma	Unswitched	SRSF1,SRSF7,SRSF9,TIA1	PRINCIPAL
PTMS-201	Invasive niche	PTMS	Pan-glioma	Unswitched	AGGF1,DDX3X,DDX6,IGF2BP3	PRINCIPAL
PTMS-201	Invasive niche	PTMS	Pan-glioma	Unswitched	PPIG,YBX3	PRINCIPAL
PTMS-201	Invasive niche	PTMS	Pan-glioma	Unswitched	DDX6,U2AF2	PRINCIPAL
PTN-201	Hypoxic niche	PTN	Pan-glioma	Unswitched		PRINCIPAL
PTN-201	Invasive niche	PTN	Pan-glioma	Unswitched		PRINCIPAL
PTN-201	Tumor core	PTN	Pan-glioma	Unswitched		PRINCIPAL
chr7:137228076-137251229:137251392-137253463	Invasive niche	PTN	Pan-glioma	Unswitched		NOVEL
chr7:137251392-137253463:137253638-137254858:137254975-137343438	Tumor core	PTN	DMG	Unswitched		NOVEL
PTTG1-201	Hypoxic niche	PTTG1	Pan-glioma	Unswitched		PRINCIPAL
PTTG1-201	Invasive niche	PTTG1	Pan-glioma	Unswitched		PRINCIPAL
RAB5IF-202	Hypoxic niche	RAB5IF	Pan-glioma	Unswitched	YBX3	PRINCIPAL
RABAC1-201	Hypoxic niche	RABAC1	GBM-IDHM	Unswitched	YBX3	PRINCIPAL
RABAC1-201	Invasive niche	RABAC1	Pan-glioma	Unswitched	DDX3X	PRINCIPAL
RABAC1-201	Invasive niche	RABAC1	Pan-glioma	Unswitched	YBX3	PRINCIPAL
RACK1-210	Hypoxic niche	RACK1	Pan-glioma	Switched	YBX3	MINOR
RACK1-210	Invasive niche	RACK1	Pan-glioma	Unswitched	AGGF1,DDX3X,DDX6,IGF2BP3	MINOR
RACK1-210	Invasive niche	RACK1	Pan-glioma	Unswitched	GPKOW,YBX3	MINOR
RACK1-210	Invasive niche	RACK1	Pan-glioma	Unswitched	DDX6,GPKOW,ZC3H11A	MINOR
RACK1-233	Invasive niche	RACK1	DMG	Switched	PPIG,YBX3	MINOR
RACK1-233	Invasive niche	RACK1	DMG	Switched	DDX6,ZC3H11A	MINOR
chr5:181237043-181237608:181237720-181238098:181238240-181239066	Hypoxic niche	RACK1	DMG	Switched		NOVEL
chr5:181237043-181237608:181237720-181238098:181238240-181239066	Tumor core	RACK1	Pan-glioma	Switched		NOVEL
chr5:181237043-181237608:181237720-181238098:181238240-181239066:181239178-181239486	Hypoxic niche	RACK1	Pan-glioma	Switched		NOVEL
chr5:181237043-181237608:181237720-181238098:181238240-181239066:181239178-181239486:181239583-181241491	Hypoxic niche	RACK1	Pan-glioma	Switched		NOVEL
chr5:181237043-181237608:181237720-181238098:181238240-181239066:181239178-181239486:181239583-181241491	Invasive niche	RACK1	Pan-glioma	Switched		NOVEL
chr5:181237043-181237608:181237720-181238098:181238240-181239066:181239178-181239486:181239583-181241491:181241640-181242169	Hypoxic niche	RACK1	Pan-glioma	Switched		NOVEL
chr5:181237043-181237608:181237720-181238098:181238240-181239066:181239178-181239486:181239583-181241491:181241640-181242169	Invasive niche	RACK1	Pan-glioma	Switched		NOVEL
RAMP1-201	Invasive niche	RAMP1	Pan-glioma	Unswitched		PRINCIPAL
RAN-212	Invasive niche	RAN	Pan-glioma	Unswitched	AGGF1,DDX6	PRINCIPAL
RAN-212	Invasive niche	RAN	Pan-glioma	Unswitched	GPKOW,PPIG,YBX3	PRINCIPAL
RAN-212	Invasive niche	RAN	Pan-glioma	Unswitched	DDX6,GPKOW,U2AF2,ZC3H11A	PRINCIPAL
RBIS-213	Hypoxic niche	RBIS	Pan-glioma	Unswitched	YBX3	PRINCIPAL
RBIS-213	Tumor core	RBIS	DMG	Unswitched	U2AF2,ZC3H11A	PRINCIPAL
RBP1-201	Hypoxic niche	RBP1	DMG	Unswitched		MINOR
RBP1-201	Invasive niche	RBP1	Pan-glioma	Unswitched		MINOR
RBP1-201	Tumor core	RBP1	Pan-glioma	Unswitched		MINOR
RBX1-201	Invasive niche	RBX1	Pan-glioma	Unswitched	DDX3X,DDX6,KHSRP	PRINCIPAL
RBX1-201	Invasive niche	RBX1	Pan-glioma	Unswitched	PPIG,YBX3	PRINCIPAL
RBX1-201	Invasive niche	RBX1	Pan-glioma	Unswitched	DDX6,U2AF2,ZC3H11A	PRINCIPAL
RBX1-201	Tumor core	RBX1	DMG	Unswitched	AQR,CPSF6,DDX3X,FUBP3,GEMIN5,KHSRP,NCBP2,SF3B4,SRSF1,TIA1	PRINCIPAL
REEP5-202	Hypoxic niche	REEP5	DMG	Unswitched	YBX3	PRINCIPAL
REEP5-202	Invasive niche	REEP5	Pan-glioma	Unswitched	DDX6,HNRNPL,KHSRP	PRINCIPAL
REEP5-202	Invasive niche	REEP5	Pan-glioma	Unswitched	PPIG,YBX3	PRINCIPAL
REEP5-202	Invasive niche	REEP5	Pan-glioma	Unswitched	DDX6	PRINCIPAL
REX1BD-201	Invasive niche	REX1BD	Pan-glioma	Unswitched	DDX3X	MINOR
REX1BD-201	Invasive niche	REX1BD	Pan-glioma	Unswitched	PPIG,YBX3	MINOR
REX1BD-201	Invasive niche	REX1BD	Pan-glioma	Unswitched	ZC3H11A	MINOR
RHEB-201	Hypoxic niche	RHEB	Pan-glioma	Unswitched	YBX3	PRINCIPAL
RHOA-202	Invasive niche	RHOA	Pan-glioma	Unswitched	DDX3X,DDX42,DDX6,IGF2BP3,QKI	PRINCIPAL
RHOA-202	Invasive niche	RHOA	Pan-glioma	Unswitched	GPKOW,PPIG,YBX3	PRINCIPAL
RHOA-202	Invasive niche	RHOA	Pan-glioma	Unswitched	DDX6,GPKOW,QKI,U2AF2,ZC3H11A	PRINCIPAL
RHOB-201	Hypoxic niche	RHOB	Pan-glioma	Unswitched	YBX3	PRINCIPAL
RHOB-201	Invasive niche	RHOB	Pan-glioma	Unswitched	DDX3X,DDX6,IGF2BP3,KHSRP	PRINCIPAL
RHOB-201	Invasive niche	RHOB	Pan-glioma	Unswitched	PPIG,YBX3	PRINCIPAL
RHOB-201	Invasive niche	RHOB	Pan-glioma	Unswitched	DDX6,ZC3H11A	PRINCIPAL
RHOB-201	Vascular niche	RHOB	DMG	Unswitched	PTBP1,RBFOX2,YBX3	PRINCIPAL
RHOB-201	Vascular niche	RHOB	DMG	Unswitched	ILF3,PTBP1,RBFOX2,RBM5,SRSF7,SRSF9,TIA1	PRINCIPAL
RNASEK-202	Hypoxic niche	RNASEK	Pan-glioma	Switched	DDX21,YBX3	MINOR
RNASEK-202	Hypoxic niche	RNASEK	Pan-glioma	Switched	YBX3	MINOR
RNASEK-202	Invasive niche	RNASEK	Pan-glioma	Switched	DDX3X,DDX42,DDX6,IGF2BP3	MINOR
RNASEK-202	Invasive niche	RNASEK	Pan-glioma	Switched	PPIG,YBX3	MINOR
RNASEK-202	Invasive niche	RNASEK	Pan-glioma	Switched	DDX6,ZC3H11A	MINOR
RNASEK-204	Tumor core	RNASEK	Pan-glioma	Switched	DDX6,GEMIN5,ZC3H11A	MINOR
RNF181-201	Hypoxic niche	RNF181	Pan-glioma	Unswitched	YBX3	PRINCIPAL
RNF181-201	Invasive niche	RNF181	Pan-glioma	Unswitched	PPIG,YBX3	PRINCIPAL
RNF181-201	Invasive niche	RNF181	Pan-glioma	Unswitched	U2AF2	PRINCIPAL
RNF181-201	Tumor core	RNF181	Pan-glioma	Unswitched	DDX3X,SRSF1,SRSF7	PRINCIPAL
RNF181-201	Tumor core	RNF181	Pan-glioma	Unswitched	U2AF2	PRINCIPAL
RNF7-201	Invasive niche	RNF7	Pan-glioma	Unswitched	DDX3X,DDX6,KHSRP	PRINCIPAL
RNF7-201	Invasive niche	RNF7	Pan-glioma	Unswitched	GPKOW,PPIG,YBX3	PRINCIPAL
RNF7-201	Invasive niche	RNF7	Pan-glioma	Unswitched	DDX6,GPKOW,U2AF2	PRINCIPAL
ROMO1-204	Invasive niche	ROMO1	Pan-glioma	Unswitched	PPIG,YBX3	PRINCIPAL
ROMO1-204	Invasive niche	ROMO1	Pan-glioma	Unswitched	DDX6,QKI,ZC3H11A	PRINCIPAL
RPL10-201	Hypoxic niche	RPL10	DMG	Unswitched		PRINCIPAL
RPL10-201	Invasive niche	RPL10	Pan-glioma	Unswitched		PRINCIPAL
RPL11-201	Hypoxic niche	RPL11	Pan-glioma	Unswitched	YBX3	PRINCIPAL
RPL11-201	Invasive niche	RPL11	Pan-glioma	Unswitched	DDX3X,DDX6,IGF2BP3	PRINCIPAL
RPL11-201	Invasive niche	RPL11	Pan-glioma	Unswitched	YBX3	PRINCIPAL
RPL11-201	Invasive niche	RPL11	Pan-glioma	Unswitched	DDX6,U2AF2,ZC3H11A	PRINCIPAL
RPL11-203	Hypoxic niche	RPL11	DMG	Unswitched	YBX3	MINOR
RPL11-203	Invasive niche	RPL11	Pan-glioma	Switched	DDX3X,DDX6,IGF2BP3	MINOR
RPL11-203	Invasive niche	RPL11	Pan-glioma	Switched	YBX3	MINOR
RPL11-203	Invasive niche	RPL11	Pan-glioma	Switched	DDX6,U2AF2,ZC3H11A	MINOR
RPL11-206	Hypoxic niche	RPL11	Pan-glioma	Unswitched	YBX3	ALTERNATIVE
RPL11-206	Invasive niche	RPL11	GBM-IDHM	Switched	DDX6,IGF2BP3	ALTERNATIVE
RPL11-206	Invasive niche	RPL11	GBM-IDHM	Switched	YBX3	ALTERNATIVE
RPL11-206	Invasive niche	RPL11	GBM-IDHM	Switched	DDX6,U2AF2,ZC3H11A	ALTERNATIVE
RPL11-206	Tumor core	RPL11	Pan-glioma	Switched	FUS	ALTERNATIVE
RPL11-206	Tumor core	RPL11	Pan-glioma	Switched	DDX6,U2AF2,ZC3H11A	ALTERNATIVE
chr1:23694792-23695797:23695909-23696343	Invasive niche	RPL11	Pan-glioma	Switched		NOVEL
chr1:23694792-23695797:23695909-23696343	Tumor core	RPL11	Pan-glioma	Switched		NOVEL
RPL13-201	Hypoxic niche	RPL13	Pan-glioma	Switched	YBX3	PRINCIPAL
RPL13-201	Invasive niche	RPL13	Pan-glioma	Switched	DDX3X,DDX6,IGF2BP3,KHSRP	PRINCIPAL
RPL13-201	Invasive niche	RPL13	Pan-glioma	Switched	PPIG,YBX3	PRINCIPAL
RPL13-201	Invasive niche	RPL13	Pan-glioma	Switched	DDX6	PRINCIPAL
RPL13-201	Tumor core	RPL13	Pan-glioma	Switched	AQR,DDX3X,DHX30,EFTUD2,FMR1,FUS,GEMIN5,HNRNPM,ILF3,KHSRP,NCBP2,SF3B4,SRSF7,TIA1	PRINCIPAL
RPL13-201	Tumor core	RPL13	Pan-glioma	Switched	DDX6,FMR1,GEMIN5,NCBP2	PRINCIPAL
RPL13-202	Hypoxic niche	RPL13	Pan-glioma	Switched	YBX3	PRINCIPAL
RPL13-202	Invasive niche	RPL13	Pan-glioma	Switched	DDX3X,DDX42,DDX6,IGF2BP3,KHSRP	PRINCIPAL
RPL13-202	Invasive niche	RPL13	Pan-glioma	Switched	PPIG,YBX3	PRINCIPAL
RPL13-202	Invasive niche	RPL13	Pan-glioma	Switched	DDX6,ZC3H11A	PRINCIPAL
RPL13A-201	Invasive niche	RPL13A	Pan-glioma	Unswitched		PRINCIPAL
RPL13A-201	Tumor core	RPL13A	Pan-glioma	Unswitched		PRINCIPAL
RPL14-201	Hypoxic niche	RPL14	Pan-glioma	Unswitched		PRINCIPAL
RPL15-201	Invasive niche	RPL15	Pan-glioma	Unswitched	AGGF1,DDX3X,DDX6,IGF2BP3	PRINCIPAL
RPL15-201	Invasive niche	RPL15	Pan-glioma	Unswitched	PPIG,YBX3	PRINCIPAL
RPL15-201	Invasive niche	RPL15	Pan-glioma	Unswitched	DDX6,ZC3H11A	PRINCIPAL
RPL15-201	Tumor core	RPL15	Pan-glioma	Unswitched	AQR,DDX3X,FUBP3,FUS,GEMIN5,NCBP2,SF3B4,SRSF1,SRSF7,TIA1	PRINCIPAL
RPL15-201	Tumor core	RPL15	Pan-glioma	Unswitched	DDX6,GEMIN5,NCBP2,ZC3H11A	PRINCIPAL
RPL15-202	Invasive niche	RPL15	Pan-glioma	Unswitched	DDX3X,DDX42,DDX6,IGF2BP3,KHSRP	PRINCIPAL
RPL15-202	Invasive niche	RPL15	Pan-glioma	Unswitched	GPKOW,YBX3	PRINCIPAL
RPL15-202	Invasive niche	RPL15	Pan-glioma	Unswitched	DDX6,GPKOW,ZC3H11A	PRINCIPAL
RPL18-201	Hypoxic niche	RPL18	Pan-glioma	Switched	YBX3	MINOR
RPL18-201	Invasive niche	RPL18	Pan-glioma	Switched	DDX3X,DDX6,IGF2BP3	MINOR
RPL18-201	Invasive niche	RPL18	Pan-glioma	Switched	GPKOW,YBX3	MINOR
RPL18-201	Invasive niche	RPL18	Pan-glioma	Switched	DDX6,GPKOW	MINOR
RPL18-201	Tumor core	RPL18	Pan-glioma	Switched	AQR,CDC40,DDX3X,DHX30,EFTUD2,GEMIN5,NCBP2,SF3B1,SF3B4,SRSF7	MINOR
RPL18-201	Tumor core	RPL18	Pan-glioma	Switched	CDC40,DDX6,GEMIN5,NCBP2	MINOR
RPL18-208	Invasive niche	RPL18	Pan-glioma	Switched	DDX3X,DDX6,IGF2BP3	PRINCIPAL
RPL18-208	Invasive niche	RPL18	Pan-glioma	Switched	PPIG,YBX3	PRINCIPAL
chr19:48615448-48615876:48615947-48616078:48616203-48616725:48616825-48617315	Hypoxic niche	RPL18	Pan-glioma	Switched		NOVEL
chr19:48615448-48615876:48615947-48616078:48616203-48616725:48616825-48617315	Invasive niche	RPL18	DMG	Switched		NOVEL
chr19:48615448-48615876:48615947-48616078:48616203-48616725:48616825-48617315	Tumor core	RPL18	Pan-glioma	Switched		NOVEL
chr17:39201320-39202316:39202440-39202988:39203110-39204076:39204188-39204524	Hypoxic niche	RPL19	Pan-glioma	Unswitched		NOVEL
chr17:39201320-39202316:39202440-39202988:39203110-39204076:39204188-39204524	Invasive niche	RPL19	Pan-glioma	Switched		NOVEL
chr17:39201320-39202316:39202440-39202988:39203110-39204076:39204188-39204524	Tumor core	RPL19	Pan-glioma	Switched		NOVEL
chr17:39202440-39202988:39203110-39204076:39204188-39204524	Tumor core	RPL19	Pan-glioma	Switched		NOVEL
RPL22-201	Hypoxic niche	RPL22	Pan-glioma	Unswitched	YBX3	PRINCIPAL
RPL22-201	Invasive niche	RPL22	GBM-IDHM	Unswitched	DDX3X,DDX6,IGF2BP3	PRINCIPAL
RPL22-201	Invasive niche	RPL22	GBM-IDHM	Unswitched	GPKOW,YBX3	PRINCIPAL
RPL22-201	Invasive niche	RPL22	GBM-IDHM	Unswitched	DDX6,GPKOW,U2AF2,ZC3H11A	PRINCIPAL
RPL22L1-201	Invasive niche	RPL22L1	Pan-glioma	Unswitched	PPIG,YBX3	PRINCIPAL
RPL24-201	Hypoxic niche	RPL24	Pan-glioma	Unswitched	YBX3	PRINCIPAL
RPL24-201	Invasive niche	RPL24	Pan-glioma	Unswitched	DDX3X,DDX6	PRINCIPAL
RPL24-201	Invasive niche	RPL24	Pan-glioma	Unswitched	GPKOW,YBX3	PRINCIPAL
RPL24-201	Invasive niche	RPL24	Pan-glioma	Unswitched	DDX6,GPKOW,ZC3H11A	PRINCIPAL
RPL27-201	Hypoxic niche	RPL27	Pan-glioma	Unswitched		PRINCIPAL
RPL27-201	Invasive niche	RPL27	Pan-glioma	Unswitched		PRINCIPAL
RPL27-201	Tumor core	RPL27	Pan-glioma	Unswitched		PRINCIPAL
RPL27-206	Hypoxic niche	RPL27	Pan-glioma	Unswitched	YBX3	PRINCIPAL
RPL27-206	Invasive niche	RPL27	Pan-glioma	Unswitched	AGGF1,DDX3X,DDX6,IGF2BP3	PRINCIPAL
RPL27-206	Invasive niche	RPL27	Pan-glioma	Unswitched	PPIG,YBX3	PRINCIPAL
RPL27-206	Invasive niche	RPL27	Pan-glioma	Unswitched	DDX6,U2AF2,ZC3H11A	PRINCIPAL
RPL27-206	Tumor core	RPL27	Pan-glioma	Unswitched	CDC40,DDX6,GEMIN5,NCBP2,U2AF2,ZC3H11A	PRINCIPAL
RPL28-201	Hypoxic niche	RPL28	Pan-glioma	Switched	YBX3	PRINCIPAL
RPL28-201	Vascular niche	RPL28	Pan-glioma	Switched	YBX3	PRINCIPAL
RPL28-201	Vascular niche	RPL28	Pan-glioma	Switched	EFTUD2,ILF3	PRINCIPAL
RPL28-208	Hypoxic niche	RPL28	Pan-glioma	Switched	YBX3	PRINCIPAL
RPL28-208	Invasive niche	RPL28	Pan-glioma	Switched	DDX3X,DDX6,IGF2BP3	PRINCIPAL
RPL28-208	Invasive niche	RPL28	Pan-glioma	Switched	YBX3	PRINCIPAL
RPL28-208	Invasive niche	RPL28	Pan-glioma	Switched	DDX6	PRINCIPAL
RPL28-208	Tumor core	RPL28	Pan-glioma	Switched	DDX6,NCBP2	PRINCIPAL
chr19:55386694-55387929:55388049-55388242	Invasive niche	RPL28	DMG	Switched		NOVEL
chr19:55386694-55387929:55388049-55388242	Tumor core	RPL28	Pan-glioma	Switched		NOVEL
RPL29-201	Hypoxic niche	RPL29	GBM-IDHM	Unswitched		PRINCIPAL
RPL29-201	Invasive niche	RPL29	Pan-glioma	Unswitched		PRINCIPAL
RPL3-201	Hypoxic niche	RPL3	Pan-glioma	Switched		PRINCIPAL
RPL3-201	Invasive niche	RPL3	Pan-glioma	Switched		PRINCIPAL
RPL3-201	Tumor core	RPL3	Pan-glioma	Switched		PRINCIPAL
RPL3-202	Hypoxic niche	RPL3	Pan-glioma	Switched		MINOR
chr22:39312985-39313190:39313311-39313633:39313730-39314106:39314209-39314685:39314847-39315368:39315556-39316705:39316842-39317460	Hypoxic niche	RPL3	Pan-glioma	Switched		NOVEL
RPL30-201	Hypoxic niche	RPL30	Pan-glioma	Unswitched		PRINCIPAL
RPL30-209	Hypoxic niche	RPL30	Pan-glioma	Unswitched	YBX3	PRINCIPAL
RPL30-209	Invasive niche	RPL30	Pan-glioma	Unswitched	DDX3X,DDX6,IGF2BP3	PRINCIPAL
RPL30-209	Invasive niche	RPL30	Pan-glioma	Unswitched	PPIG,YBX3	PRINCIPAL
RPL30-209	Invasive niche	RPL30	Pan-glioma	Unswitched	DDX6	PRINCIPAL
RPL30-209	Tumor core	RPL30	Pan-glioma	Unswitched	AQR,DDX3X,GEMIN5,NCBP2,SF3B1,SF3B4,SRSF1,SRSF7	PRINCIPAL
RPL30-209	Tumor core	RPL30	Pan-glioma	Unswitched	DDX6,GEMIN5,NCBP2	PRINCIPAL
chr8:98041851-98042644:98042776-98044942	Hypoxic niche	RPL30_AP003352.1	Pan-glioma	Unswitched		NOVEL
chr8:98041851-98042644:98042776-98044942	Invasive niche	RPL30_AP003352.1	Pan-glioma	Unswitched		NOVEL
chr8:98041851-98042644:98042776-98044942	Tumor core	RPL30_AP003352.1	Pan-glioma	Unswitched		NOVEL
RPL31-201	Hypoxic niche	RPL31	Pan-glioma	Switched	YBX3	PRINCIPAL
RPL31-201	Invasive niche	RPL31	Pan-glioma	Switched	AGGF1,DDX3X,HNRNPL,IGF2BP3,KHSRP	PRINCIPAL
RPL31-201	Invasive niche	RPL31	Pan-glioma	Switched	GPKOW,YBX3	PRINCIPAL
RPL31-201	Invasive niche	RPL31	Pan-glioma	Switched	GPKOW,U2AF2,ZC3H11A	PRINCIPAL
RPL31-201	Tumor core	RPL31	Pan-glioma	Switched	CDC40,FMR1,GEMIN5,NCBP2,U2AF2,ZC3H11A	PRINCIPAL
RPL31-208	Hypoxic niche	RPL31	Pan-glioma	Switched	YBX3	PRINCIPAL
RPL31-208	Invasive niche	RPL31	Pan-glioma	Switched	AGGF1,DDX3X,DDX42,IGF2BP3,KHSRP	PRINCIPAL
RPL31-208	Invasive niche	RPL31	Pan-glioma	Switched	GPKOW,PPIG,YBX3	PRINCIPAL
RPL31-208	Invasive niche	RPL31	Pan-glioma	Switched	GPKOW,ZC3H11A	PRINCIPAL
RPL31-208	Tumor core	RPL31	Pan-glioma	Switched	CDC40,GEMIN5,NCBP2,ZC3H11A	PRINCIPAL
RPL32-204	Hypoxic niche	RPL32	Pan-glioma	Unswitched	YBX3	PRINCIPAL
RPL32-204	Invasive niche	RPL32	Pan-glioma	Unswitched	DDX3X,DDX6,IGF2BP3,QKI	PRINCIPAL
RPL32-204	Invasive niche	RPL32	Pan-glioma	Unswitched	PPIG,YBX3	PRINCIPAL
RPL32-204	Invasive niche	RPL32	Pan-glioma	Unswitched	DDX6,QKI,U2AF2	PRINCIPAL
RPL32-204	Tumor core	RPL32	Pan-glioma	Unswitched	FMR1,HNRNPM,NCBP2,TIA1	PRINCIPAL
RPL32-204	Tumor core	RPL32	Pan-glioma	Unswitched	DDX6,FMR1,GEMIN5,NCBP2,QKI,U2AF2	PRINCIPAL
RPL35-201	Hypoxic niche	RPL35	Pan-glioma	Switched	YBX3	PRINCIPAL
RPL35-201	Invasive niche	RPL35	Pan-glioma	Switched	AGGF1,DDX3X,DDX6,IGF2BP3	PRINCIPAL
RPL35-201	Invasive niche	RPL35	Pan-glioma	Switched	GPKOW,YBX3	PRINCIPAL
RPL35-201	Invasive niche	RPL35	Pan-glioma	Switched	DDX6,GPKOW	PRINCIPAL
RPL35-201	Tumor core	RPL35	Pan-glioma	Unswitched	DDX6,GEMIN5,NCBP2	PRINCIPAL
RPL35-203	Hypoxic niche	RPL35	Pan-glioma	Switched	YBX3	NO_TRANSLATION
RPL35-203	Invasive niche	RPL35	Pan-glioma	Unswitched	AGGF1,DDX3X,DDX6,IGF2BP3	NO_TRANSLATION
RPL35-203	Invasive niche	RPL35	Pan-glioma	Unswitched	GPKOW,PPIG,YBX3	NO_TRANSLATION
RPL35-203	Invasive niche	RPL35	Pan-glioma	Unswitched	DDX6,GPKOW,ZC3H11A	NO_TRANSLATION
RPL35-203	Tumor core	RPL35	Pan-glioma	Unswitched	DDX6,GEMIN5,NCBP2,ZC3H11A	NO_TRANSLATION
RPL35A-211	Hypoxic niche	RPL35A	Pan-glioma	Unswitched	YBX3	PRINCIPAL
RPL35A-211	Invasive niche	RPL35A	Pan-glioma	Unswitched	DDX6,IGF2BP3	PRINCIPAL
RPL35A-211	Invasive niche	RPL35A	Pan-glioma	Unswitched	GPKOW,YBX3	PRINCIPAL
RPL35A-211	Invasive niche	RPL35A	Pan-glioma	Unswitched	DDX6,GPKOW,U2AF2,ZC3H11A	PRINCIPAL
RPL35A-211	Tumor core	RPL35A	Pan-glioma	Unswitched	DDX6,GEMIN5,U2AF2,ZC3H11A	PRINCIPAL
RPL36-201	Hypoxic niche	RPL36	Pan-glioma	Switched	YBX3	PRINCIPAL
RPL36-201	Invasive niche	RPL36	Pan-glioma	Switched	DDX3X,DDX6,IGF2BP3	PRINCIPAL
RPL36-201	Invasive niche	RPL36	Pan-glioma	Switched	YBX3	PRINCIPAL
RPL36-201	Invasive niche	RPL36	Pan-glioma	Switched	DDX6,ZC3H11A	PRINCIPAL
RPL36-201	Tumor core	RPL36	DMG	Switched	CDC40,DDX6,GEMIN5,NONO,ZC3H11A	PRINCIPAL
RPL36-202	Hypoxic niche	RPL36	Pan-glioma	Switched	YBX3	PRINCIPAL
RPL36-202	Invasive niche	RPL36	Pan-glioma	Switched	DDX3X,DDX6	PRINCIPAL
RPL36-202	Invasive niche	RPL36	Pan-glioma	Switched	YBX3	PRINCIPAL
RPL36-202	Invasive niche	RPL36	Pan-glioma	Switched	DDX6,ZC3H11A	PRINCIPAL
RPL36-202	Tumor core	RPL36	Pan-glioma	Switched	DDX6,GEMIN5,NCBP2,ZC3H11A	PRINCIPAL
RPL37-201	Invasive niche	RPL37	Pan-glioma	Switched	DDX3X,DDX42,DDX6,HNRNPL,KHSRP,QKI	PRINCIPAL
RPL37-201	Invasive niche	RPL37	Pan-glioma	Switched	GPKOW,PPIG,YBX3	PRINCIPAL
RPL37-201	Invasive niche	RPL37	Pan-glioma	Switched	DDX6,GPKOW,QKI,U2AF2,ZC3H11A	PRINCIPAL
RPL37-201	Tumor core	RPL37	Pan-glioma	Switched	AQR,CPSF6,DDX3X,DDX42,DHX30,FMR1,FUS,GEMIN5,HNRNPA1,HNRNPU,ILF3,KHSRP,NCBP2,QKI,SF3B1,SF3B4,SRSF1,TIA1	PRINCIPAL
RPL37-201	Tumor core	RPL37	Pan-glioma	Switched	DDX6,FMR1,GEMIN5,NCBP2,QKI,U2AF2,ZC3H11A	PRINCIPAL
chr5:40832574-40834180:40834266-40834470	Hypoxic niche	RPL37	Pan-glioma	Unswitched		NOVEL
chr5:40832574-40834180:40834266-40834470	Invasive niche	RPL37	Pan-glioma	Switched		NOVEL
chr5:40832574-40834180:40834266-40834470	Tumor core	RPL37	Pan-glioma	Switched		NOVEL
RPL37A-201	Hypoxic niche	RPL37A	Pan-glioma	Switched	YBX3	NO_TRANSLATION
RPL37A-201	Invasive niche	RPL37A	Pan-glioma	Unswitched	AGGF1,DDX3X,DDX6,IGF2BP3,KHSRP	NO_TRANSLATION
RPL37A-201	Invasive niche	RPL37A	Pan-glioma	Unswitched	PPIG,YBX3	NO_TRANSLATION
RPL37A-201	Invasive niche	RPL37A	Pan-glioma	Unswitched	DDX6	NO_TRANSLATION
RPL37A-201	Tumor core	RPL37A	Pan-glioma	Switched	CDC40,DDX6,GEMIN5,NCBP2	NO_TRANSLATION
RPL37A-210	Hypoxic niche	RPL37A	Pan-glioma	Switched	YBX3	PRINCIPAL
RPL37A-210	Invasive niche	RPL37A	GBM-IDHW	Unswitched	AGGF1,DDX3X,DDX6,IGF2BP3,KHSRP,SFPQ	PRINCIPAL
RPL37A-210	Invasive niche	RPL37A	GBM-IDHW	Unswitched	PPIG,YBX3	PRINCIPAL
RPL37A-210	Invasive niche	RPL37A	GBM-IDHW	Unswitched	DDX6	PRINCIPAL
RPL38-201	Hypoxic niche	RPL38	Pan-glioma	Switched	YBX3	PRINCIPAL
RPL38-201	Invasive niche	RPL38	Pan-glioma	Unswitched	AGGF1,DDX3X,DDX6,IGF2BP3,QKI	PRINCIPAL
RPL38-201	Invasive niche	RPL38	Pan-glioma	Unswitched	GPKOW,YBX3	PRINCIPAL
RPL38-201	Invasive niche	RPL38	Pan-glioma	Unswitched	DDX6,GPKOW,QKI,U2AF2	PRINCIPAL
RPL38-201	Tumor core	RPL38	Pan-glioma	Unswitched	AQR,DDX3X,FMR1,GEMIN5,NCBP2,QKI,SF3B1,SF3B4,SRSF1,SRSF7,TIA1	PRINCIPAL
RPL38-201	Tumor core	RPL38	Pan-glioma	Unswitched	DDX6,FMR1,GEMIN5,NCBP2,QKI,U2AF2	PRINCIPAL
RPL38-202	Hypoxic niche	RPL38	DMG	Switched	YBX3	PRINCIPAL
RPL38-202	Invasive niche	RPL38	Pan-glioma	Switched	AGGF1,DDX3X,DDX6,IGF2BP3	PRINCIPAL
RPL38-202	Invasive niche	RPL38	Pan-glioma	Switched	GPKOW,YBX3	PRINCIPAL
RPL38-202	Invasive niche	RPL38	Pan-glioma	Switched	DDX6,GPKOW,U2AF2	PRINCIPAL
RPL38-206	Invasive niche	RPL38	Pan-glioma	Switched	AGGF1,DDX3X,DDX6,IGF2BP3	PRINCIPAL
RPL38-206	Invasive niche	RPL38	Pan-glioma	Switched	GPKOW,YBX3	PRINCIPAL
RPL38-206	Invasive niche	RPL38	Pan-glioma	Switched	DDX6,GPKOW,U2AF2	PRINCIPAL
RPL4-201	Hypoxic niche	RPL4	Pan-glioma	Unswitched	YBX3	PRINCIPAL
RPL5-202	Invasive niche	RPL5	Pan-glioma	Unswitched	AGGF1,DDX3X,DDX6,IGF2BP3	PRINCIPAL
RPL5-202	Invasive niche	RPL5	Pan-glioma	Unswitched	GPKOW,PPIG,YBX3	PRINCIPAL
RPL5-202	Invasive niche	RPL5	Pan-glioma	Unswitched	DDX6,GPKOW,ZC3H11A	PRINCIPAL
chr1:92832118-92833388:92833459-92833544:92833661-92834778:92834914-92836189:92836393-92837455:92837634-92840550	Invasive niche	RPL5	Pan-glioma	Unswitched		NOVEL
RPL6-201	Invasive niche	RPL6	Pan-glioma	Unswitched	DDX3X,DDX6	PRINCIPAL
RPL6-201	Invasive niche	RPL6	Pan-glioma	Unswitched	GPKOW,PPIG,YBX3	PRINCIPAL
RPL6-201	Invasive niche	RPL6	Pan-glioma	Unswitched	DDX6,GPKOW	PRINCIPAL
RPL6-201	Tumor core	RPL6	Pan-glioma	Switched	CDC40,DDX6,GEMIN5,NCBP2	PRINCIPAL
chr12:112405377-112405852:112406038-112406293:112406343-112406746:112406891-112408239:112408339-112408419	Hypoxic niche	RPL6	Pan-glioma	Switched		NOVEL
chr12:112405377-112405852:112406038-112406293:112406343-112406746:112406891-112408239:112408339-112408419	Invasive niche	RPL6	Pan-glioma	Unswitched		NOVEL
chr12:112405377-112405852:112406038-112406293:112406343-112406746:112406891-112408239:112408339-112408419	Tumor core	RPL6	Pan-glioma	Switched		NOVEL
RPL7A-202	Hypoxic niche	RPL7A	GBM-IDHM	Unswitched		PRINCIPAL
RPL7A-202	Invasive niche	RPL7A	Pan-glioma	Unswitched		PRINCIPAL
RPL7A-202	Tumor core	RPL7A	Pan-glioma	Unswitched		PRINCIPAL
RPL8-201	Hypoxic niche	RPL8	Pan-glioma	Switched	YBX3	PRINCIPAL
RPL8-204	Invasive niche	RPL8	Pan-glioma	Switched	DDX3X,DDX6,IGF2BP3	NO_TRANSLATION
RPL8-204	Invasive niche	RPL8	Pan-glioma	Switched	PPIG,YBX3	NO_TRANSLATION
RPL8-204	Invasive niche	RPL8	Pan-glioma	Switched	DDX6,ZC3H11A	NO_TRANSLATION
RPL8-207	Invasive niche	RPL8	Pan-glioma	Switched	DDX3X,DDX6,IGF2BP3	PRINCIPAL
RPL8-207	Invasive niche	RPL8	Pan-glioma	Switched	YBX3	PRINCIPAL
RPL8-207	Invasive niche	RPL8	Pan-glioma	Switched	DDX6,ZC3H11A	PRINCIPAL
chr8:144789963-144790354:144790471-144791276	Hypoxic niche	RPL8	Pan-glioma	Switched		NOVEL
chr8:144789963-144790354:144790471-144791276	Invasive niche	RPL8	Pan-glioma	Switched		NOVEL
RPLP0-203	Hypoxic niche	RPLP0	GBM-IDHM	Unswitched	YBX3	PRINCIPAL
RPLP0-203	Invasive niche	RPLP0	Pan-glioma	Unswitched	DDX3X,DDX6	PRINCIPAL
RPLP0-203	Invasive niche	RPLP0	Pan-glioma	Unswitched	YBX3	PRINCIPAL
RPLP0-203	Invasive niche	RPLP0	Pan-glioma	Unswitched	DDX6	PRINCIPAL
RPLP0-203	Tumor core	RPLP0	Pan-glioma	Switched	AQR,DDX3X,GEMIN5,NCBP2	PRINCIPAL
RPLP0-203	Tumor core	RPLP0	Pan-glioma	Switched	NCBP2	PRINCIPAL
RPLP0-203	Tumor core	RPLP0	Pan-glioma	Switched	DDX6,GEMIN5,NCBP2	PRINCIPAL
RPLP0-219	Hypoxic niche	RPLP0	Pan-glioma	Switched	DDX21,YBX3	PRINCIPAL
RPLP0-219	Hypoxic niche	RPLP0	Pan-glioma	Switched	YBX3	PRINCIPAL
RPLP0-219	Invasive niche	RPLP0	Pan-glioma	Switched	AGGF1,DDX3X,DDX6	PRINCIPAL
RPLP0-219	Invasive niche	RPLP0	Pan-glioma	Switched	YBX3	PRINCIPAL
RPLP0-219	Invasive niche	RPLP0	Pan-glioma	Switched	DDX6	PRINCIPAL
RPLP1-201	Tumor core	RPLP1	Pan-glioma	Unswitched	AQR,CPSF6,DDX3X,DHX30,EFTUD2,GEMIN5,NCBP2,SF3B4,SRSF1,SRSF7,TIA1	PRINCIPAL
RPLP1-201	Tumor core	RPLP1	Pan-glioma	Unswitched	DDX6,GEMIN5,NCBP2,ZC3H11A	PRINCIPAL
RPLP1-202	Hypoxic niche	RPLP1	Pan-glioma	Unswitched	DDX21,YBX3	MINOR
RPLP1-202	Hypoxic niche	RPLP1	Pan-glioma	Unswitched	YBX3	MINOR
RPLP1-202	Tumor core	RPLP1	Pan-glioma	Unswitched	AQR,CPSF6,DDX3X,DHX30,EFTUD2,NCBP2,SF3B4,SRSF1,SRSF7,TIA1	MINOR
RPLP1-202	Tumor core	RPLP1	Pan-glioma	Unswitched	DDX6,NCBP2	MINOR
RPLP2-201	Hypoxic niche	RPLP2	Pan-glioma	Unswitched	YBX3	PRINCIPAL
RPLP2-201	Invasive niche	RPLP2	Pan-glioma	Unswitched	AGGF1,DDX3X,DDX6,IGF2BP3	PRINCIPAL
RPLP2-201	Invasive niche	RPLP2	Pan-glioma	Unswitched	GPKOW,PPIG,YBX3	PRINCIPAL
RPLP2-201	Invasive niche	RPLP2	Pan-glioma	Unswitched	DDX6,GPKOW,ZC3H11A	PRINCIPAL
RPLP2-201	Tumor core	RPLP2	Pan-glioma	Switched	DDX6,GEMIN5,ZC3H11A	PRINCIPAL
RPLP2-207	Invasive niche	RPLP2	Pan-glioma	Switched	AGGF1,DDX3X,DDX6,IGF2BP3	PRINCIPAL
RPLP2-207	Invasive niche	RPLP2	Pan-glioma	Switched	GPKOW,PPIG,YBX3	PRINCIPAL
RPLP2-207	Invasive niche	RPLP2	Pan-glioma	Switched	DDX6,GPKOW,ZC3H11A	PRINCIPAL
RPLP2-207	Tumor core	RPLP2	Pan-glioma	Switched	DDX6,GEMIN5,NONO,ZC3H11A	PRINCIPAL
RPS11-201	Hypoxic niche	RPS11	Pan-glioma	Unswitched	YBX3	PRINCIPAL
RPS11-201	Invasive niche	RPS11	Pan-glioma	Switched	DDX6,HNRNPL,IGF2BP3	PRINCIPAL
RPS11-201	Invasive niche	RPS11	Pan-glioma	Switched	PPIG,YBX3	PRINCIPAL
RPS11-201	Invasive niche	RPS11	Pan-glioma	Switched	DDX6,ZC3H11A	PRINCIPAL
RPS11-201	Tumor core	RPS11	Pan-glioma	Switched	AQR,DHX30,NCBP2,SRSF7	PRINCIPAL
RPS11-201	Tumor core	RPS11	Pan-glioma	Switched	DDX6,NCBP2,ZC3H11A	PRINCIPAL
chr19:49497326-49497519:49497596-49497916:49498047-49499511	Hypoxic niche	RPS11	Pan-glioma	Switched		NOVEL
chr19:49497326-49497519:49497596-49497916:49498047-49499511	Invasive niche	RPS11	Pan-glioma	Switched		NOVEL
chr19:49497326-49497519:49497596-49497916:49498047-49499511	Tumor core	RPS11	Pan-glioma	Switched		NOVEL
RPS12-201	Hypoxic niche	RPS12	Pan-glioma	Unswitched	YBX3	PRINCIPAL
RPS12-201	Invasive niche	RPS12	Pan-glioma	Switched	DDX3X,DDX6,IGF2BP3	PRINCIPAL
RPS12-201	Invasive niche	RPS12	Pan-glioma	Switched	PPIG,YBX3	PRINCIPAL
RPS12-201	Invasive niche	RPS12	Pan-glioma	Switched	DDX6	PRINCIPAL
RPS12-201	Tumor core	RPS12	Pan-glioma	Switched	AQR,DDX3X,FUS,GEMIN5,SF3B4,TIA1	PRINCIPAL
RPS12-201	Tumor core	RPS12	Pan-glioma	Switched	DDX6,GEMIN5	PRINCIPAL
RPS12-202	Hypoxic niche	RPS12	DMG	Switched	YBX3	NO_TRANSLATION
RPS12-202	Tumor core	RPS12	DMG	Switched	DDX6,GEMIN5	NO_TRANSLATION
RPS14-203	Hypoxic niche	RPS14	Pan-glioma	Switched	YBX3	PRINCIPAL
RPS14-203	Invasive niche	RPS14	Pan-glioma	Switched	YBX3	PRINCIPAL
RPS14-203	Invasive niche	RPS14	Pan-glioma	Switched	DDX6,ZC3H11A	PRINCIPAL
RPS14-205	Hypoxic niche	RPS14	Pan-glioma	Switched	YBX3	NO_TRANSLATION
chr5:150444354-150445608:150445686-150446801:150446964-150447584	Hypoxic niche	RPS14	Pan-glioma	Switched		NOVEL
chr5:150444354-150445608:150445686-150446801:150446964-150447584	Invasive niche	RPS14	Pan-glioma	Switched		NOVEL
RPS15A-203	Invasive niche	RPS15A	Pan-glioma	Unswitched	AGGF1,DDX3X,DDX6,IGF2BP3	PRINCIPAL
RPS15A-203	Invasive niche	RPS15A	Pan-glioma	Unswitched	GPKOW,YBX3	PRINCIPAL
RPS15A-203	Invasive niche	RPS15A	Pan-glioma	Unswitched	DDX6,GPKOW,ZC3H11A	PRINCIPAL
RPS16-201	Hypoxic niche	RPS16	Pan-glioma	Unswitched	YBX3	PRINCIPAL
RPS16-201	Invasive niche	RPS16	Pan-glioma	Unswitched	GPKOW,PPIG,YBX3	PRINCIPAL
RPS16-201	Invasive niche	RPS16	Pan-glioma	Unswitched	DDX6,GPKOW,ZC3H11A	PRINCIPAL
RPS19-206	Hypoxic niche	RPS19	Pan-glioma	Unswitched	YBX3	PRINCIPAL
RPS19-206	Invasive niche	RPS19	Pan-glioma	Switched	AGGF1,DDX3X,DDX6,IGF2BP3	PRINCIPAL
RPS19-206	Invasive niche	RPS19	Pan-glioma	Switched	GPKOW,YBX3	PRINCIPAL
RPS19-206	Invasive niche	RPS19	Pan-glioma	Switched	DDX6,GPKOW,U2AF2,ZC3H11A	PRINCIPAL
RPS19-206	Tumor core	RPS19	Pan-glioma	Unswitched	AQR,DDX3X,DHX30,FUS,ILF3,NCBP2,SF3B1,SF3B4,SRSF1,SRSF7	PRINCIPAL
RPS19-206	Tumor core	RPS19	Pan-glioma	Unswitched	DDX6,NCBP2,U2AF2,ZC3H11A	PRINCIPAL
chr19:41860846-41861111:41861213-41869030:41869215-41869698:41869754-41871350	Hypoxic niche	RPS19	Pan-glioma	Switched		NOVEL
chr19:41860846-41861111:41861213-41869030:41869215-41869698:41869754-41871350	Invasive niche	RPS19	Pan-glioma	Switched		NOVEL
RPS2-201	Hypoxic niche	RPS2	Pan-glioma	Switched	YBX3	PRINCIPAL
RPS2-201	Invasive niche	RPS2	Pan-glioma	Switched	DDX3X,DDX6,IGF2BP3	PRINCIPAL
RPS2-201	Invasive niche	RPS2	Pan-glioma	Switched	YBX3	PRINCIPAL
RPS2-201	Invasive niche	RPS2	Pan-glioma	Switched	DDX6,ZC3H11A	PRINCIPAL
RPS2-201	Tumor core	RPS2	Pan-glioma	Switched	AQR,DDX3X,EFTUD2,GEMIN5,NCBP2,SF3B4,TIA1	PRINCIPAL
RPS2-201	Tumor core	RPS2	Pan-glioma	Switched	DDX6,GEMIN5,NCBP2,ZC3H11A	PRINCIPAL
chr16:1962271-1962496:1962657-1962735:1962910-1963148:1963257-1964275:1964366-1964448	Invasive niche	RPS2	Pan-glioma	Switched		NOVEL
RPS20-201	Hypoxic niche	RPS20	Pan-glioma	Switched	YBX3	PRINCIPAL
RPS20-201	Invasive niche	RPS20	Pan-glioma	Switched	DDX6	PRINCIPAL
RPS20-201	Invasive niche	RPS20	Pan-glioma	Switched	GPKOW,YBX3	PRINCIPAL
RPS20-201	Invasive niche	RPS20	Pan-glioma	Switched	DDX6,GPKOW,ZC3H11A	PRINCIPAL
RPS20-201	Tumor core	RPS20	Pan-glioma	Switched	DDX6,ZC3H11A	PRINCIPAL
RPS20-211	Tumor core	RPS20	Pan-glioma	Switched	DDX6,GEMIN5,NCBP2,ZC3H11A	MINOR
RPS21-201	Hypoxic niche	RPS21	Pan-glioma	Unswitched	YBX3	PRINCIPAL
RPS21-201	Invasive niche	RPS21	Pan-glioma	Switched	DDX3X,DDX6,IGF2BP3	PRINCIPAL
RPS21-201	Invasive niche	RPS21	Pan-glioma	Switched	GPKOW,YBX3	PRINCIPAL
RPS21-201	Invasive niche	RPS21	Pan-glioma	Switched	DDX6,GPKOW,ZC3H11A	PRINCIPAL
RPS21-201	Tumor core	RPS21	Pan-glioma	Switched	AQR,DDX3X,DHX30,EFTUD2,FUS,GEMIN5,NCBP2,SF3B4,SRSF7,TIA1	PRINCIPAL
RPS21-201	Tumor core	RPS21	Pan-glioma	Switched	DDX6,GEMIN5,NCBP2,ZC3H11A	PRINCIPAL
RPS21-205	Tumor core	RPS21	Pan-glioma	Switched	GEMIN5,NCBP2	NO_TRANSLATION
chr20:62387389-62387610:62387675-62387842:62387915-62388308:62388365-62388456	Hypoxic niche	RPS21	Pan-glioma	Switched		NOVEL
chr20:62387389-62387610:62387675-62387842:62387915-62388308:62388365-62388456	Invasive niche	RPS21	Pan-glioma	Switched		NOVEL
chr20:62387389-62387610:62387675-62387842:62387915-62388308:62388365-62388456	Tumor core	RPS21	Pan-glioma	Switched		NOVEL
RPS23-201	Hypoxic niche	RPS23	Pan-glioma	Unswitched	YBX3	PRINCIPAL
RPS23-201	Invasive niche	RPS23	Pan-glioma	Unswitched	IGF2BP3	PRINCIPAL
RPS23-201	Invasive niche	RPS23	Pan-glioma	Unswitched	YBX3	PRINCIPAL
RPS23-201	Invasive niche	RPS23	Pan-glioma	Unswitched	U2AF2,ZC3H11A	PRINCIPAL
RPS24-202	Hypoxic niche	RPS24	Pan-glioma	Unswitched		ALTERNATIVE
RPS24-202	Invasive niche	RPS24	Pan-glioma	Switched		ALTERNATIVE
RPS24-202	Tumor core	RPS24	Pan-glioma	Switched		ALTERNATIVE
chr10:78035418-78035510:78035721-78037193:78037305-78040203:78040226-78040614	Hypoxic niche	RPS24	Pan-glioma	Switched		NOVEL
chr10:78035418-78035510:78035721-78037193:78037305-78040203:78040226-78040614	Invasive niche	RPS24	Pan-glioma	Switched		NOVEL
chr10:78035418-78035510:78035721-78037193:78037305-78040203:78040226-78040614	Tumor core	RPS24	Pan-glioma	Switched		NOVEL
chr10:78035721-78037193:78037305-78040203:78040226-78040614	Tumor core	RPS24	Pan-glioma	Switched		NOVEL
RPS27-203	Hypoxic niche	RPS27	Pan-glioma	Unswitched	YBX3	NO_TRANSLATION
RPS27A-203	Tumor core	RPS27A	DMG	Unswitched	DDX6,FMR1,GEMIN5,NCBP2,ZC3H11A	PRINCIPAL
RPS27L-201	Hypoxic niche	RPS27L	Pan-glioma	Unswitched	YBX3	PRINCIPAL
RPS29-201	Hypoxic niche	RPS29	Pan-glioma	Unswitched	YBX3	PRINCIPAL
RPS29-201	Invasive niche	RPS29	Pan-glioma	Unswitched	DDX3X,DDX6,IGF2BP3	PRINCIPAL
RPS29-201	Invasive niche	RPS29	Pan-glioma	Unswitched	YBX3	PRINCIPAL
RPS29-201	Invasive niche	RPS29	Pan-glioma	Unswitched	DDX6,ZC3H11A	PRINCIPAL
RPS29-201	Tumor core	RPS29	Pan-glioma	Unswitched	DDX3X,DHX30,GEMIN5,NCBP2,TIA1	PRINCIPAL
RPS29-201	Tumor core	RPS29	Pan-glioma	Unswitched	DDX6,GEMIN5,NCBP2,ZC3H11A	PRINCIPAL
RPS3-217	Invasive niche	RPS3	Pan-glioma	Unswitched	DDX6	PRINCIPAL
RPS3-217	Invasive niche	RPS3	Pan-glioma	Unswitched	GPKOW,PPIG,YBX3	PRINCIPAL
RPS3-217	Invasive niche	RPS3	Pan-glioma	Unswitched	DDX6,GPKOW,U2AF2,ZC3H11A	PRINCIPAL
chr11:75400825-75401639:75401734-75402351:75402447-75404019:75404208-75404671:75404869-75405613	Tumor core	RPS3	Pan-glioma	Unswitched		NOVEL
RPS3A-201	Hypoxic niche	RPS3A	Pan-glioma	Unswitched	YBX3	PRINCIPAL
RPS3A-201	Invasive niche	RPS3A	Pan-glioma	Unswitched	AGGF1,DDX6	PRINCIPAL
RPS3A-201	Invasive niche	RPS3A	Pan-glioma	Unswitched	GPKOW,YBX3	PRINCIPAL
RPS3A-201	Invasive niche	RPS3A	Pan-glioma	Unswitched	DDX6,GPKOW,ZC3H11A	PRINCIPAL
RPS3A-201	Tumor core	RPS3A	Pan-glioma	Unswitched	DDX6,ZC3H11A	PRINCIPAL
RPS4X-201	Hypoxic niche	RPS4X	DMG	Unswitched		PRINCIPAL
RPS4X-201	Invasive niche	RPS4X	Pan-glioma	Unswitched		PRINCIPAL
RPS4X-201	Vascular niche	RPS4X	Pan-glioma	Unswitched		PRINCIPAL
RPS5-201	Hypoxic niche	RPS5	DMG	Unswitched		PRINCIPAL
RPS5-201	Invasive niche	RPS5	Pan-glioma	Switched		PRINCIPAL
chr19:58393186-58393358:58393488-58394496:58394596-58394681	Hypoxic niche	RPS5	Pan-glioma	Switched		NOVEL
chr19:58393186-58393358:58393488-58394496:58394596-58394681	Tumor core	RPS5	Pan-glioma	Switched		NOVEL
RPS6-203	Hypoxic niche	RPS6	Pan-glioma	Switched	YBX3	MINOR
RPS6-203	Invasive niche	RPS6	Pan-glioma	Switched	AGGF1,DDX3X,DDX6,IGF2BP3	MINOR
RPS6-203	Invasive niche	RPS6	Pan-glioma	Switched	PPIG,YBX3	MINOR
RPS6-203	Invasive niche	RPS6	Pan-glioma	Switched	DDX6,U2AF2,ZC3H11A	MINOR
RPS6-204	Invasive niche	RPS6	Pan-glioma	Switched	AGGF1,DDX6	PRINCIPAL
RPS6-204	Invasive niche	RPS6	Pan-glioma	Switched	PPIG,YBX3	PRINCIPAL
RPS6-204	Invasive niche	RPS6	Pan-glioma	Switched	DDX6,ZC3H11A	PRINCIPAL
chr9:19376389-19376493:19376652-19378367:19378515-19378707	Hypoxic niche	RPS6	Pan-glioma	Unswitched		NOVEL
chr9:19376389-19376493:19376652-19378367:19378515-19378707	Invasive niche	RPS6	Pan-glioma	Switched		NOVEL
RPS8-202	Invasive niche	RPS8	Pan-glioma	Switched	AGGF1,DDX3X,DDX6,IGF2BP3	PRINCIPAL
RPS8-202	Invasive niche	RPS8	Pan-glioma	Switched	YBX3	PRINCIPAL
RPS8-202	Invasive niche	RPS8	Pan-glioma	Switched	DDX6,ZC3H11A	PRINCIPAL
RPS8-202	Tumor core	RPS8	Pan-glioma	Switched	DDX6,GEMIN5,NCBP2,ZC3H11A	PRINCIPAL
RPS8-203	Hypoxic niche	RPS8	Pan-glioma	Switched	YBX3	NO_TRANSLATION
RPS8-203	Invasive niche	RPS8	Pan-glioma	Switched	DDX6,IGF2BP3,KHSRP	NO_TRANSLATION
RPS8-203	Invasive niche	RPS8	Pan-glioma	Switched	PPIG,YBX3	NO_TRANSLATION
RPS8-203	Invasive niche	RPS8	Pan-glioma	Switched	DDX6,U2AF2	NO_TRANSLATION
RPS8-203	Tumor core	RPS8	Pan-glioma	Switched	AQR,EFTUD2,GEMIN5,KHSRP,SRSF7	NO_TRANSLATION
RPS8-203	Tumor core	RPS8	Pan-glioma	Switched	DDX6,GEMIN5,U2AF2	NO_TRANSLATION
RPS8-207	Hypoxic niche	RPS8	DMG	Switched	YBX3	NO_TRANSLATION
RPS8-207	Invasive niche	RPS8	Pan-glioma	Switched	AGGF1,DDX3X,DDX6,IGF2BP3	NO_TRANSLATION
RPS8-207	Invasive niche	RPS8	Pan-glioma	Switched	PPIG,YBX3	NO_TRANSLATION
RPS8-207	Invasive niche	RPS8	Pan-glioma	Switched	DDX6	NO_TRANSLATION
RPS8-207	Tumor core	RPS8	Pan-glioma	Switched	AQR,DDX3X,DHX30,EFTUD2,GEMIN5,NCBP2,SF3B1,SF3B4	NO_TRANSLATION
RPS8-207	Tumor core	RPS8	Pan-glioma	Switched	DDX6,GEMIN5,NCBP2	NO_TRANSLATION
chr1:44776141-44776674:44776775-44777613:44777790-44777999	Invasive niche	RPS8	Pan-glioma	Switched		NOVEL
chr1:44776141-44776674:44776775-44777613:44777790-44777999	Tumor core	RPS8	DMG	Switched		NOVEL
chr1:44776775-44777613:44777790-44777999:44778130-44778575	Invasive niche	RPS8	Pan-glioma	Switched		NOVEL
chr1:44776775-44777613:44777790-44777999:44778130-44778575	Tumor core	RPS8	Pan-glioma	Switched		NOVEL
RPS9-201	Hypoxic niche	RPS9	Pan-glioma	Switched		PRINCIPAL
RPS9-201	Invasive niche	RPS9	Pan-glioma	Unswitched		PRINCIPAL
RPS9-201	Tumor core	RPS9	Pan-glioma	Unswitched		PRINCIPAL
RPS9-204	Hypoxic niche	RPS9	GBM-IDHM	Unswitched	YBX3	PRINCIPAL
RPS9-204	Invasive niche	RPS9	Pan-glioma	Switched	DDX3X,DDX6	PRINCIPAL
RPS9-204	Invasive niche	RPS9	Pan-glioma	Switched	PPIG,YBX3	PRINCIPAL
RPS9-204	Invasive niche	RPS9	Pan-glioma	Switched	DDX6,ZC3H11A	PRINCIPAL
RPS9-204	Tumor core	RPS9	Pan-glioma	Unswitched	DDX6,GEMIN5,NCBP2,ZC3H11A	PRINCIPAL
chr19:54201610-54206275:54206463-54207397	Tumor core	RPS9	DMG	Unswitched		NOVEL
RTL8C-201	Hypoxic niche	RTL8C	Pan-glioma	Unswitched		PRINCIPAL
RTL8C-201	Invasive niche	RTL8C	Pan-glioma	Unswitched		PRINCIPAL
RTL8C-201	Tumor core	RTL8C	Pan-glioma	Unswitched		PRINCIPAL
RTRAF-201	Invasive niche	RTRAF	Pan-glioma	Unswitched	DDX3X,DDX6	PRINCIPAL
RTRAF-201	Invasive niche	RTRAF	Pan-glioma	Unswitched	YBX3	PRINCIPAL
RTRAF-201	Invasive niche	RTRAF	Pan-glioma	Unswitched	DDX6,U2AF2	PRINCIPAL
S100A1-201	Tumor core	S100A1	DMG	Unswitched	DDX6,NCBP2	PRINCIPAL
S100A10-202	Hypoxic niche	S100A10	Pan-glioma	Switched		PRINCIPAL
S100A10-202	Invasive niche	S100A10	Pan-glioma	Switched		PRINCIPAL
S100A10-202	Tumor core	S100A10	Pan-glioma	Switched		PRINCIPAL
chr1:151983325-151986098	Hypoxic niche	S100A10	Pan-glioma	Switched		NOVEL
chr1:151983325-151986098	Invasive niche	S100A10	Pan-glioma	Switched		NOVEL
S100A11-201	Hypoxic niche	S100A11	Pan-glioma	Unswitched	YBX3	PRINCIPAL
[truncated: 484 more rows]
