# Supplementary material for: Spatial transcriptomics reveals niche-specific enrichment and vulnerabilities of radial glial stem-like cells in malignant gliomas
Source: Nat Commun. 2023 Feb 23;14:1028. doi: 10.1038/s41467-023-36707-6 (PMC9950149; doi:10.1038/s41467-023-36707-6)
Supplement: Supplementary file 9 — Supplementary Data 6 [file 41467_2023_36707_MOESM9_ESM.xlsx]

## Sheet: Supplementary Data 6
Supplementary Data Table 6: Survival-related splice junctions from differentially expressed isoforms.
(Curve comparison p-value was determined by Log-rank (Mantel-Cox) test. Survival curve analysis by survival with the cutoff of Survivial_Pvalue<0.05)
Isoform	SJs	SJType	Survivial_Pvalue	Prognosis
ISG15-203	chr1:1013577-1013983:+	Unique	0.0129733	favorale
AURKAIP1-202	chr1:1373903-1373999:-	Shared	0.000273018	unfavorable
AURKAIP1-202	chr1:1374446-1374704:-	Shared	0.0196654	favorale
MRPL20-201	chr1:1405887-1406908:-	Shared	0.00229358	unfavorable
MRPL20-201	chr1:1407020-1407130:-	Shared	0.0078811	favorale
MRPS21-202	chr1:150293899-150294334:+	Unique	0.0163717	unfavorable
MRPS21-202	chr1:150294450-150308047:+	Shared	0.0236587	unfavorable
MRPS21-201	chr1:150294450-150308047:+	Shared	0.0236587	unfavorable
S100A10-202	chr1:151983325-151986098:-	Shared	0.0329955	unfavorable
S100A10-202	chr1:151986252-151993751:-	Shared	0.0172869	unfavorable
S100A11-201	chr1:152032824-152033647:-	Shared	0.000120151	unfavorable
S100A11-201	chr1:152033801-152036912:-	Unique	0.000321851	unfavorable
S100A6-201	chr1:153535361-153535948:-	Shared	0.00438479	unfavorable
S100A16-204	chr1:153607693-153607998:-	Shared	0.0143473	unfavorable
RPS27-203	chr1:153991035-153991114:+	Shared	0.0210503	favorale
RPS27-203	chr1:153991224-153991565:+	Shared	0.00804667	favorale
RPS27-203	chr1:153991677-153992064:+	Shared	0.0325294	favorale
SSR2-201	chr1:156009651-156011809:-	Shared	0.043506	favorale
SSR2-201	chr1:156020168-156020887:-	Shared	0.0330751	favorale
LAMTOR2-203	chr1:156054958-156055262:+	Shared	0.0304238	unfavorable
C1orf61-226	chr1:156426873-156429375:-	Shared	0.0165527	unfavorable
C1orf61-205	chr1:156426873-156429375:-	Shared	0.0165527	unfavorable
TAGLN2-203	chr1:159918942-159919273:-	Shared	0.000523657	unfavorable
TAGLN2-203	chr1:159919377-159919660:-	Shared	0.000298958	unfavorable
TAGLN2-203	chr1:159919836-159920329:-	Shared	0.000298958	unfavorable
TAGLN2-203	chr1:159920538-159925449:-	Shared	0.000629304	unfavorable
PFDN2-201	chr1:161102172-161102286:-	Shared	0.0425093	unfavorable
PFDN2-201	chr1:161102376-161117951:-	Shared	0.00889576	unfavorable
FCER1G-201	chr1:161218277-161218702:+	Shared	0.0145681	unfavorable
FCER1G-201	chr1:161218724-161218880:+	Shared	0.0110101	unfavorable
MGST3-205	chr1:165654352-165655367:+	Shared	0.0103499	unfavorable
MICOS10-201	chr1:19622148-19623473:+	Shared	0.0140451	unfavorable
CHI3L1-205	chr1:203179586-203179760:-	Shared	0.000962923	unfavorable
CHI3L1-201	chr1:203179586-203179760:-	Shared	0.000962923	unfavorable
CHI3L1-201	chr1:203179878-203180469:-	Unique	0.000637391	unfavorable
CHI3L1-201	chr1:203180653-203181161:-	Shared	0.000637391	unfavorable
CHI3L1-201	chr1:203181286-203182730:-	Shared	0.00105951	unfavorable
CHI3L1-201	chr1:203182853-203183640:-	Unique	0.00105951	unfavorable
CHI3L1-201	chr1:203183792-203184575:-	Unique	0.00105951	unfavorable
CHI3L1-201	chr1:203184633-203185183:-	Unique	0.00234024	unfavorable
CHI3L1-201	chr1:203185386-203186315:-	Unique	0.00277076	unfavorable
CHI3L1-201	chr1:203186346-203186598:-	Unique	0.00307014	unfavorable
NENF-201	chr1:212433121-212442564:+	Unique	0.00404077	unfavorable
NENF-201	chr1:212442626-212444338:+	Shared	0.0225843	unfavorable
NENF-201	chr1:212444443-212445829:+	Shared	0.0205138	unfavorable
CNIH4-205	chr1:224360564-224365878:+	Shared	0.0439339	favorale
CNIH4-205	chr1:224365992-224371282:+	Shared	0.0481998	favorale
CNIH4-205	chr1:224371424-224375794:+	Shared	0.017282	favorale
C1QA-201	chr1:22636703-22637609:+	Unique	0.0278281	unfavorable
C1QA-201	chr1:22637780-22638832:+	Shared	0.0238903	unfavorable
C1QB-201	chr1:22653304-22659439:+	Shared	0.0262731	unfavorable
C1QB-201	chr1:22659644-22660811:+	Shared	0.0129351	unfavorable
ARF1-201	chr1:228097716-228097851:+	Shared	0.0109563	unfavorable
GUK1-210	chr1:228146068-228146841:+	Shared	0.0426517	favorale
GUK1-210	chr1:228146939-228147405:+	Shared	0.031182	unfavorable
GUK1-210	chr1:228147545-228147614:+	Shared	0.0253137	favorale
GUK1-210	chr1:228147700-228148370:+	Shared	0.0253137	favorale
GUK1-210	chr1:228148457-228148664:+	Shared	0.041003	unfavorable
TOMM20-201	chr1:235112109-235113767:-	Shared	0.00637913	favorale
TOMM20-201	chr1:235113911-235119817:-	Unique	0.0338248	favorale
TOMM20-201	chr1:235119900-235122325:-	Unique	0.028936	favorale
TOMM20-201	chr1:235122373-235128594:-	Shared	0.00117658	favorale
ID3-201	chr1:23558416-23558934:-	Shared	0.0196622	favorale
ID3-201	chr1:23559020-23559126:-	Shared	0.00990663	favorale
STMN1-206	chr1:25904739-25906388:-	Shared	0.00063177	favorale
SH3BGRL3-201	chr1:26280204-26280764:+	Shared	0.0348498	unfavorable
SH3BGRL3-201	chr1:26280933-26281057:+	Unique	0.0135342	unfavorable
ATP5IF1-201	chr1:28236271-28236360:+	Shared	0.0400066	unfavorable
ATP5IF1-201	chr1:28236453-28237836:+	Unique	0.0187206	unfavorable
PSMB2-201	chr1:35603375-35605232:-	Shared	0.0179677	unfavorable
PSMB2-201	chr1:35605283-35609245:-	Shared	0.0343864	unfavorable
PSMB2-201	chr1:35609409-35631273:-	Shared	0.00864295	unfavorable
PSMB2-201	chr1:35631345-35636309:-	Unique	0.0110635	unfavorable
NDUFS5-201	chr1:39026399-39028722:+	Unique	0.0320021	unfavorable
NDUFS5-202	chr1:39026403-39028722:+	Unique	0.0231926	favorale
NDUFS5-202	chr1:39028941-39034391:+	Shared	0.0291251	favorale
NDUFS5-201	chr1:39028941-39034391:+	Shared	0.0291251	favorale
YBX1-201	chr1:42693524-42696198:+	Shared	0.0474241	favorale
YBX1-201	chr1:42696289-42696641:+	Shared	0.0390062	favorale
ATP6V0B-205	chr1:43975849-43976089:+	Shared	0.0112762	unfavorable
ATP6V0B-205	chr1:43976174-43976301:+	Shared	0.0107423	unfavorable
ATP6V0B-205	chr1:43976380-43976589:+	Shared	0.0160021	unfavorable
ATP6V0B-205	chr1:43976660-43976772:+	Shared	0.0440224	unfavorable
ATP6V0B-205	chr1:43977217-43977980:+	Shared	0.0417662	unfavorable
RPS8-207	chr1:44776141-44776674:+	Shared	0.00439347	favorale
RPS8-202	chr1:44776141-44776674:+	Shared	0.00439347	favorale
RPS8-207	chr1:44776775-44777613:+	Shared	0.0117333	favorale
RPS8-202	chr1:44776775-44777613:+	Shared	0.0117333	favorale
RPS8-207	chr1:44777790-44777999:+	Shared	0.00977922	favorale
RPS8-202	chr1:44777790-44777999:+	Shared	0.00977922	favorale
RPS8-203	chr1:44777790-44777999:+	Shared	0.00977922	favorale
RPS8-202	chr1:44778130-44778575:+	Shared	0.0249022	favorale
RPS8-203	chr1:44778130-44778575:+	Shared	0.0249022	favorale
RPS8-207	chr1:44778130-44778575:+	Shared	0.0249022	favorale
PRDX1-202	chr1:45511415-45514506:-	Shared	0.0342012	unfavorable
PRDX1-202	chr1:45514638-45514872:-	Shared	0.0201975	unfavorable
RPL22-201	chr1:6193055-6197651:-	Shared	0.001669	favorale
RPL22-201	chr1:6197757-6199561:-	Unique	0.00372761	favorale
PARK7-201	chr1:7962876-7965323:+	Shared	0.0287115	unfavorable
PARK7-209	chr1:7962876-7965323:+	Shared	0.0287115	unfavorable
PARK7-209	chr1:7965426-7969344:+	Shared	0.00627153	unfavorable
PARK7-201	chr1:7965426-7969344:+	Shared	0.00627153	unfavorable
ENO1-201	chr1:8861430-8862886:-	Shared	0.000857195	unfavorable
ENO1-201	chr1:8862946-8863234:-	Shared	0.000255567	unfavorable
ENO1-201	chr1:8863344-8863890:-	Shared	0.000206846	unfavorable
ENO1-201	chr1:8864093-8865284:-	Shared	0.000285251	unfavorable
ENO1-201	chr1:8865483-8866278:-	Shared	0.0021887	unfavorable
ENO1-201	chr1:8866502-8867116:-	Shared	0.000901876	unfavorable
ENO1-201	chr1:8867251-8867987:-	Shared	0.000901876	unfavorable
ENO1-201	chr1:8868058-8870451:-	Shared	0.00423483	unfavorable
ENO1-201	chr1:8870511-8871890:-	Shared	0.0070609	unfavorable
ENO1-201	chr1:8871987-8874823:-	Shared	0.00751393	unfavorable
ENO1-201	chr1:8874918-8878579:-	Shared	0.00352718	unfavorable
RPL5-202	chr1:92832118-92833388:+	Shared	0.00162583	favorale
RPL5-202	chr1:92833459-92833544:+	Shared	0.00251824	favorale
RPL5-202	chr1:92833661-92834778:+	Shared	0.0110676	favorale
RPL5-202	chr1:92834914-92836189:+	Shared	0.00991412	favorale
RPL5-202	chr1:92836393-92837455:+	Shared	0.0236727	favorale
RPL5-202	chr1:92837634-92840550:+	Shared	0.00262456	favorale
RPL5-202	chr1:92840640-92841765:+	Shared	0.0151247	favorale
BNIP3-201	chr10:131968570-131970637:-	Unique	0.0176291	unfavorable
BNIP3-201	chr10:131970788-131970863:-	Shared	0.0428004	unfavorable
BNIP3-201	chr10:131970971-131973033:-	Shared	0.0338826	unfavorable
BNIP3-201	chr10:131973944-131981760:-	Shared	0.0239352	unfavorable
VIM-201	chr10:17229986-17230649:+	Shared	0.0289579	unfavorable
VIM-201	chr10:17230711-17233586:+	Shared	0.0418867	unfavorable
VIM-201	chr10:17233683-17233769:+	Shared	0.0332768	unfavorable
VIM-201	chr10:17233932-17234692:+	Shared	0.0138722	unfavorable
VIM-201	chr10:17234819-17235168:+	Shared	0.0125452	unfavorable
VIM-201	chr10:17235390-17235845:+	Shared	0.0298102	unfavorable
VIM-201	chr10:17235890-17236293:+	Unique	0.00719305	unfavorable
VIM-201	chr10:17236380-17237229:+	Shared	0.0456164	unfavorable
CISD1-201	chr10:58269305-58277116:+	Shared	0.0470092	favorale
RPS24-202	chr10:78033905-78035351:+	Shared	0.00815409	favorale
RPS24-202	chr10:78035418-78035510:+	Shared	0.00691936	favorale
RPS24-202	chr10:78035721-78037193:+	Shared	0.0162345	favorale
ADIRF-201	chr10:86968606-86970199:+	Shared	0.0374479	unfavorable
SLN-201	chr11:107708006-107711962:-	Shared	0.0146555	favorale
CRYAB-203	chr11:111908968-111910326:-	Shared	0.00411319	favorale
CRYAB-217	chr11:111908968-111910326:-	Shared	0.00411319	favorale
CRYAB-217	chr11:111910450-111911523:-	Shared	0.00928305	favorale
FXYD6-204	chr11:117838278-117839780:-	Shared	0.0093619	favorale
FXYD6-204	chr11:117839831-117840318:-	Shared	0.00903982	favorale
FXYD6-204	chr11:117840369-117841147:-	Shared	0.0126782	favorale
FXYD6-204	chr11:117841185-117841790:-	Shared	0.00903982	favorale
FXYD6-204	chr11:117841866-117841989:-	Shared	0.0038633	favorale
FXYD6-204	chr11:117842029-117842718:-	Shared	0.00893142	favorale
FXYD6-204	chr11:117842782-117876591:-	Shared	0.000633544	favorale
THY1-201	chr11:119419521-119420050:-	Shared	0.00318136	unfavorable
THY1-201	chr11:119420387-119420868:-	Shared	0.000186198	unfavorable
THY1-201	chr11:119420930-119423112:-	Shared	0.0335346	unfavorable
LDHA-205	chr11:18394637-18396818:+	Shared	0.0297938	unfavorable
LDHA-205	chr11:18396969-18399430:+	Shared	0.00671289	unfavorable
LDHA-205	chr11:18399549-18400836:+	Shared	0.0158945	unfavorable
LDHA-205	chr11:18401011-18402839:+	Shared	0.0179658	unfavorable
LDHA-205	chr11:18403014-18403693:+	Shared	0.0342314	unfavorable
LDHA-205	chr11:18403812-18405448:+	Shared	0.0481736	unfavorable
LDHA-205	chr11:18405573-18407116:+	Shared	0.0032543	unfavorable
CD81-206	chr11:2396715-2396803:+	Shared	8.40106e-06	unfavorable
PHLDA2-201	chr11:2928668-2928895:-	Unique	0.00743494	unfavorable
IFITM2-202	chr11:308439-309012:+	Shared	0.00255092	unfavorable
IFITM3-201	chr11:319991-320564:-	Shared	0.0234947	unfavorable
MDK-203	chr11:46381759-46382056:+	Shared	0.000578863	unfavorable
MDK-203	chr11:46382134-46382293:+	Shared	0.000372036	unfavorable
MDK-203	chr11:46382462-46382586:+	Shared	5.46451e-05	unfavorable
MDK-203	chr11:46382749-46383468:+	Shared	0.000163432	unfavorable
TMEM258-204	chr11:61789236-61789784:-	Shared	0.0328914	unfavorable
TMEM258-204	chr11:61790603-61792555:-	Shared	0.0198267	unfavorable
FTH1-201	chr11:61964892-61964986:-	Shared	2.21685e-05	unfavorable
FTH1-208	chr11:61964892-61964986:-	Shared	2.21685e-05	unfavorable
FTH1-211	chr11:61965113-61965368:-	Shared	0.000254151	unfavorable
FTH1-201	chr11:61965113-61965368:-	Shared	0.000254151	unfavorable
FTH1-208	chr11:61965516-61967311:-	Shared	0.0375069	unfavorable
FTH1-211	chr11:61965516-61967311:-	Shared	0.0375069	unfavorable
FTH1-201	chr11:61965516-61967311:-	Shared	0.0375069	unfavorable
EEF1G-201	chr11:62560455-62566805:-	Shared	0.0224604	favorale
EEF1G-201	chr11:62567011-62567398:-	Shared	0.0220738	favorale
EEF1G-201	chr11:62567529-62570964:-	Shared	0.0307124	favorale
EEF1G-201	chr11:62571109-62571539:-	Shared	0.000405199	favorale
EEF1G-201	chr11:62571683-62571837:-	Shared	0.000198901	favorale
EEF1G-201	chr11:62571902-62572583:-	Shared	0.000503081	favorale
EEF1G-201	chr11:62572743-62573830:-	Unique	0.0112522	favorale
POLR2G-201	chr11:62765233-62765339:+	Shared	0.0264903	unfavorable
POLR2G-201	chr11:62765406-62765652:+	Shared	0.0258235	unfavorable
FKBP2-201	chr11:64241133-64242383:+	Shared	0.0405558	unfavorable
FKBP2-201	chr11:64242559-64243198:+	Unique	0.0388178	unfavorable
FKBP2-201	chr11:64243312-64243450:+	Unique	0.0498697	unfavorable
FKBP2-201	chr11:64243498-64243840:+	Unique	0.0252694	unfavorable
TRMT112-206	chr11:64317366-64317448:-	Shared	0.013076	unfavorable
PRDX5-201	chr11:64321069-64321585:+	Shared	0.0399921	unfavorable
FAU-207	chr11:65120807-65120980:-	Shared	0.0424147	favorale
FAU-207	chr11:65121037-65121499:-	Shared	0.00993873	favorale
FAU-207	chr11:65121645-65121738:-	Shared	0.0118766	favorale
CFL1-201	chr11:65856243-65858096:-	Shared	0.0149159	unfavorable
DRAP1-201	chr11:65919544-65919779:+	Shared	0.0202893	unfavorable
DRAP1-201	chr11:65919853-65919947:+	Shared	0.0142319	unfavorable
DRAP1-201	chr11:65920042-65920342:+	Shared	0.0438871	unfavorable
DRAP1-201	chr11:65920463-65920568:+	Shared	0.034733	unfavorable
DRAP1-201	chr11:65920663-65920883:+	Shared	0.0174807	unfavorable
DRAP1-201	chr11:65920973-65921329:+	Shared	0.00682073	unfavorable
GSTP1-202	chr11:67584170-67584463:+	Shared	0.035231	unfavorable
GSTP1-202	chr11:67584571-67584684:+	Shared	0.0203259	unfavorable
GSTP1-202	chr11:67584773-67585137:+	Shared	0.0260098	unfavorable
GSTP1-202	chr11:67585242-67586103:+	Shared	0.0260098	unfavorable
GSTP1-202	chr11:67586212-67586388:+	Shared	0.0240889	unfavorable
TALDO1-201	chr11:747579-755878:+	Shared	0.0441843	unfavorable
RPS3-217	chr11:75399578-75400693:+	Shared	0.0299104	favorale
RPS3-217	chr11:75400825-75401639:+	Shared	0.00741402	favorale
RPS3-217	chr11:75401734-75402351:+	Shared	0.00577116	favorale
RPS3-217	chr11:75402447-75404019:+	Shared	0.0220307	favorale
RPS3-217	chr11:75404208-75404671:+	Shared	0.0176154	favorale
RPS3-217	chr11:75404869-75405613:+	Shared	0.0147016	favorale
TALDO1-201	chr11:760254-763343:+	Shared	0.0261056	unfavorable
TALDO1-201	chr11:763520-763746:+	Shared	0.0111176	unfavorable
TALDO1-201	chr11:763945-764287:+	Unique	0.0103174	unfavorable
TALDO1-201	chr11:764434-764812:+	Shared	0.0108662	unfavorable
NDUFC2-201	chr11:78070037-78072997:-	Shared	0.0368714	favorale
EIF3F-209	chr11:7993025-7994425:+	Shared	0.0247857	unfavorable
POLR2L-201	chr11:840481-842413:-	Shared	0.00629237	unfavorable
RPL6-201	chr12:112406038-112406293:-	Shared	3.41302e-06	favorale
RPL6-201	chr12:112406891-112408239:-	Shared	0.0357233	unfavorable
RPLP0-203	chr12:120198740-120198853:-	Shared	0.040061	favorale
RPLP0-219	chr12:120198740-120198853:-	Shared	0.040061	favorale
RPLP0-219	chr12:120199001-120199117:-	Shared	0.045874	favorale
RPLP0-203	chr12:120199001-120199117:-	Shared	0.045874	favorale
SRSF9-201	chr12:120465788-120469421:-	Shared	0.0256636	unfavorable
DYNLL1-201	chr12:120496217-120496415:+	Shared	0.0240244	unfavorable
DYNLL1-207	chr12:120496554-120498072:+	Shared	0.0254655	unfavorable
DYNLL1-201	chr12:120496554-120498072:+	Shared	0.0254655	unfavorable
RAN-212	chr12:130872630-130872835:+	Shared	0.0388497	unfavorable
RAN-212	chr12:130872921-130873002:+	Shared	0.0456789	unfavorable
MGP-203	chr12:14882281-14882971:-	Unique	0.00546033	unfavorable
MGP-203	chr12:14884246-14885730:-	Unique	0.000661323	unfavorable
LDHB-201	chr12:21635710-21637070:-	Shared	0.0184798	favorale
LDHB-201	chr12:21637195-21638352:-	Shared	0.00472274	favorale
LDHB-201	chr12:21638471-21641951:-	Shared	0.000665068	favorale
LDHB-201	chr12:21642126-21643934:-	Shared	0.00716914	favorale
LDHB-201	chr12:21644109-21646898:-	Shared	0.000373806	favorale
LDHB-201	chr12:21647017-21654542:-	Shared	0.000154878	favorale
LDHB-201	chr12:21654678-21657750:-	Shared	0.00102188	favorale
TUBA1B-202	chr12:49128939-49129241:-	Shared	0.0157162	unfavorable
PFDN5-202	chr12:53295640-53295838:+	Shared	0.0430409	favorale
PFDN5-202	chr12:53297925-53298044:+	Shared	0.035703	favorale
BLOC1S1-203	chr12:55716197-55716932:+	Shared	0.00943343	unfavorable
BLOC1S1-203	chr12:55717006-55719090:+	Shared	0.0212379	unfavorable
BLOC1S1-203	chr12:55719224-55719498:+	Shared	0.0064298	unfavorable
CD63-214	chr12:55725627-55725812:-	Shared	0.00138022	unfavorable
CD63-201	chr12:55725627-55725812:-	Shared	0.00138022	unfavorable
CD63-205	chr12:55725627-55725812:-	Shared	0.00138022	unfavorable
CD63-205	chr12:55725897-55726120:-	Shared	0.000985796	unfavorable
CD63-201	chr12:55725897-55726120:-	Shared	0.000985796	unfavorable
CD63-214	chr12:55725897-55726120:-	Shared	0.000985796	unfavorable
CD63-214	chr12:55726262-55726699:-	Shared	0.000890965	unfavorable
CD63-201	chr12:55726262-55726699:-	Shared	0.000890965	unfavorable
CD63-214	chr12:55726796-55726889:-	Shared	0.000516965	unfavorable
CD63-201	chr12:55726796-55726889:-	Shared	0.000516965	unfavorable
CD63-201	chr12:55726965-55727150:-	Shared	0.00137449	unfavorable
CD63-214	chr12:55726965-55727150:-	Shared	0.00137449	unfavorable
CD63-201	chr12:55727340-55728275:-	Shared	0.00265659	unfavorable
CD63-214	chr12:55727340-55728275:-	Shared	0.00265659	unfavorable
CD63-201	chr12:55728353-55728952:-	Shared	0.0358372	unfavorable
MYL6-207	chr12:56159731-56159974:+	Shared	0.0174197	favorale
MYL6-218	chr12:56159731-56159974:+	Shared	0.0174197	favorale
MYL6-218	chr12:56160149-56160242:+	Shared	0.0430902	favorale
MYL6-207	chr12:56160149-56160242:+	Shared	0.0430902	favorale
MYL6-218	chr12:56160671-56161386:+	Shared	0.00338827	unfavorable
ATP5F1B-208	chr12:56638424-56639105:-	Shared	0.0413574	unfavorable
NACA-201	chr12:56713684-56714361:-	Shared	0.0067586	favorale
NACA-201	chr12:56724524-56725262:-	Shared	8.31029e-05	favorale
NDUFA4L2-202	chr12:57235620-57235748:-	Shared	0.0332445	unfavorable
NDUFA4L2-202	chr12:57235810-57236592:-	Shared	0.0273676	unfavorable
DDIT3-201	chr12:57517181-57517268:-	Shared	0.0227471	unfavorable
DDIT3-201	chr12:57517439-57517705:-	Shared	0.00913979	unfavorable
DDIT3-201	chr12:57517754-57520417:-	Unique	0.00909747	unfavorable
GIHCG-209	chr12:57935554-57935838:-	Shared	0.0435671	favorale
GAPDH-204	chr12:6534862-6536493:+	Shared	0.0183801	unfavorable
GAPDH-201	chr12:6534862-6536493:+	Shared	0.0183801	unfavorable
GAPDH-204	chr12:6536594-6536683:+	Shared	0.0133805	unfavorable
GAPDH-201	chr12:6536594-6536683:+	Shared	0.0133805	unfavorable
GAPDH-201	chr12:6536791-6536919:+	Shared	0.0154226	unfavorable
GAPDH-204	chr12:6536791-6536919:+	Shared	0.0154226	unfavorable
GAPDH-201	chr12:6537011-6537100:+	Shared	0.0291122	unfavorable
GAPDH-204	chr12:6537011-6537100:+	Shared	0.0291122	unfavorable
GAPDH-204	chr12:6537217-6537308:+	Shared	0.0238843	unfavorable
GAPDH-201	chr12:6537217-6537308:+	Shared	0.0238843	unfavorable
GAPDH-204	chr12:6537391-6537583:+	Shared	0.0178813	unfavorable
GAPDH-201	chr12:6537391-6537583:+	Shared	0.0178813	unfavorable
GAPDH-201	chr12:6537997-6538100:+	Shared	0.0257167	unfavorable
GAPDH-204	chr12:6537997-6538100:+	Shared	0.0257167	unfavorable
PTMS-201	chr12:6766751-6769602:+	Shared	0.00730596	favorale
PTMS-201	chr12:6770219-6770391:+	Shared	0.0325243	unfavorable
TPI1-201	chr12:6870137-6870264:+	Shared	0.0484508	unfavorable
C12orf57-201	chr12:6944174-6944475:+	Shared	0.0336996	favorale
C12orf57-201	chr12:6944653-6945770:+	Shared	0.0123762	favorale
A2M-207	chr12:9067840-9068182:-	Shared	0.00278774	unfavorable
A2M-207	chr12:9068225-9068739:-	Shared	0.00107493	unfavorable
SNRPF-201	chr12:95859077-95861167:+	Shared	0.0269055	unfavorable
CLEC2B-201	chr12:9853409-9854380:-	Shared	0.00103026	unfavorable
CLEC2B-201	chr12:9854485-9857473:-	Unique	0.0250313	unfavorable
CLEC2B-201	chr12:9857638-9862498:-	Shared	0.022882	unfavorable
POMP-201	chr13:28664570-28668472:+	Shared	0.047503	unfavorable
POMP-201	chr13:28668575-28672338:+	Shared	0.0398815	unfavorable
DNAJC15-201	chr13:43023735-43065685:+	Unique	0.0450118	unfavorable
DNAJC15-201	chr13:43065738-43068929:+	Unique	0.0208656	unfavorable
DNAJC15-201	chr13:43078689-43085767:+	Unique	0.0152888	unfavorable
DNAJC15-201	chr13:43085839-43107177:+	Unique	0.0216707	unfavorable
TPT1-212	chr13:45337389-45338659:-	Shared	0.0482124	favorale
TPT1-206	chr13:45337389-45338659:-	Shared	0.0482124	favorale
TPT1-212	chr13:45340786-45341041:-	Shared	0.0288518	favorale
ITM2B-204	chr13:48256384-48258125:+	Shared	0.0426859	favorale
ITM2B-204	chr13:48258948-48261138:+	Shared	0.0307027	favorale
COMMD6-205	chr13:75526640-75530113:-	Shared	0.0206714	favorale
CKB-201	chr14:103520043-103520121:-	Shared	0.00183326	favorale
CKB-201	chr14:103520312-103520468:-	Shared	0.00187915	favorale
CKB-201	chr14:103520593-103521262:-	Shared	0.0399356	favorale
CKB-201	chr14:103521435-103521817:-	Shared	0.0133067	favorale
CKB-201	chr14:103521951-103522022:-	Shared	0.0196652	favorale
CKB-201	chr14:103522178-103522300:-	Shared	0.0247773	favorale
SIVA1-201	chr14:104753320-104755629:+	Shared	0.030329	unfavorable
CRIP2-201	chr14:105479220-105479435:+	Shared	0.0440445	unfavorable
NEDD8-201	chr14:24218432-24232249:-	Shared	0.012528	unfavorable
PSMA6-201	chr14:35308089-35308913:+	Shared	0.00779575	favorale
PSMA6-201	chr14:35308996-35310739:+	Shared	0.0309392	favorale
PSMA6-201	chr14:35310896-35312880:+	Shared	0.00423795	favorale
PSMA6-201	chr14:35313060-35314360:+	Shared	0.00503792	favorale
PSMA6-201	chr14:35314456-35317248:+	Shared	0.00533672	favorale
RPS29-201	chr14:49583676-49585949:-	Shared	0.027364	favorale
RPS29-201	chr14:49586050-49586284:-	Shared	0.0392654	favorale
RTRAF-201	chr14:51989701-51991316:+	Shared	0.0406614	favorale
RTRAF-201	chr14:52004243-52004361:+	Shared	0.00838092	favorale
LGALS3-201	chr14:55129301-55137369:+	Shared	0.00864772	unfavorable
LGALS3-201	chr14:55137392-55138044:+	Shared	0.00821275	unfavorable
LGALS3-201	chr14:55138369-55140274:+	Shared	0.0126413	unfavorable
LGALS3-201	chr14:55140364-55142583:+	Shared	0.00786243	unfavorable
LGALS3-201	chr14:55142750-55145115:+	Shared	0.0084597	unfavorable
COX16-201	chr14:70326450-70329173:-	Shared	0.0250878	unfavorable
COX16-201	chr14:70342730-70359518:-	Unique	0.037034	unfavorable
SERPINA3-201	chr14:94615085-94619194:+	Shared	0.0212328	unfavorable
SERPINA3-201	chr14:94619469-94622340:+	Shared	0.0482076	unfavorable
SERPINA3-204	chr14:94619469-94622340:+	Shared	0.0482076	unfavorable
SNRPN-202	chr15:24962210-24967931:+	Shared	0.0170661	favorale
SNRPN-202	chr15:24974457-24975357:+	Shared	0.0430295	favorale
SNRPN-202	chr15:24977917-24978192:+	Shared	0.00602611	unfavorable
EMC4-202	chr15:34225651-34227692:+	Shared	0.0181643	unfavorable
SERF2-201	chr15:43792384-43792974:+	Shared	0.0311263	favorale
SERF2-207	chr15:43793084-43793709:+	Shared	0.0336333	unfavorable
SERF2-201	chr15:43793084-43793709:+	Shared	0.0336333	unfavorable
ANXA2-204	chr15:60347690-60349074:-	Shared	0.00156855	unfavorable
ANXA2-204	chr15:60349198-60351192:-	Shared	0.000709024	unfavorable
ANXA2-204	chr15:60351252-60351723:-	Shared	0.00167175	unfavorable
ANXA2-204	chr15:60351820-60352382:-	Shared	0.00922109	unfavorable
ANXA2-204	chr15:60352477-60354153:-	Shared	0.00564286	unfavorable
ANXA2-204	chr15:60354214-60355918:-	Shared	0.00291338	unfavorable
ANXA2-204	chr15:60355999-60357145:-	Shared	0.00209316	unfavorable
ANXA2-204	chr15:60357237-60360940:-	Shared	0.00182226	unfavorable
ANXA2-204	chr15:60361055-60364428:-	Shared	0.0114441	unfavorable
PPIB-201	chr15:64156146-64156724:-	Shared	0.0201203	unfavorable
PPIB-201	chr15:64156910-64160103:-	Unique	0.0168433	unfavorable
RPL4-201	chr15:66500377-66500948:-	Shared	0.037906	unfavorable
RPL4-201	chr15:66501106-66501374:-	Shared	0.0319089	favorale
RPL4-201	chr15:66501913-66502611:-	Shared	0.0377262	favorale
RPL4-201	chr15:66502751-66503057:-	Shared	0.0126052	favorale
RPL4-201	chr15:66503165-66503357:-	Shared	0.00840303	favorale
RPLP1-201	chr15:69453021-69453646:+	Shared	0.0385188	unfavorable
PKM-214	chr15:72199757-72200473:-	Shared	0.00852971	unfavorable
COX5A-201	chr15:74929233-74937914:-	Shared	0.0279637	favorale
TSPAN3-201	chr15:77046928-77052384:-	Shared	0.001578	unfavorable
TSPAN3-201	chr15:77052930-77054177:-	Shared	0.0409348	favorale
TSPAN3-201	chr15:77054280-77055788:-	Shared	0.0478906	favorale
TSPAN3-201	chr15:77056256-77070891:-	Shared	0.0443782	unfavorable
NMB-202	chr15:84655405-84657175:-	Unique	0.000610136	favorale
NMB-201	chr15:84655410-84657175:-	Unique	4.93125e-05	favorale
NMB-201	chr15:84657349-84657995:-	Shared	0.000624693	favorale
NMB-202	chr15:84657349-84657995:-	Shared	0.000624693	favorale
CIB1-201	chr15:90233704-90233834:-	Shared	0.0241847	unfavorable
HBA2-201	chr16:173330-173471:+	Shared	0.0325151	favorale
HBA1-201	chr16:177134-177282:+	Shared	0.0271999	favorale
RPS15A-203	chr16:18783103-18784737:-	Shared	0.0273785	favorale
RPS15A-203	chr16:18784824-18788062:-	Shared	0.0377137	favorale
RPS15A-203	chr16:18788143-18788980:-	Shared	0.0148303	favorale
NDUFB10-201	chr16:1961637-1961796:+	Shared	0.0255934	unfavorable
RPS2-201	chr16:1964366-1964448:-	Shared	0.00123591	favorale
ATP6V0C-201	chr16:2514183-2519217:+	Unique	0.011539	unfavorable
ATP6V0C-201	chr16:2519402-2519540:+	Shared	0.0293229	unfavorable
ELOB-202	chr16:2775557-2776992:-	Shared	0.00493509	unfavorable
ELOB-203	chr16:2775557-2776992:-	Shared	0.00493509	unfavorable
ELOB-203	chr16:2777128-2777236:-	Shared	0.00856574	unfavorable
NUPR1-201	chr16:28537670-28538005:-	Shared	0.00649123	favorale
NUPR1-201	chr16:28538156-28538795:-	Unique	0.032727	unfavorable
ALDOA-219	chr16:30065928-30067233:+	Shared	0.0067796	unfavorable
ALDOA-219	chr16:30067367-30067449:+	Shared	0.00328019	unfavorable
ALDOA-219	chr16:30067662-30068645:+	Shared	0.00215643	unfavorable
ALDOA-219	chr16:30068701-30068817:+	Shared	0.0195193	unfavorable
ALDOA-219	chr16:30069390-30069498:+	Shared	0.0224376	unfavorable
ALDOA-219	chr16:30069674-30069829:+	Shared	0.00941988	unfavorable
ALDOA-219	chr16:30070030-30070116:+	Shared	0.0155062	unfavorable
YPEL3-201	chr16:30092800-30094788:-	Shared	0.000807635	unfavorable
YPEL3-201	chr16:30094898-30095102:-	Shared	0.0129668	unfavorable
YPEL3-201	chr16:30095147-30095251:-	Shared	0.0438428	unfavorable
TNFRSF12A-201	chr16:3020492-3021214:+	Unique	0.00130195	unfavorable
TNFRSF12A-201	chr16:3021320-3021554:+	Shared	0.00030231	unfavorable
TNFRSF12A-201	chr16:3021690-3021770:+	Shared	0.000273261	unfavorable
HCFC1R1-201	chr16:3023362-3023473:-	Shared	0.0360243	unfavorable
HCFC1R1-201	chr16:3023531-3023846:-	Shared	0.0468274	favorale
MT3-201	chr16:56589622-56589869:+	Shared	0.0148916	unfavorable
MT3-201	chr16:56589936-56590839:+	Shared	0.00199359	unfavorable
MT2A-201	chr16:56609058-56609262:+	Shared	0.0355106	unfavorable
MT1E-201	chr16:56625880-56626465:+	Shared	0.00748173	unfavorable
MT1E-201	chr16:56626532-56626879:+	Unique	0.013711	unfavorable
MT1M-201	chr16:56632760-56633339:+	Shared	0.000903389	unfavorable
MT1M-201	chr16:56633406-56633750:+	Unique	0.00349741	unfavorable
GABARAPL2-201	chr16:75566908-75568036:+	Shared	0.0233443	favorale
HSBP1-201	chr16:83808122-83808679:+	Shared	0.0464763	favorale
CYBA-201	chr16:88646198-88646754:-	Shared	0.0434315	unfavorable
CYBA-201	chr16:88646839-88647100:-	Shared	0.0173924	unfavorable
CYBA-201	chr16:88647176-88648044:-	Shared	0.0412244	unfavorable
APRT-201	chr16:88809841-88810069:-	Shared	0.0239157	favorale
APRT-201	chr16:88810557-88811549:-	Shared	0.0319666	favorale
RPL13-201	chr16:89560713-89560939:+	Shared	0.039862	favorale
RPL13-202	chr16:89561064-89561226:+	Shared	0.0290977	favorale
RPL13-201	chr16:89561064-89561226:+	Shared	0.0290977	favorale
RPL13-202	chr16:89561369-89561577:+	Shared	0.0221991	favorale
RPL13-201	chr16:89561369-89561577:+	Shared	0.0221991	favorale
RPL13-201	chr16:89561752-89562334:+	Shared	0.0151924	favorale
RPL13-202	chr16:89561752-89562334:+	Shared	0.0151924	favorale
RPL13-201	chr16:89562392-89562883:+	Shared	0.0086023	favorale
RPL13-202	chr16:89562392-89562883:+	Shared	0.0086023	favorale
SNHG29-204	chr17:16439415-16440184:+	Shared	0.0223498	favorale
SNHG29-235	chr17:16439415-16440184:+	Shared	0.0223498	favorale
COPRS-201	chr17:31852309-31852811:-	Shared	0.0192564	unfavorable
COPRS-201	chr17:31853031-31856798:-	Shared	0.0166715	unfavorable
COPRS-201	chr17:31856866-31859100:-	Shared	0.0185425	unfavorable
CCL2-201	chr17:34255426-34256221:+	Shared	0.000748563	unfavorable
CCL2-201	chr17:34256340-34256721:+	Unique	0.00150845	unfavorable
EMC6-201	chr17:3668900-3669097:+	Unique	0.0271456	unfavorable
PSMB3-211	chr17:38753335-38755882:+	Shared	0.0288213	unfavorable
PSMB3-211	chr17:38755991-38760430:+	Shared	0.010477	unfavorable
PSMB3-211	chr17:38760609-38762410:+	Shared	0.0139865	unfavorable
PSMB3-211	chr17:38762506-38764118:+	Shared	0.0155874	unfavorable
EIF1-203	chr17:41689070-41689777:+	Shared	0.0238054	unfavorable
EIF1-203	chr17:41689942-41690087:+	Shared	0.0154	unfavorable
EIF1-203	chr17:41690190-41690781:+	Shared	0.0469246	unfavorable
EIF1-202	chr17:41690190-41690781:+	Shared	0.0469246	unfavorable
RPL27-201	chr17:43000103-43002672:+	Shared	0.0256536	favorale
RPL27-206	chr17:43000103-43002672:+	Shared	0.0256536	favorale
GFAP-214	chr17:44911798-44913268:-	Shared	0.0252651	favorale
GFAP-214	chr17:44913431-44913727:-	Shared	0.00018869	favorale
GFAP-214	chr17:44913824-44914027:-	Shared	0.00544135	favorale
GFAP-214	chr17:44914089-44915025:-	Shared	0.0228654	favorale
C1QL1-201	chr17:44960368-44967451:-	Unique	0.0261726	favorale
PSMB6-201	chr17:4797570-4797681:+	Shared	0.0254502	favorale
ATP5MC1-201	chr17:48894450-48895155:+	Shared	0.0144933	unfavorable
PFN1-203	chr17:4945998-4946627:-	Shared	0.000897475	unfavorable
PFN1-201	chr17:4945998-4946627:-	Shared	0.000897475	unfavorable
PFN1-201	chr17:4946821-4948262:-	Shared	0.000355833	unfavorable
MRPL27-201	chr17:50368299-50370031:-	Shared	0.0176518	unfavorable
MRPL27-201	chr17:50370100-50370454:-	Shared	0.00526868	unfavorable
MRPL27-201	chr17:50370587-50373130:-	Shared	0.00131563	unfavorable
NME1-203	chr17:51161273-51161727:+	Shared	0.0204435	unfavorable
NME2-205	chr17:51166498-51166826:+	Shared	0.0376339	favorale
NME2-202	chr17:51166957-51168241:+	Shared	0.0485315	unfavorable
NME2-205	chr17:51166957-51168241:+	Shared	0.0485315	unfavorable
NME2-202	chr17:51168344-51169936:+	Shared	0.0306157	unfavorable
NME2-205	chr17:51168344-51169936:+	Shared	0.0306157	unfavorable
NME2-205	chr17:51170050-51171486:+	Shared	0.029507	unfavorable
NME2-202	chr17:51170050-51171486:+	Shared	0.029507	unfavorable
AC055839.2-201	chr17:5499951-5500030:-	Unique	0.0313125	unfavorable
TXNDC17-201	chr17:6641228-6641752:+	Shared	0.00973956	unfavorable
TXNDC17-201	chr17:6641835-6642248:+	Shared	0.00392555	unfavorable
RNASEK-202	chr17:7012762-7013665:+	Shared	0.0114278	unfavorable
RNASEK-204	chr17:7013743-7014144:+	Shared	0.0189912	unfavorable
RNASEK-202	chr17:7013743-7014144:+	Shared	0.0189912	unfavorable
GABARAP-201	chr17:7241461-7241600:-	Shared	0.0486499	unfavorable
ATP5PD-201	chr17:75040164-75042180:-	Unique	0.0385127	unfavorable
SUMO2-202	chr17:75168402-75174751:-	Shared	0.0354602	unfavorable
H3F3B-201	chr17:75778724-75778809:-	Shared	0.0355821	unfavorable
NAA38-201	chr17:7856844-7857014:-	Shared	0.0461177	unfavorable
TRAPPC1-201	chr17:7931150-7931505:-	Shared	0.0259566	unfavorable
NDUFAF8-201	chr17:81239679-81240986:+	Shared	0.00202576	unfavorable
ACTG1-205	chr17:81510834-81510926:-	Shared	0.000706918	unfavorable
ACTG1-206	chr17:81510834-81510926:-	Shared	0.000706918	unfavorable
ACTG1-206	chr17:81511109-81511187:-	Shared	0.003129	unfavorable
ACTG1-205	chr17:81511109-81511187:-	Shared	0.003129	unfavorable
ANAPC11-210	chr17:81893615-81894466:+	Shared	0.0439013	unfavorable
ANAPC11-217	chr17:81894587-81899919:+	Shared	0.0422199	unfavorable
ANAPC11-210	chr17:81894587-81899919:+	Shared	0.0422199	unfavorable
ANAPC11-204	chr17:81894587-81899919:+	Shared	0.0422199	unfavorable
DCXR-201	chr17:82036309-82036383:-	Shared	0.0385445	unfavorable
DCXR-201	chr17:82036644-82036720:-	Shared	0.0181252	unfavorable
MYL12A-201	chr18:3247910-3253232:+	Shared	0.00994851	unfavorable
MYL12A-201	chr18:3253429-3253888:+	Shared	0.0371991	unfavorable
MYL12A-201	chr18:3254051-3255745:+	Shared	0.00540102	unfavorable
MYL12B-201	chr18:3262238-3272883:+	Unique	0.0298068	unfavorable
MYL12B-201	chr18:3273083-3277252:+	Shared	0.042332	unfavorable
NDUFV2-201	chr18:9117904-9119325:+	Shared	0.021668	unfavorable
NDUFV2-201	chr18:9122682-9124873:+	Shared	0.0262782	unfavorable
TRIR-203	chr19:12731069-12731343:-	Shared	0.0418813	favorale
TRIR-201	chr19:12731069-12731343:-	Shared	0.0418813	favorale
TRIR-201	chr19:12731422-12734312:-	Unique	0.0309955	favorale
FAM174C-201	chr19:1275831-1277182:+	Unique	0.0351499	unfavorable
FAM174C-201	chr19:1277300-1278776:+	Shared	0.0183293	unfavorable
C19orf53-202	chr19:13774575-13774651:+	Shared	0.0158511	unfavorable
NDUFS7-201	chr19:1388939-1390870:+	Shared	0.00199064	favorale
NDUFS7-201	chr19:1391051-1391118:+	Shared	0.033376	favorale
BST2-201	chr19:17403327-17403679:-	Shared	0.00612629	unfavorable
BST2-201	chr19:17403825-17404128:-	Shared	0.0347788	unfavorable
BST2-201	chr19:17404190-17404370:-	Shared	0.0197635	unfavorable
UBA52-202	chr19:18571910-18573292:+	Shared	0.0140553	favorale
UBA52-202	chr19:18573404-18573661:+	Shared	0.0383513	favorale
UBA52-201	chr19:18573404-18573661:+	Shared	0.0383513	favorale
UBA52-209	chr19:18573404-18573661:+	Shared	0.0383513	favorale
UBA52-202	chr19:18573749-18574869:+	Shared	0.0295603	favorale
UBA52-209	chr19:18573749-18574869:+	Shared	0.0295603	favorale
UBA52-201	chr19:18573749-18574869:+	Shared	0.0295603	favorale
LSM7-201	chr19:2321823-2324124:-	Shared	0.0242704	favorale
LSM7-201	chr19:2324197-2328386:-	Unique	0.0297524	favorale
TIMM13-201	chr19:2427325-2427413:-	Unique	0.00542109	unfavorable
PDCD5-207	chr19:32585012-32585815:+	Shared	0.0357891	favorale
FXYD7-201	chr19:35143365-35148693:+	Shared	0.0481455	unfavorable
FXYD7-201	chr19:35148724-35151253:+	Shared	0.03364	unfavorable
FXYD7-201	chr19:35151329-35151439:+	Shared	0.0344604	unfavorable
POLR2I-201	chr19:36114714-36114797:-	Shared	0.0415144	favorale
TBCB-201	chr19:36116185-36120709:+	Shared	0.0448902	favorale
MRPL54-201	chr19:3762819-3765165:+	Unique	0.0293586	unfavorable
PSMD8-201	chr19:38381000-38382116:+	Shared	0.0115074	unfavorable
PSMD8-201	chr19:38382229-38383252:+	Shared	0.0453541	unfavorable
EIF3K-201	chr19:38619328-38620336:+	Shared	0.0174918	favorale
EIF3K-201	chr19:38624198-38626027:+	Shared	0.0444922	favorale
EIF3K-201	chr19:38626103-38632429:+	Shared	0.0492119	favorale
EIF3K-201	chr19:38632679-38634992:+	Shared	0.0377884	unfavorable
RPS16-201	chr19:39433419-39433521:-	Shared	0.0181404	favorale
RPS16-201	chr19:39433570-39433664:-	Shared	0.025672	favorale
RPS16-201	chr19:39435709-39435847:-	Shared	0.0382289	favorale
RPS19-206	chr19:41860290-41860774:+	Shared	0.00254656	favorale
RPS19-206	chr19:41860846-41861111:+	Shared	0.010726	favorale
RPS19-206	chr19:41861213-41869030:+	Shared	0.00549494	favorale
RPS19-206	chr19:41869215-41869698:+	Shared	0.00379554	favorale
RABAC1-201	chr19:41956935-41957017:-	Shared	0.0195183	unfavorable
APOE-201	chr19:44906668-44907759:+	Shared	0.0143905	favorale
APOC1-208	chr19:44914734-44914871:+	Shared	0.0399966	unfavorable
APOC2-201	chr19:44948534-44948700:+	Shared	0.0443225	unfavorable
APOC2-201	chr19:44948861-44949158:+	Shared	0.0433382	unfavorable
SNRPD2-201	chr19:45687728-45688386:-	Shared	0.0209983	unfavorable
MYDGF-201	chr19:4658085-4659930:-	Shared	0.0239242	unfavorable
CALM3-201	chr19:46601438-46605826:+	Shared	0.00286022	unfavorable
AP2S1-201	chr19:46838549-46838739:-	Shared	0.0422296	unfavorable
AP2S1-201	chr19:46846143-46850763:-	Shared	0.0211165	unfavorable
TMEM160-201	chr19:47046253-47046592:-	Unique	0.0376398	unfavorable
EMP3-201	chr19:48325611-48326829:+	Shared	0.000160558	unfavorable
EMP3-201	chr19:48326923-48327520:+	Shared	0.00108854	unfavorable
EMP3-201	chr19:48327624-48329351:+	Shared	0.00108854	unfavorable
EMP3-201	chr19:48329493-48330300:+	Shared	0.000475424	unfavorable
RPL18-201	chr19:48615448-48615876:-	Shared	0.0318592	favorale
RPL18-208	chr19:48615448-48615876:-	Shared	0.0318592	favorale
RPL18-201	chr19:48615947-48616078:-	Shared	0.0318592	favorale
RPL18-208	chr19:48615947-48616078:-	Shared	0.0318592	favorale
RPL18-208	chr19:48616203-48616725:-	Shared	0.0172528	favorale
RPL18-201	chr19:48616203-48616725:-	Shared	0.0172528	favorale
RPL18-208	chr19:48616825-48617315:-	Shared	0.0172528	favorale
RPL18-201	chr19:48616825-48617315:-	Shared	0.0172528	favorale
RPL18-201	chr19:48617424-48617790:-	Shared	0.0232946	favorale
RPL18-208	chr19:48617424-48617790:-	Shared	0.0232946	favorale
FTL-201	chr19:48965610-48965769:+	Unique	0.0368991	unfavorable
FTL-201	chr19:48965917-48966280:+	Unique	0.0368991	unfavorable
RPL13A-201	chr19:49489923-49490231:+	Shared	0.00780365	favorale
RPL13A-201	chr19:49490298-49490474:+	Shared	0.00730535	favorale
RPL13A-201	chr19:49490577-49490778:+	Shared	0.00871203	favorale
RPL13A-201	chr19:49490865-49491039:+	Shared	0.0420313	favorale
RPL13A-201	chr19:49491100-49491424:+	Shared	0.00643062	favorale
RPL13A-201	chr19:49491548-49491728:+	Shared	0.0168914	favorale
RPS11-201	chr19:49496472-49497193:+	Shared	0.00546466	favorale
RPS11-201	chr19:49497326-49497519:+	Shared	0.0125754	favorale
RPS11-201	chr19:49497596-49497916:+	Shared	0.00787059	favorale
RPS11-201	chr19:49498047-49499511:+	Shared	0.0123134	favorale
RPS9-201	chr19:54200889-54201159:+	Shared	0.0416424	favorale
RPL28-201	chr19:55385966-55386349:+	Shared	0.00783354	favorale
RPL28-208	chr19:55388049-55388242:+	Shared	0.03932	favorale
RPL28-201	chr19:55388049-55388242:+	Shared	0.03932	favorale
UBE2S-201	chr19:55401763-55404287:-	Shared	0.0213294	unfavorable
RPL36-202	chr19:5690601-5691318:+	Shared	0.0426713	favorale
RPL36-201	chr19:5690601-5691318:+	Shared	0.0426713	favorale
A1BG-203	chr19:58347030-58347352:-	Shared	0.032307	unfavorable
RPS5-201	chr19:58388246-58392975:+	Shared	0.0228979	favorale
RPS5-201	chr19:58393186-58393358:+	Shared	0.0222534	favorale
RPS5-201	chr19:58394596-58394681:+	Shared	0.0251773	favorale
NDUFA11-201	chr19:5896576-5896904:-	Shared	0.0363149	favorale
NDUFA11-201	chr19:5896998-5903611:-	Shared	0.0429025	favorale
PIN1-201	chr19:9838649-9848029:+	Shared	0.0173123	favorale
DBI-202	chr2:119367061-119368187:+	Unique	0.00121359	favorale
DBI-202	chr2:119368306-119370739:+	Shared	0.034155	favorale
DBI-202	chr2:119370803-119372244:+	Shared	0.0134749	favorale
MZT2A-201	chr2:131492025-131492206:-	Shared	0.00555197	unfavorable
HSPE1-201	chr2:197500440-197501073:+	Shared	0.0481052	unfavorable
HSPE1-201	chr2:197503129-197503208:+	Shared	0.0385382	unfavorable
LAPTM4A-201	chr2:20034416-20034966:-	Shared	0.0497045	unfavorable
LAPTM4A-201	chr2:20035063-20037315:-	Unique	0.0497045	unfavorable
LAPTM4A-201	chr2:20037439-20037537:-	Unique	0.0234602	unfavorable
LAPTM4A-201	chr2:20037615-20040890:-	Unique	0.0322761	unfavorable
IGFBP2-201	chr2:216633966-216660556:+	Shared	0.000914098	unfavorable
IGFBP2-201	chr2:216660787-216661857:+	Shared	0.00158048	unfavorable
IGFBP2-201	chr2:216661999-216663939:+	Shared	0.00379788	unfavorable
PTMA-202	chr2:231711984-231712442:+	Shared	0.0213968	unfavorable
ATRAID-201	chr2:27212468-27213176:+	Shared	0.0389433	unfavorable
ATRAID-201	chr2:27213299-27215320:+	Shared	0.00632064	unfavorable
ATRAID-201	chr2:27215393-27215473:+	Shared	0.00203744	unfavorable
ATRAID-201	chr2:27215546-27215631:+	Shared	0.00175938	unfavorable
ATRAID-201	chr2:27215754-27216522:+	Shared	0.00175938	unfavorable
ATRAID-201	chr2:27216621-27216843:+	Shared	0.00253574	unfavorable
MRPL33-202	chr2:27772693-27779432:+	Shared	0.0474789	unfavorable
CALM2-201	chr2:47170765-47176440:-	Shared	0.0483301	favorale
POLE4-205	chr2:74958893-74959340:+	Shared	0.0208467	unfavorable
POLE4-205	chr2:74959426-74960104:+	Shared	0.0218063	unfavorable
POLE4-205	chr2:74960147-74969408:+	Shared	0.024754	unfavorable
TMSB10-201	chr2:84905719-84906002:+	Unique	0.00328716	unfavorable
TMSB10-201	chr2:84906118-84906388:+	Unique	0.00744681	unfavorable
VAMP5-201	chr2:85584494-85591724:+	Unique	0.00411145	unfavorable
VAMP5-201	chr2:85591863-85592947:+	Unique	0.00173988	unfavorable
RNF181-201	chr2:85596650-85596821:+	Unique	0.0197857	unfavorable
SMIM26-202	chr20:18567597-18569238:+	Unique	0.0448368	unfavorable
CST3-201	chr20:23634000-23635253:-	Shared	0.0209934	unfavorable
CST3-201	chr20:23635368-23637619:-	Shared	0.00671751	unfavorable
ID1-202	chr20:31605814-31606052:+	Unique	0.0333268	favorale
ROMO1-204	chr20:35699452-35699632:+	Shared	0.0129157	unfavorable
RAB5IF-202	chr20:36606066-36607714:+	Shared	0.00339377	unfavorable
ZFAS1-202	chr20:49280965-49289044:+	Shared	0.0348703	favorale
PFDN4-201	chr20:54214459-54215299:+	Shared	0.0483957	unfavorable
ATP5F1E-201	chr20:59030430-59032219:-	Shared	0.0293987	unfavorable
RPS21-205	chr20:62387137-62387320:+	Unique	0.0146138	unfavorable
RPS21-201	chr20:62387137-62387320:+	Unique	0.0146138	unfavorable
RPS21-205	chr20:62387675-62387842:+	Shared	0.0472386	favorale
RPS21-201	chr20:62387675-62387842:+	Shared	0.0472386	favorale
RPS21-205	chr20:62387915-62388308:+	Shared	0.0169497	favorale
RPS21-201	chr20:62387915-62388308:+	Shared	0.0169497	favorale
PPDPF-202	chr20:63520895-63521283:+	Shared	0.0132676	favorale
PPDPF-202	chr20:63521590-63521667:+	Shared	0.0384622	unfavorable
SOD1-201	chr21:31659842-31663789:+	Unique	0.0445211	unfavorable
SOD1-201	chr21:31667376-31668470:+	Shared	0.0277168	unfavorable
S100B-203	chr21:46599504-46602277:-	Unique	0.0131988	unfavorable
S100B-201	chr21:46599504-46602277:-	Unique	0.0131988	unfavorable
S100B-201	chr21:46602417-46605012:-	Unique	0.00669224	unfavorable
MRPL40-201	chr22:19434895-19435637:+	Shared	0.048435	favorale
COMT-202	chr22:19941898-19961198:+	Shared	0.02743	favorale
CHCHD10-202	chr22:23766276-23767373:-	Shared	0.0160339	favorale
SNRPD3-201	chr22:24568177-24571915:+	Unique	0.0414912	favorale
SELENOM-201	chr22:31105129-31105207:-	Shared	0.0119276	unfavorable
SELENOM-201	chr22:31105287-31105657:-	Shared	0.0219686	unfavorable
SELENOM-201	chr22:31105693-31105929:-	Shared	0.0375043	unfavorable
SELENOM-201	chr22:31105966-31107376:-	Shared	0.0343162	unfavorable
LGALS1-201	chr22:37675712-37676985:+	Shared	0.00676786	unfavorable
LGALS1-201	chr22:37677066-37678482:+	Shared	0.00735892	unfavorable
LGALS1-201	chr22:37678655-37679602:+	Shared	0.00189056	unfavorable
POLR2F-205	chr22:37967171-37967624:+	Shared	0.000407071	favorale
RPL3-202	chr22:39312985-39313190:-	Shared	0.0293114	favorale
RPL3-201	chr22:39312985-39313190:-	Shared	0.0293114	favorale
RPL3-202	chr22:39313311-39313633:-	Shared	0.0233005	favorale
RPL3-201	chr22:39313311-39313633:-	Shared	0.0233005	favorale
RPL3-202	chr22:39314847-39315368:-	Shared	0.00523691	favorale
RPL3-201	chr22:39314847-39315368:-	Shared	0.00523691	favorale
RPL3-201	chr22:39315556-39316705:-	Shared	0.00190234	favorale
RPL3-202	chr22:39315556-39316705:-	Shared	0.00190234	favorale
RPL3-202	chr22:39316842-39317460:-	Shared	0.003511	favorale
RPL3-201	chr22:39316842-39317460:-	Shared	0.003511	favorale
RPL3-201	chr22:39317630-39318399:-	Shared	0.0117729	favorale
RPL3-202	chr22:39317630-39318399:-	Shared	0.0117729	favorale
RPL3-201	chr22:39318593-39319594:-	Shared	0.0183993	favorale
ATF4-202	chr22:39521672-39521772:+	Shared	0.0315934	favorale
RBX1-201	chr22:40951477-40953554:+	Shared	0.0134439	favorale
RBX1-201	chr22:40953634-40964046:+	Shared	0.0387954	favorale
SNU13-202	chr22:41675196-41680243:-	Shared	0.0156044	favorale
SNU13-202	chr22:41680365-41688793:-	Shared	0.0114833	favorale
RPL24-201	chr3:101686558-101686671:-	Shared	0.0150205	favorale
GAP43-201	chr3:115623720-115676012:+	Unique	0.00201298	unfavorable
GAP43-201	chr3:115676611-115720793:+	Shared	0.000357435	unfavorable
TIMP4-201	chr3:12153713-12154326:-	Shared	0.0265688	favorale
TIMP4-201	chr3:12154452-12156819:-	Shared	0.00995905	favorale
TIMP4-201	chr3:12156935-12157384:-	Shared	0.0106155	favorale
TIMP4-201	chr3:12157483-12158701:-	Shared	0.0157688	favorale
RPL32-204	chr3:12839531-12840141:-	Shared	0.00782292	favorale
RBP1-201	chr3:139517681-139518420:-	Shared	0.000107233	unfavorable
RBP1-201	chr3:139518523-139538780:-	Shared	0.000133838	unfavorable
RBP1-201	chr3:139538960-139539459:-	Shared	0.000503106	unfavorable
RNF7-201	chr3:141738517-141743508:+	Unique	0.00580166	unfavorable
RNF7-201	chr3:141743557-141745158:+	Shared	0.00410712	unfavorable
RPL35A-211	chr3:197950222-197950935:+	Shared	0.0120171	favorale
RPL35A-211	chr3:197950979-197951158:+	Shared	0.00509543	favorale
RPL15-201	chr3:23917174-23917849:+	Shared	0.0342494	favorale
RPL15-202	chr3:23918032-23918439:+	Shared	0.0357327	favorale
RPL15-201	chr3:23918032-23918439:+	Shared	0.0357327	favorale
RPL14-201	chr3:40461507-40461607:+	Shared	0.0334439	favorale
RPL14-201	chr3:40461662-40461938:+	Shared	0.027215	unfavorable
NDUFAF3-202	chr3:49022539-49022701:+	Shared	0.0448473	unfavorable
NDUFAF3-202	chr3:49022769-49022875:+	Shared	0.0179364	unfavorable
NDUFAF3-202	chr3:49022977-49023055:+	Shared	0.0498822	unfavorable
RHOA-202	chr3:49360383-49362495:-	Shared	0.0481668	favorale
GNAI2-202	chr3:50236454-50252099:+	Unique	0.0120515	favorale
GNAI2-202	chr3:50252539-50253023:+	Shared	0.0349928	favorale
GNAI2-202	chr3:50256321-50256722:+	Shared	0.0256504	favorale
GNAI2-202	chr3:50256853-50256936:+	Shared	0.0367799	favorale
MANF-204	chr3:51385437-51386207:+	Shared	0.00678229	unfavorable
MANF-204	chr3:51386336-51387736:+	Shared	0.0249918	unfavorable
MANF-204	chr3:51387879-51388904:+	Shared	0.00266447	unfavorable
RPL29-201	chr3:51994127-51995041:-	Shared	0.0097821	favorale
RPL29-201	chr3:51995107-51995424:-	Shared	0.0140342	favorale
RPL29-201	chr3:51995470-51995856:-	Shared	0.0491017	favorale
SELENOK-204	chr3:53886935-53888392:-	Shared	0.0340724	favorale
ARL6IP5-201	chr3:69085224-69101838:+	Shared	0.0354662	favorale
OSTC-201	chr4:108650795-108655563:+	Shared	0.0220947	unfavorable
OSTC-201	chr4:108657648-108667246:+	Unique	0.0121064	unfavorable
SNHG8-207	chr4:118279138-118279388:+	Shared	0.0224909	unfavorable
SNHG8-207	chr4:118279432-118279623:+	Shared	0.00394486	unfavorable
C4orf3-202	chr4:119298780-119300335:-	Shared	0.02747	unfavorable
RPS3A-201	chr4:151099715-151100484:+	Shared	0.0165146	favorale
RPS3A-201	chr4:151100589-151100974:+	Shared	0.0232199	favorale
RPS3A-201	chr4:151101163-151102870:+	Shared	0.0256702	favorale
RPS3A-201	chr4:151103080-151104176:+	Shared	0.0162323	favorale
RPS3A-201	chr4:151104287-151104471:+	Shared	0.00513623	favorale
C4orf48-201	chr4:2042825-2043860:+	Shared	0.0186742	favorale
UCHL1-201	chr4:41263292-41264102:+	Shared	0.0160074	unfavorable
UCHL1-201	chr4:41264162-41267986:+	Shared	0.00520711	unfavorable
OCIAD2-205	chr4:48885566-48892771:-	Shared	0.00104079	unfavorable
OCIAD2-205	chr4:48892890-48894005:-	Shared	0.004784	unfavorable
OCIAD2-205	chr4:48894054-48897803:-	Shared	0.00336831	unfavorable
OCIAD2-205	chr4:48897858-48899828:-	Shared	0.00350506	unfavorable
OCIAD2-205	chr4:48899926-48904483:-	Shared	0.00884403	unfavorable
OCIAD2-205	chr4:48904612-48906657:-	Shared	0.00456256	unfavorable
DANCR-201	chr4:52712528-52712823:+	Unique	0.00441198	favorale
MRPS18C-201	chr4:83456178-83456908:+	Shared	0.00678101	unfavorable
MRPS18C-201	chr4:83459798-83460972:+	Shared	0.0449522	favorale
SPP1-203	chr4:87975801-87976881:+	Shared	0.00956416	unfavorable
SPP1-201	chr4:87975801-87976881:+	Shared	0.00956416	unfavorable
SPP1-201	chr4:87976950-87977058:+	Shared	0.0123393	unfavorable
SPP1-203	chr4:87976950-87977058:+	Shared	0.0123393	unfavorable
SPP1-201	chr4:87977098-87980045:+	Shared	0.0123393	unfavorable
SPP1-203	chr4:87977098-87980045:+	Shared	0.0123393	unfavorable
SPP1-203	chr4:87980127-87980392:+	Shared	0.00569776	unfavorable
SPP1-203	chr4:87980435-87981474:+	Shared	0.00569776	unfavorable
H2AFZ-201	chr4:99948524-99948810:-	Shared	0.0456258	unfavorable
REEP5-202	chr5:112887184-112902379:-	Shared	0.0412333	unfavorable
REEP5-202	chr5:112902519-112921162:-	Shared	0.0412333	unfavorable
CXCL14-201	chr5:135571869-135574571:-	Shared	0.00736206	unfavorable
CXCL14-201	chr5:135574686-135578433:-	Shared	0.00165069	unfavorable
CXCL14-201	chr5:135578540-135578714:-	Shared	0.00891781	unfavorable
CYSTM1-201	chr5:140175286-140194445:+	Shared	0.00572402	unfavorable
CYSTM1-201	chr5:140194653-140243304:+	Shared	0.0344726	unfavorable
NDUFA2-201	chr5:140645679-140647255:-	Unique	0.0261988	unfavorable
CD74-202	chr5:150402251-150402562:-	Shared	0.0178258	unfavorable
CD74-201	chr5:150402251-150402562:-	Shared	0.0178258	unfavorable
CD74-201	chr5:150402626-150403120:-	Shared	0.00592435	unfavorable
CD74-202	chr5:150402626-150404679:-	Unique	0.0325096	unfavorable
CD74-201	chr5:150403313-150404679:-	Shared	0.00468292	unfavorable
CD74-202	chr5:150405181-150406258:-	Shared	0.0361331	unfavorable
CD74-201	chr5:150405181-150406258:-	Shared	0.0361331	unfavorable
CD74-202	chr5:150406322-150406880:-	Shared	0.0463869	unfavorable
CD74-201	chr5:150406322-150406880:-	Shared	0.0463869	unfavorable
CD74-201	chr5:150406961-150407151:-	Shared	0.0426355	unfavorable
CD74-202	chr5:150406961-150407151:-	Shared	0.0426355	unfavorable
RPS14-203	chr5:150445686-150446801:-	Shared	0.0442153	favorale
RPS14-205	chr5:150445686-150446801:-	Shared	0.0442153	favorale
RPS14-203	chr5:150446964-150447584:-	Shared	0.0447539	favorale
PTTG1-201	chr5:160421892-160422301:+	Shared	0.0288025	unfavorable
PTTG1-201	chr5:160422404-160422708:+	Shared	0.0293504	unfavorable
PTTG1-201	chr5:160422894-160424236:+	Shared	0.0140905	unfavorable
PTTG1-201	chr5:160424331-160427714:+	Shared	0.0129148	unfavorable
PTTG1-201	chr5:160427874-160428601:+	Shared	0.0120892	unfavorable
ATP6V0E1-203	chr5:172983965-172994774:+	Shared	0.0201449	unfavorable
ATP6V0E1-203	chr5:173020368-173034398:+	Shared	0.0381217	unfavorable
PRELID1-201	chr5:177304851-177305870:+	Shared	0.0344652	favorale
PRELID1-201	chr5:177306177-177306421:+	Shared	0.0337395	unfavorable
NDUFS6-201	chr5:1801550-1802320:+	Shared	0.00488832	unfavorable
NDUFS6-201	chr5:1802375-1814338:+	Shared	0.00399492	unfavorable
RACK1-210	chr5:181237043-181237608:-	Shared	0.0400435	favorale
RACK1-233	chr5:181237043-181237608:-	Shared	0.0400435	favorale
RACK1-233	chr5:181237720-181238098:-	Shared	0.0430477	favorale
RACK1-210	chr5:181237720-181238098:-	Shared	0.0430477	favorale
RACK1-210	chr5:181238240-181239066:-	Shared	0.00756406	favorale
RACK1-210	chr5:181239178-181239486:-	Shared	0.0367942	favorale
NDUFS6-201	chr5:1814462-1815850:+	Unique	0.00784387	unfavorable
PDCD6-201	chr5:271822-272710:+	Shared	0.0281893	unfavorable
PDCD6-201	chr5:304222-306601:+	Shared	0.0387102	unfavorable
PDCD6-201	chr5:306761-311292:+	Shared	0.00421072	unfavorable
RPL37-201	chr5:40834266-40834470:-	Shared	0.0334723	favorale
NDUFS4-201	chr5:53646406-53658550:+	Shared	0.0133479	unfavorable
BTF3-201	chr5:73498559-73499133:+	Shared	0.0327436	favorale
BTF3-201	chr5:73499203-73502487:+	Shared	0.0123727	favorale
BTF3-201	chr5:73502602-73502915:+	Shared	0.00469266	favorale
BTF3-201	chr5:73503118-73504346:+	Shared	0.00659485	favorale
RPS23-201	chr5:82277853-82278319:-	Shared	0.0186224	favorale
TMEM14B-202	chr6:10747882-10749201:+	Shared	0.0470753	unfavorable
TMEM14B-202	chr6:10749269-10749621:+	Shared	0.0190749	unfavorable
FAM229B-201	chr6:112087721-112097040:+	Unique	0.0423331	favorale
FAM229B-201	chr6:112097202-112099269:+	Shared	0.032296	favorale
FABP7-202	chr6:122779868-122780290:+	Shared	0.0144129	unfavorable
FABP7-202	chr6:122780464-122781092:+	Shared	0.00509159	unfavorable
FABP7-202	chr6:122781195-122783716:+	Unique	0.00435144	unfavorable
RPS12-201	chr6:132815089-132816460:+	Unique	0.0461275	favorale
RPS12-202	chr6:132815225-132816460:+	Unique	0.00557565	favorale
RPS12-202	chr6:132816564-132816959:+	Shared	0.0287082	favorale
RPS12-201	chr6:132816564-132816959:+	Shared	0.0287082	favorale
GTF2H5-201	chr6:158170539-158191976:+	Unique	0.0189371	unfavorable
HLA-A-203	chr6:29943027-29943267:+	Shared	0.0210494	unfavorable
HLA-A-203	chr6:29945282-29945450:+	Shared	0.00870553	unfavorable
HLA-C-201	chr6:31270086-31270209:-	Shared	0.0176267	unfavorable
HLA-C-201	chr6:31270486-31271072:-	Shared	0.00986047	unfavorable
HLA-C-201	chr6:31271349-31271598:-	Shared	0.0229608	favorale
HLA-C-201	chr6:31271869-31271998:-	Shared	0.0378593	favorale
CLIC1-208	chr6:31731004-31732216:-	Shared	0.0205007	unfavorable
CLIC1-208	chr6:31732399-31733565:-	Shared	0.0170164	unfavorable
CLIC1-208	chr6:31733673-31733835:-	Shared	0.0231556	unfavorable
CLIC1-208	chr6:31733962-31734153:-	Shared	0.0231556	unfavorable
CLIC1-208	chr6:31734264-31736261:-	Shared	0.0165511	unfavorable
LSM2-208	chr6:31798050-31798476:-	Shared	0.0362852	favorale
LSM2-208	chr6:31806143-31806754:-	Shared	0.00024511	favorale
TUBB2B-201	chr6:3226670-3227486:-	Unique	0.0191803	unfavorable
HLA-DRB1-201	chr6:32579105-32580246:-	Unique	0.0229535	unfavorable
HLA-DRB1-201	chr6:32580271-32580745:-	Unique	0.0202262	unfavorable
HLA-DRB1-201	chr6:32580857-32581556:-	Unique	0.00647437	unfavorable
PSMB9-207	chr6:32854290-32856137:+	Shared	0.0484443	favorale
PSMB9-207	chr6:32856206-32857262:+	Shared	0.0233788	favorale
PSMB9-207	chr6:32857395-32858004:+	Shared	0.04877	favorale
PSMB9-207	chr6:32858135-32858363:+	Shared	0.0403288	favorale
TOMM6-202	chr6:41789337-41789530:+	Unique	0.034743	favorale
EEF1A1-202	chr6:73518611-73518697:-	Shared	0.0260324	favorale
EEF1A1-201	chr6:73518611-73518697:-	Shared	0.0260324	favorale
EEF1A1-202	chr6:73518849-73518931:-	Shared	0.00595489	favorale
EEF1A1-201	chr6:73518849-73518931:-	Shared	0.00595489	favorale
EEF1A1-202	chr6:73519229-73519336:-	Shared	0.00731534	favorale
EEF1A1-201	chr6:73519229-73519336:-	Shared	0.00731534	favorale
EEF1A1-202	chr6:73519517-73519882:-	Shared	0.000799381	favorale
EEF1A1-201	chr6:73519517-73519882:-	Shared	0.000799381	favorale
EEF1A1-201	chr6:73520057-73520999:-	Shared	0.00423952	favorale
HMGN3-201	chr6:79201727-79202316:-	Unique	0.0286059	unfavorable
LAMTOR4-201	chr7:100153518-100153866:+	Shared	0.0239629	unfavorable
TSC22D4-203	chr7:100467169-100467551:-	Shared	0.0342951	unfavorable
TSC22D4-203	chr7:100467601-100467694:-	Shared	0.0131574	unfavorable
ZNHIT1-201	chr7:101218218-101222603:+	Unique	0.00595248	unfavorable
ZNHIT1-201	chr7:101223557-101223672:+	Shared	0.0304392	unfavorable
ZNHIT1-201	chr7:101223843-101223936:+	Shared	0.0329997	unfavorable
FIS1-201	chr7:101240248-101240829:-	Shared	0.041377	unfavorable
FIS1-201	chr7:101240907-101244006:-	Shared	0.0287019	unfavorable
LSM8-201	chr7:118184255-118185653:+	Unique	0.00075103	unfavorable
LSM8-201	chr7:118185695-118188277:+	Shared	0.00926979	unfavorable
LSM8-201	chr7:118188406-118191911:+	Shared	0.00930031	unfavorable
ATP6V1F-201	chr7:128863063-128865376:+	Unique	0.034606	unfavorable
STMP1-202	chr7:135662595-135672752:+	Shared	0.038168	unfavorable
NDUFB2-201	chr7:140703011-140704859:+	Shared	0.0176751	unfavorable
NDUFB2-201	chr7:140704964-140706562:+	Shared	0.0341098	unfavorable
SSBP1-201	chr7:141743702-141743901:+	Shared	0.0107483	unfavorable
SSBP1-201	chr7:141743990-141745495:+	Shared	0.0186165	unfavorable
SSBP1-201	chr7:141745585-141750310:+	Shared	0.0318926	favorale
GSTK1-201	chr7:143263586-143264085:+	Shared	0.00392993	unfavorable
GSTK1-201	chr7:143264168-143264547:+	Shared	0.00504809	unfavorable
GSTK1-201	chr7:143264677-143264991:+	Shared	0.00755987	unfavorable
GSTK1-201	chr7:143265093-143265260:+	Shared	0.00654457	unfavorable
GSTK1-201	chr7:143265297-143267616:+	Shared	0.00531968	unfavorable
GSTK1-201	chr7:143267734-143268090:+	Shared	0.00499447	unfavorable
GSTK1-201	chr7:143268185-143268787:+	Shared	0.00942887	unfavorable
RHEB-201	chr7:151467212-151470570:-	Shared	0.0189566	unfavorable
RHEB-201	chr7:151470653-151471393:-	Shared	0.0164566	unfavorable
RHEB-201	chr7:151471442-151471548:-	Shared	0.0300413	unfavorable
TOMM7-201	chr7:22813186-22817999:-	Shared	0.00705009	unfavorable
TOMM7-201	chr7:22818049-22822676:-	Shared	0.00398261	unfavorable
PSMA2-201	chr7:42917691-42917777:-	Shared	0.019261	unfavorable
PSMA2-201	chr7:42926669-42927382:-	Shared	0.0219021	unfavorable
H2AFV-202	chr7:44834563-44835528:-	Shared	0.00450019	unfavorable
H2AFV-202	chr7:44835659-44840898:-	Shared	0.0021454	unfavorable
H2AFV-202	chr7:44841013-44843276:-	Shared	0.00216893	unfavorable
H2AFV-202	chr7:44843355-44847968:-	Shared	0.000145942	unfavorable
SEC61G-201	chr7:54752421-54755778:-	Shared	0.00841393	unfavorable
SEC61G-201	chr7:54755882-54757494:-	Shared	0.00214852	unfavorable
ACTB-217	chr7:5527892-5528003:-	Shared	0.047288	unfavorable
ACTB-217	chr7:5528186-5528280:-	Shared	0.0316208	favorale
ACTB-217	chr7:5529664-5530523:-	Shared	0.0170382	unfavorable
CHCHD2-201	chr7:56101862-56102866:-	Unique	0.0230253	favorale
CHCHD2-201	chr7:56103012-56104225:-	Shared	0.0295001	favorale
HSPB1-201	chr7:76303077-76303801:+	Shared	0.00377391	unfavorable
HSPB1-203	chr7:76303866-76303983:+	Shared	0.00311986	unfavorable
HSPB1-201	chr7:76303866-76303983:+	Shared	0.00311986	unfavorable
SRI-201	chr7:88218943-88219975:-	Shared	0.0484657	favorale
GNG11-201	chr7:93922234-93926090:+	Unique	0.0276502	unfavorable
SEM1-201	chr7:96688967-96694797:-	Unique	0.0302521	unfavorable
SEM1-201	chr7:96694892-96709687:-	Shared	0.00141066	unfavorable
BRI3-201	chr7:98281938-98282350:+	Shared	0.0117301	unfavorable
BRI3-201	chr7:98282454-98291110:+	Shared	0.0185845	unfavorable
ATP5MF-203	chr7:99458356-99459146:-	Shared	0.00892113	unfavorable
ATP5MF-203	chr7:99459264-99460085:-	Shared	0.0147686	unfavorable
POLR2K-201	chr8:100150710-100151346:+	Shared	0.0215462	unfavorable
POLR2K-201	chr8:100151417-100151823:+	Shared	0.0044476	unfavorable
POLR2K-201	chr8:100151917-100153293:+	Unique	0.0223238	unfavorable
BAALC-203	chr8:103213086-103227988:+	Shared	0.0087711	favorale
EEF1D-202	chr8:143581155-143581228:-	Shared	0.0410343	favorale
EEF1D-202	chr8:143581329-143586218:-	Shared	0.0340682	favorale
EEF1D-202	chr8:143586291-143586728:-	Shared	0.00708747	favorale
EEF1D-202	chr8:143586853-143597347:-	Shared	0.0250696	favorale
VPS28-201	chr8:144425773-144426025:-	Shared	0.00670752	unfavorable
VPS28-201	chr8:144426064-144426179:-	Shared	0.0369597	unfavorable
PDLIM2-216	chr8:22589375-22589595:+	Shared	0.0482383	unfavorable
CLU-201	chr8:27598251-27598459:-	Shared	0.000165541	unfavorable
CLU-215	chr8:27598251-27598459:-	Shared	0.000165541	unfavorable
CLU-208	chr8:27598251-27598459:-	Shared	0.000165541	unfavorable
CLU-208	chr8:27598636-27599779:-	Shared	0.0222033	unfavorable
CLU-201	chr8:27598636-27599779:-	Shared	0.0222033	unfavorable
CLU-215	chr8:27598636-27599779:-	Shared	0.0222033	unfavorable
CLU-201	chr8:27610601-27614654:-	Shared	0.0352805	unfavorable
EIF4EBP1-201	chr8:38057261-38059903:+	Shared	0.0342685	unfavorable
RPS20-201	chr8:56074160-56074380:-	Shared	0.00662289	unfavorable
SNHG6-201	chr8:66922115-66922613:-	Unique	0.01303	favorale
SNHG6-203	chr8:66922726-66925436:-	Shared	0.0036137	favorale
SNHG6-201	chr8:66922726-66925436:-	Shared	0.0036137	favorale
RBIS-213	chr8:85215038-85217385:-	Shared	0.0434449	unfavorable
RPL30-201	chr8:98041851-98042644:-	Shared	0.00900074	favorale
RPL30-209	chr8:98041851-98042644:-	Shared	0.00900074	favorale
RPL30-209	chr8:98042776-98044942:-	Shared	0.00366766	favorale
RPL30-201	chr8:98042776-98044942:-	Shared	0.00366766	favorale
RPL30-209	chr8:98045089-98045346:-	Shared	0.00173469	favorale
RPL30-201	chr8:98045089-98045346:-	Shared	0.00173469	favorale
RPL30-201	chr8:98045400-98045507:-	Shared	0.00162096	favorale
COX6C-205	chr8:99878266-99887489:-	Shared	0.00744898	unfavorable
COX6C-201	chr8:99878266-99887489:-	Shared	0.00744898	unfavorable
COX6C-205	chr8:99887619-99891907:-	Shared	0.00791236	unfavorable
COX6C-201	chr8:99887619-99891907:-	Shared	0.00791236	unfavorable
COX6C-205	chr8:99892053-99893638:-	Shared	0.0107097	unfavorable
TXN-202	chr9:110244220-110244777:-	Shared	0.0117551	unfavorable
TXN-202	chr9:110244844-110250819:-	Unique	0.0104078	unfavorable
TXN-202	chr9:110250880-110251357:-	Unique	0.00746899	unfavorable
TXN-202	chr9:110251463-110256411:-	Shared	0.00541147	unfavorable
GNG10-201	chr9:111661716-111666814:+	Unique	0.0107822	unfavorable
GNG10-201	chr9:111666947-111669268:+	Unique	0.0261601	unfavorable
RPL35-203	chr9:124858068-124860182:-	Unique	0.0289751	favorale
RPL35-201	chr9:124858068-124860182:-	Unique	0.0289751	favorale
RPL35-203	chr9:124860265-124861418:-	Shared	0.0186403	favorale
RPL35-201	chr9:124860265-124861418:-	Shared	0.0186403	favorale
RPL7A-202	chr9:133348247-133348921:+	Shared	0.00779311	favorale
RPL7A-202	chr9:133349043-133349550:+	Shared	0.00229432	favorale
RPL7A-202	chr9:133349701-133349911:+	Shared	0.00104926	favorale
RPL7A-202	chr9:133350053-133350239:+	Shared	0.00491916	favorale
RPL7A-202	chr9:133350320-133350596:+	Shared	0.00717289	favorale
RPL7A-202	chr9:133350728-133351001:+	Shared	0.035663	favorale
RPL7A-202	chr9:133351072-133351261:+	Shared	0.0173515	favorale
EDF1-201	chr9:136862346-136862905:-	Shared	0.0338046	unfavorable
EDF1-201	chr9:136863000-136863287:-	Shared	0.00982845	unfavorable
EDF1-201	chr9:136863449-136863819:-	Shared	0.0490916	unfavorable
EDF1-201	chr9:136863872-136866180:-	Shared	0.0479263	favorale
MRPL41-201	chr9:137551979-137552073:+	Unique	0.000287404	unfavorable
RPS6-204	chr9:19376652-19378367:-	Shared	0.0343199	favorale
RPS6-203	chr9:19376652-19378367:-	Shared	0.0343199	favorale
RPS6-204	chr9:19378515-19378707:-	Shared	0.0374754	favorale
RPS6-203	chr9:19378515-19378707:-	Shared	0.0374754	favorale
DCTN3-201	chr9:34614769-34616029:-	Shared	0.043483	favorale
BEX3-201	chrX:103376614-103377027:+	Shared	0.0485324	unfavorable
BEX3-204	chrX:103376614-103377027:+	Shared	0.0485324	unfavorable
BEX3-204	chrX:103377107-103377462:+	Unique	0.0139973	favorale
BEX3-201	chrX:103377107-103377509:+	Unique	0.00807595	unfavorable
SSR4-203	chrX:153794755-153796433:+	Shared	0.0276614	unfavorable
SSR4-203	chrX:153797533-153797724:+	Shared	0.0177315	unfavorable
SSR4-203	chrX:153797815-153798070:+	Shared	0.0119603	unfavorable
SSR4-203	chrX:153798137-153798328:+	Shared	0.0153296	unfavorable
NAA10-208	chrX:153930224-153930762:-	Shared	0.0147262	favorale
NAA10-208	chrX:153930848-153932070:-	Shared	0.0106983	favorale
NAA10-208	chrX:153932116-153932315:-	Unique	0.0199191	favorale
NAA10-208	chrX:153932432-153932538:-	Unique	0.0199191	favorale
NAA10-208	chrX:153932585-153933942:-	Unique	0.0207437	favorale
NAA10-208	chrX:153934002-153934376:-	Unique	0.00899419	favorale
NAA10-208	chrX:153934476-153934883:-	Unique	0.00693585	favorale
RPL10-201	chrX:154399397-154399486:+	Shared	0.00307515	favorale
RPL10-201	chrX:154399595-154399802:+	Shared	0.014275	favorale
RPL10-201	chrX:154399942-154400463:+	Shared	0.00791162	favorale
RPL10-201	chrX:154400627-154400701:+	Shared	0.033376	favorale
PRDX4-202	chrX:23671647-23674989:+	Shared	0.0214899	unfavorable
PRDX4-202	chrX:23675107-23679164:+	Shared	0.0311822	unfavorable
PRDX4-202	chrX:23683706-23686284:+	Unique	0.0311406	unfavorable
SAT1-204	chrX:23783418-23783657:+	Shared	0.0201578	unfavorable
SAT1-204	chrX:23783710-23783799:+	Shared	0.0284445	unfavorable
SAT1-204	chrX:23785430-23785519:+	Shared	0.0218552	unfavorable
SAT1-204	chrX:23785561-23785685:+	Shared	0.0309955	unfavorable
CD99-205	chrX:2691428-2714421:+	Shared	0.0316694	unfavorable
CD99-205	chrX:2714455-2717604:+	Shared	0.0200053	unfavorable
CD99-205	chrX:2717653-2719660:+	Shared	0.0197066	unfavorable
CD99-205	chrX:2719706-2720355:+	Shared	0.0197066	unfavorable
CD99-205	chrX:2720425-2722626:+	Shared	0.021189	unfavorable
CD99-205	chrX:2722675-2723313:+	Shared	0.0177119	unfavorable
CD99-205	chrX:2723365-2726259:+	Shared	0.0149173	unfavorable
CD99-205	chrX:2726374-2738199:+	Unique	0.00813269	unfavorable
CD99-205	chrX:2738257-2740778:+	Shared	0.0190688	unfavorable
TIMP1-201	chrX:47582475-47583407:+	Unique	0.00104887	unfavorable
TIMP1-201	chrX:47583537-47584935:+	Shared	0.00145337	unfavorable
TIMP1-201	chrX:47585016-47585204:+	Shared	0.00102199	unfavorable
TIMP1-201	chrX:47585332-47585542:+	Unique	0.00102199	unfavorable
TIMP1-204	chrX:47585668-47586520:+	Shared	0.00102199	unfavorable
TIMP1-201	chrX:47585668-47586520:+	Shared	0.00102199	unfavorable
UXT-201	chrX:47657864-47658829:-	Shared	0.0192043	favorale
RPS4X-201	chrX:72273390-72273800:-	Shared	0.0243987	favorale
RPS4X-201	chrX:72273973-72275052:-	Unique	0.0243987	favorale
RPS4X-201	chrX:72275151-72275543:-	Shared	0.0390357	favorale
COX7B-204	chrX:77902768-77905183:+	Shared	0.0218532	unfavorable
