# Supplementary material for: Spatial transcriptomics reveals niche-specific enrichment and vulnerabilities of radial glial stem-like cells in malignant gliomas
Source: Nat Commun. 2023 Feb 23;14:1028. doi: 10.1038/s41467-023-36707-6 (PMC9950149; doi:10.1038/s41467-023-36707-6)
Supplement: Supplementary file 10 — Supplementary Data 7 [file 41467_2023_36707_MOESM10_ESM.xlsx]

## Sheet: Supplementary Data 7
Supplementary Data 7: A list of RG-Vs-AC-specific genes based on Bhaduri et al. GBM scRNA-seq.
(FindMarkers function: avg_log2FC > 0.5 & p_val_adj < 0.05)
p_val: p_val (unadjusted)
avg_log2FC: log fold-chage of the average expression between the two cluster. Positive values indicate that the feature is more highly expressed in the first cluster.
pct.1: The percentage of spots where the feature is detected in the first cluster.
pct.2: The percentage of spots where the feature is detected in all others cluster.
p_val_adj: Adjusted p-value, based on bonferroni correction using all features in the dataset.
gene	p_val	avg_log2FC	pct.1	pct.2	p_val_adj
VEGFA	6.51936e-70	3.1928	0.871	0.161	3.80698e-65
TMSB10	1.26615e-67	3.39157	0.961	0.717	7.39368e-63
IGFBP5	7.61836e-58	3.56358	0.803	0.156	4.44874e-53
CALD1	3.85765e-53	1.78263	0.885	0.433	2.25268e-48
FOS	3.78041e-52	2.27094	0.933	0.694	2.20757e-47
EGR1	1.33304e-50	2.02178	0.859	0.317	7.78427e-46
SERPINE1	1.12873e-47	2.72891	0.654	0.022	6.59124e-43
RPL18A	2.56717e-46	1.35031	0.961	0.906	1.4991e-41
PGK1	5.95213e-46	1.99655	0.855	0.472	3.47575e-41
LGALS3	3.61438e-44	2.14394	0.934	0.744	2.11062e-39
TCIM	1.23471e-43	2.44095	0.723	0.183	7.21009e-39
MT2A	2.04064e-43	3.14546	0.975	0.961	1.19163e-38
RPS19	3.24459e-42	1.19435	0.986	0.933	1.89468e-37
RPS28	3.36634e-42	1.64827	0.971	0.878	1.96577e-37
RPL36	7.68635e-42	1.61052	0.976	0.861	4.48844e-37
KLF6	1.06118e-41	1.95339	0.768	0.294	6.19677e-37
RPL37A	2.23727e-41	1.71105	0.969	0.944	1.30645e-36
RPL10	2.90849e-41	1.09497	0.991	0.961	1.69841e-36
RPS8	1.40348e-40	1.20394	0.967	0.917	8.19561e-36
RPS18	2.0233e-40	1.31832	0.978	0.956	1.18151e-35
RPS15A	2.2984e-40	1.38944	0.96	0.867	1.34215e-35
HILPDA	4.69345e-40	2.82889	0.714	0.244	2.74074e-35
JUN	1.14364e-39	1.79557	0.92	0.739	6.67828e-35
LDHA	2.59395e-38	1.67943	0.873	0.672	1.51474e-33
RPL12	3.81291e-38	1.31416	0.966	0.922	2.22655e-33
CA12	1.19411e-37	1.51483	0.605	0.056	6.97302e-33
ADM	4.2374e-37	2.31557	0.724	0.25	2.47443e-32
RPLP2	4.56513e-37	1.387	0.978	0.928	2.66581e-32
RPS16	1.05428e-36	1.31533	0.944	0.839	6.15649e-32
RPS20	1.32699e-36	1.42392	0.937	0.861	7.74894e-32
NRN1	8.87851e-36	1.97772	0.591	0.094	5.1846e-31
RPS15	1.5419e-35	1.08439	0.969	0.961	9.00391e-31
CLIC1	4.77563e-35	1.39861	0.748	0.333	2.78873e-30
IGFBP2	8.17291e-35	1.72055	0.608	0.083	4.77257e-30
RND3	1.19469e-34	1.61811	0.601	0.094	6.97641e-30
RPS21	1.05859e-33	1.52618	0.895	0.678	6.18164e-29
RPL41	1.39378e-33	1.25902	0.996	0.983	8.139e-29
DNAJB1	1.61335e-33	1.70597	0.777	0.444	9.42113e-29
ATF3	2.69798e-33	1.68681	0.6	0.094	1.57548e-28
RPL32	6.64296e-33	1.28999	0.969	0.928	3.87916e-28
HSPA5	6.95627e-33	1.99435	0.709	0.328	4.06211e-28
RPL9	8.36178e-33	0.969942	0.961	0.922	4.88286e-28
PTMA	1.01426e-32	1.05778	0.951	0.85	5.92275e-28
SEC61G	3.30495e-32	2.09303	0.79	0.494	1.92993e-27
NAMPT	6.56561e-32	1.55375	0.878	0.656	3.83399e-27
RPS27	7.62686e-32	1.57864	0.972	0.922	4.4537e-27
RPL39	8.20342e-32	1.62452	0.954	0.85	4.79039e-27
PDPN	8.91016e-32	1.68683	0.696	0.322	5.20309e-27
FXYD5	9.36153e-32	1.4012	0.547	0.05	5.46667e-27
RPS29	9.86132e-32	1.25819	0.961	0.894	5.75852e-27
RPL14	1.32103e-31	0.976695	0.949	0.867	7.71416e-27
FOSB	1.72074e-31	1.74426	0.697	0.25	1.00482e-26
RPL35	2.50492e-31	1.45242	0.944	0.867	1.46275e-26
MT1X	2.9058e-31	2.99459	0.809	0.511	1.69684e-26
DUSP1	5.87394e-31	2.13265	0.66	0.228	3.43009e-26
RPL30	2.68123e-30	1.35726	0.934	0.856	1.56571e-25
CYR61	4.08505e-29	1.98902	0.715	0.372	2.38547e-24
RPL27A	8.45832e-29	0.959325	0.964	0.9	4.93924e-24
LOX	1.99836e-28	1.97686	0.466	0.017	1.16694e-23
RPL28	4.69969e-28	0.987206	0.939	0.867	2.74439e-23
CALU	6.95916e-28	1.26592	0.744	0.456	4.0638e-23
RPL29	1.16708e-27	0.837128	0.956	0.917	6.81515e-23
CAV1	3.33189e-27	1.7696	0.508	0.078	1.94566e-22
ANXA1	3.90962e-27	1.40865	0.811	0.528	2.28302e-22
RPS5	4.37621e-27	1.00347	0.928	0.867	2.55549e-22
TPM4	4.68235e-27	1.34222	0.613	0.244	2.73426e-22
ZFAS1	9.1265e-27	1.30223	0.82	0.6	5.32942e-22
ZYX	1.22607e-26	1.29195	0.595	0.194	7.15962e-22
ARL4C	1.30698e-26	1.45645	0.578	0.167	7.63211e-22
CAVIN1	2.41711e-26	1.15529	0.542	0.128	1.41147e-21
HSP90AB1	2.10118e-25	1.04687	0.897	0.722	1.22698e-20
RPS27A	3.39049e-25	0.888146	0.974	0.961	1.97988e-20
GAP43	5.54711e-25	1.72378	0.791	0.644	3.23923e-20
SPOCD1	7.45343e-25	1.45333	0.583	0.222	4.35243e-20
RPL35A	1.99977e-24	1.18578	0.939	0.883	1.16777e-19
RPL37	2.27733e-24	1.47576	0.924	0.856	1.32985e-19
RPL24	2.92156e-24	1.00199	0.932	0.839	1.70605e-19
ARL4A	4.15966e-24	1.19292	0.494	0.089	2.42903e-19
VIM	5.23347e-24	1.37512	0.986	0.989	3.05608e-19
IGFBP3	1.00251e-23	3.00338	0.408	0.017	5.85417e-19
CBX3	1.18531e-23	1.03077	0.798	0.572	6.9216e-19
RPS12	1.63185e-23	0.942404	0.962	0.906	9.52919e-19
SLC2A3	2.37696e-23	1.42677	0.463	0.061	1.38803e-18
CYTOR	1.26509e-22	1.07559	0.478	0.078	7.38751e-18
CD44	1.27349e-22	1.3471	0.777	0.617	7.43652e-18
FAU	1.58306e-22	0.965326	0.943	0.883	9.24429e-18
LGALS1	1.91237e-22	1.03822	0.949	0.922	1.11673e-17
RPS23	2.04372e-22	0.943908	0.947	0.883	1.19343e-17
RPS7	3.06494e-22	0.895825	0.937	0.872	1.78977e-17
TOMM7	8.97683e-22	1.32637	0.901	0.806	5.24202e-17
ENO2	1.92122e-21	1.19746	0.603	0.289	1.1219e-16
RGS2	2.33269e-21	1.30811	0.428	0.056	1.36218e-16
RPS13	4.30977e-21	0.965083	0.946	0.856	2.51669e-16
TNC	5.89086e-21	1.34664	0.652	0.367	3.43997e-16
GAS5	6.49261e-21	1.47123	0.715	0.5	3.79136e-16
PPIA	6.86659e-21	0.739717	0.919	0.839	4.00974e-16
RPL38	1.37488e-20	1.17747	0.907	0.844	8.02861e-16
EIF4EBP1	2.15958e-20	1.206	0.452	0.1	1.26109e-15
TAF1D	4.15381e-20	1.01235	0.564	0.211	2.42562e-15
RPS25	4.28909e-20	1.04262	0.927	0.878	2.50461e-15
S100A11	4.50747e-20	2.03372	0.58	0.311	2.63214e-15
FAM20C	4.62349e-20	1.29525	0.535	0.194	2.69989e-15
RPL26	5.17878e-20	1.08234	0.91	0.867	3.02415e-15
GAPDH	5.22802e-20	1.21711	0.996	1	3.0529e-15
ERO1A	7.24653e-20	1.31843	0.481	0.15	4.23161e-15
NNMT	1.08293e-19	1.7152	0.416	0.072	6.32376e-15
RPLP1	1.14143e-19	0.769487	0.985	0.939	6.6654e-15
JUNB	1.60374e-19	1.5245	0.772	0.594	9.36503e-15
VMP1	1.74455e-19	1.28306	0.645	0.389	1.01873e-14
MCL1	2.17934e-19	1.1435	0.756	0.6	1.27263e-14
YBX3	2.49392e-19	1.08345	0.636	0.339	1.45632e-14
RPS14	4.44041e-19	0.762706	0.972	0.917	2.59297e-14
NFKBIZ	4.66933e-19	1.33669	0.482	0.15	2.72666e-14
ANXA2	5.13868e-19	1.06383	0.823	0.689	3.00073e-14
APP	6.38544e-19	0.932593	0.697	0.422	3.72877e-14
ACTB	8.98435e-19	1.13904	0.992	0.983	5.24641e-14
GLIPR1	1.57431e-18	0.988824	0.413	0.078	9.1932e-14
SMIM3	2.45399e-18	0.912523	0.469	0.15	1.43301e-13
TMSB4X	2.89099e-18	1.051	0.981	0.978	1.6882e-13
LIMA1	6.4523e-18	0.984366	0.522	0.217	3.76782e-13
RPL23	8.07897e-18	1.16662	0.825	0.739	4.71771e-13
PRDX4	1.34477e-17	0.958331	0.657	0.411	7.8528e-13
RPL36A	2.11549e-17	1.18262	0.643	0.394	1.23534e-12
BTG1	3.68281e-17	1.08686	0.703	0.483	2.15057e-12
PABPC1	3.78187e-17	0.882492	0.811	0.711	2.20842e-12
P4HA1	3.96792e-17	0.971001	0.533	0.25	2.31706e-12
TMEM45A	5.2723e-17	0.836953	0.359	0.05	3.07876e-12
KCNQ1OT1	5.38614e-17	1.09348	0.39	0.072	3.14523e-12
APLN	6.16369e-17	1.40436	0.346	0.039	3.59929e-12
IER2	1.02606e-16	1.35619	0.577	0.3	5.99165e-12
SEZ6L2	1.1698e-16	0.906715	0.355	0.044	6.83106e-12
PTX3	1.51864e-16	1.43357	0.366	0.061	8.8681e-12
RPL27	1.57202e-16	0.945291	0.888	0.844	9.1798e-12
VKORC1	3.17554e-16	1.00166	0.626	0.4	1.85436e-11
MALAT1	3.34053e-16	0.693093	0.996	0.994	1.9507e-11
SNHG6	3.81596e-16	1.01632	0.731	0.567	2.22833e-11
CHPF	3.93091e-16	0.903929	0.545	0.278	2.29545e-11
TUBA1C	4.52457e-16	0.813424	0.499	0.189	2.64212e-11
GBE1	5.55302e-16	0.983993	0.418	0.122	3.24269e-11
MEG3	5.79971e-16	1.62726	0.43	0.128	3.38674e-11
FOSL2	6.1983e-16	0.834609	0.386	0.083	3.6195e-11
RPS10	6.61328e-16	0.962545	0.814	0.683	3.86183e-11
SNHG5	7.25107e-16	1.00506	0.75	0.606	4.23426e-11
TXNIP	8.03207e-16	1.40811	0.421	0.128	4.69033e-11
S100A10	1.74951e-15	1.15654	0.832	0.717	1.02163e-10
CEBPD	2.36859e-15	1.55582	0.626	0.383	1.38314e-10
MYADM	2.70676e-15	0.763108	0.365	0.078	1.58061e-10
CREB5	3.09993e-15	0.800908	0.366	0.072	1.8102e-10
COL1A2	3.26982e-15	1.82931	0.337	0.05	1.90941e-10
RPS17	3.48662e-15	0.983086	0.713	0.528	2.03601e-10
RBMS1	3.73785e-15	0.651039	0.381	0.078	2.18272e-10
SNRPB	4.16811e-15	0.914264	0.533	0.289	2.43397e-10
TUBB6	5.11804e-15	0.957445	0.426	0.15	2.98868e-10
GRB10	5.66287e-15	0.989005	0.311	0.033	3.30684e-10
UBC	7.65834e-15	0.792388	0.939	0.839	4.47209e-10
SYTL2	1.00777e-14	0.748207	0.421	0.133	5.88486e-10
ACTG1	1.14669e-14	1.13672	0.929	0.967	6.69611e-10
RNF24	1.57291e-14	0.994944	0.453	0.183	9.18504e-10
RPL34	1.58547e-14	0.853087	0.957	0.95	9.25835e-10
HSP90B1	1.618e-14	1.25024	0.727	0.567	9.44833e-10
YWHAG	1.64316e-14	0.839606	0.543	0.294	9.59522e-10
SOCS3	1.80916e-14	1.68571	0.525	0.267	1.05646e-09
ZDHHC9	1.94484e-14	0.695188	0.405	0.122	1.13569e-09
MYC	2.21274e-14	1.27975	0.458	0.178	1.29213e-09
IFRD1	2.36711e-14	0.982266	0.646	0.467	1.38228e-09
KLF4	2.4973e-14	1.03836	0.344	0.067	1.4583e-09
BCAT1	3.11634e-14	0.683422	0.297	0.028	1.81978e-09
MYL6	3.55752e-14	0.644254	0.933	0.894	2.07742e-09
TMEM158	3.60241e-14	0.832194	0.316	0.044	2.10363e-09
RPL31	3.72464e-14	1.01553	0.918	0.9	2.17501e-09
NDUFS5	3.7421e-14	0.93221	0.794	0.706	2.1852e-09
UBA52	3.81303e-14	0.846262	0.901	0.889	2.22662e-09
TAGLN	4.09216e-14	2.37798	0.433	0.172	2.38962e-09
ACTN1	4.16538e-14	0.913735	0.636	0.422	2.43237e-09
SERPINH1	5.6955e-14	0.805012	0.373	0.111	3.32589e-09
JUND	5.87487e-14	1.03679	0.511	0.244	3.43063e-09
RPS11	6.5477e-14	0.727236	0.863	0.806	3.82353e-09
CCNL1	6.82471e-14	0.809685	0.671	0.478	3.98529e-09
TXN	7.47292e-14	1.05582	0.711	0.606	4.36381e-09
ZFP36L1	1.05829e-13	1.11476	0.843	0.811	6.17991e-09
MIDN	1.20292e-13	0.751488	0.546	0.283	7.02447e-09
UCHL1	1.30628e-13	0.801878	0.39	0.117	7.62803e-09
ATP6V1F	1.33377e-13	0.775791	0.767	0.644	7.78854e-09
LY96	1.4918e-13	0.778479	0.291	0.033	8.71134e-09
BRD4	1.91121e-13	0.810267	0.451	0.194	1.11605e-08
RPS26	2.34726e-13	0.827309	0.829	0.783	1.37068e-08
SEM1	2.41154e-13	0.994119	0.715	0.589	1.40822e-08
SLC2A1	2.65737e-13	0.83756	0.339	0.078	1.55177e-08
HSPA1B	2.804e-13	1.17268	0.55	0.317	1.6374e-08
PPP1R15A	3.07361e-13	1.18963	0.531	0.311	1.79483e-08
SYNPO	3.45233e-13	0.631427	0.294	0.039	2.01599e-08
VTRNA1-3	3.79796e-13	1.88699	0.287	0.039	2.21782e-08
ARF1	3.94838e-13	0.702003	0.645	0.456	2.30566e-08
RPL18	4.52005e-13	0.603432	0.93	0.883	2.63948e-08
PGM2L1	4.531e-13	0.821987	0.51	0.256	2.64587e-08
CALR	4.80443e-13	0.805004	0.693	0.517	2.80555e-08
RPL10A	5.11634e-13	0.617033	0.907	0.867	2.98769e-08
FLNA	5.29917e-13	0.974094	0.508	0.267	3.09445e-08
PDIA4	5.31e-13	0.869704	0.478	0.228	3.10077e-08
TRIM56	5.53877e-13	0.807997	0.492	0.256	3.23436e-08
HLA-B	6.15004e-13	0.686071	0.849	0.667	3.59131e-08
STEAP3	8.49572e-13	0.640784	0.314	0.056	4.96107e-08
TM4SF1	8.72843e-13	1.07604	0.259	0.017	5.09696e-08
TMEM258	9.38447e-13	0.986831	0.631	0.456	5.48006e-08
GFPT2	1.01668e-12	0.606542	0.269	0.028	5.93691e-08
DDX18	1.37348e-12	0.867631	0.501	0.25	8.02042e-08
LSM5	1.61702e-12	0.781194	0.621	0.461	9.44257e-08
KDELR2	1.80213e-12	0.732294	0.647	0.511	1.05236e-07
AKAP12	2.73699e-12	1.39847	0.654	0.517	1.59826e-07
CA9	3.18219e-12	0.568717	0.233	0.006	1.85824e-07
XIST	3.32206e-12	1.21716	0.36	0.1	1.93992e-07
ACTN4	3.73513e-12	0.568516	0.445	0.172	2.18113e-07
TUBA1B	4.41101e-12	1.072	0.778	0.65	2.57581e-07
SOX4	4.96867e-12	0.833502	0.434	0.139	2.90146e-07
BTG3	5.48638e-12	0.721867	0.356	0.111	3.20377e-07
KRTCAP2	6.05894e-12	0.80535	0.466	0.206	3.53812e-07
P4HB	6.27712e-12	0.92593	0.567	0.383	3.66552e-07
ANGPTL4	6.49631e-12	1.51377	0.482	0.267	3.79352e-07
TIMP1	6.52918e-12	1.96223	0.85	0.761	3.81271e-07
FAM162A	6.76599e-12	0.849127	0.603	0.461	3.951e-07
OCIAD2	7.47756e-12	0.858062	0.519	0.278	4.36652e-07
C1R	8.17288e-12	0.889573	0.559	0.317	4.77255e-07
FSCN1	8.25549e-12	0.74161	0.421	0.178	4.82079e-07
TGFB1I1	8.84366e-12	0.599037	0.268	0.039	5.16426e-07
MT1L	9.34092e-12	1.31451	0.368	0.128	5.45463e-07
COL5A2	1.10918e-11	0.578402	0.244	0.022	6.47707e-07
NOVA1	1.40825e-11	0.802265	0.558	0.333	8.22348e-07
SLC4A7	1.41178e-11	0.576998	0.312	0.078	8.24409e-07
PTPN12	1.42606e-11	0.672046	0.521	0.294	8.32746e-07
ARRDC3	1.52049e-11	0.923548	0.479	0.261	8.87891e-07
SOX11	1.81229e-11	0.648001	0.253	0.028	1.05829e-06
CKS2	1.92934e-11	0.567025	0.235	0.017	1.12664e-06
OST4	2.06235e-11	0.879766	0.758	0.706	1.20431e-06
NFKBIA	2.16621e-11	1.46805	0.681	0.567	1.26496e-06
CCT6A	2.68789e-11	0.770951	0.623	0.472	1.56959e-06
PHLDA1	3.04823e-11	1.19748	0.522	0.333	1.78002e-06
MAFF	3.64094e-11	0.743007	0.327	0.094	2.12613e-06
NOP56	3.99635e-11	0.739702	0.461	0.239	2.33367e-06
PYGL	4.37237e-11	0.721243	0.36	0.122	2.55324e-06
DUSP6	4.41362e-11	0.966003	0.426	0.189	2.57733e-06
FAM129A	4.47348e-11	0.537504	0.283	0.05	2.61229e-06
RPS3A	6.35439e-11	0.560299	0.966	0.933	3.71064e-06
SLN	6.49911e-11	1.47252	0.208	0.006	3.79515e-06
RGS17	7.3919e-11	0.644084	0.274	0.05	4.3165e-06
ARHGEF2	7.55432e-11	0.595075	0.276	0.056	4.41134e-06
DDX41	7.93807e-11	0.681467	0.346	0.117	4.63544e-06
MYOF	9.15212e-11	0.500894	0.221	0.017	5.34438e-06
HSP90AA1	9.18024e-11	0.74339	0.943	0.9	5.3608e-06
SYNE2	9.2586e-11	0.548711	0.365	0.111	5.40656e-06
ABL2	9.44146e-11	0.777442	0.356	0.133	5.51334e-06
FLNC	9.51514e-11	0.588477	0.25	0.039	5.55636e-06
PLOD3	9.73557e-11	0.648286	0.37	0.139	5.68509e-06
RPS24	9.96867e-11	0.551657	0.949	0.906	5.8212e-06
EIF2S2	1.04048e-10	0.827038	0.751	0.633	6.07586e-06
TPI1	1.16138e-10	0.6943	0.917	0.889	6.78188e-06
ZFP36	1.19978e-10	1.24357	0.703	0.561	7.0061e-06
GNL3	1.22397e-10	0.695553	0.437	0.228	7.14739e-06
ATP1A1	1.47267e-10	0.688966	0.535	0.3	8.59968e-06
BNIP3L	1.56391e-10	0.841157	0.737	0.678	9.13245e-06
NDRG1	1.82326e-10	1.50084	0.466	0.3	1.06469e-05
EIF4H	1.84027e-10	0.865492	0.617	0.483	1.07462e-05
NEDD9	2.12614e-10	0.882132	0.379	0.167	1.24156e-05
POLR2J3.1	2.13094e-10	0.695359	0.655	0.494	1.24436e-05
SNRPE	2.62802e-10	0.744317	0.52	0.306	1.53463e-05
RPL11	2.70136e-10	0.728535	0.948	0.933	1.57746e-05
FBXO32	2.85262e-10	0.838298	0.415	0.183	1.66579e-05
SLC16A1	5.25091e-10	0.662262	0.387	0.167	3.06627e-05
SLC16A3	5.38598e-10	0.577936	0.24	0.039	3.14514e-05
MRC2	5.46272e-10	0.512621	0.335	0.106	3.18996e-05
CHD1	6.59021e-10	0.558484	0.352	0.139	3.84835e-05
GPC1	6.64964e-10	0.850095	0.522	0.35	3.88306e-05
ITGB1	8.3347e-10	0.960661	0.601	0.506	4.86705e-05
TBCA	8.37025e-10	0.611473	0.801	0.75	4.88781e-05
GARS	1.10017e-09	0.83479	0.44	0.25	6.42446e-05
LSM8	1.15952e-09	0.6317	0.458	0.25	6.77102e-05
PCSK1	1.18182e-09	0.719213	0.285	0.083	6.90126e-05
FXYD6	1.33387e-09	0.60482	0.422	0.178	7.78913e-05
EMP1	1.33635e-09	0.882419	0.648	0.506	7.80364e-05
SEC31A	1.46216e-09	0.612502	0.408	0.194	8.53828e-05
TUT7	1.51836e-09	0.501553	0.266	0.061	8.86644e-05
SNRPB2	1.77026e-09	0.668467	0.592	0.444	0.000103374
TUBB4B	1.87538e-09	0.627924	0.591	0.356	0.000109513
TPD52	1.88998e-09	0.503437	0.399	0.167	0.000110366
ZFP36L2	1.8923e-09	1.35174	0.621	0.494	0.000110501
PURB	2.12794e-09	0.549474	0.394	0.183	0.000124261
H2AFZ	2.57747e-09	0.718672	0.687	0.561	0.000150511
SLC38A2	2.64519e-09	0.631112	0.405	0.189	0.000154466
SMIM26	2.6996e-09	0.6649	0.478	0.289	0.000157643
CACNA1A	2.86289e-09	0.530573	0.251	0.056	0.000167179
CNOT2	2.88976e-09	0.713714	0.455	0.272	0.000168747
GALR1	3.03586e-09	0.557339	0.222	0.033	0.000177279
KLF10	3.03803e-09	0.563313	0.31	0.106	0.000177406
PSMA7	3.45334e-09	0.548722	0.759	0.694	0.000201658
PLOD1	3.50361e-09	0.512055	0.278	0.078	0.000204593
SH3GL1	3.54443e-09	0.595419	0.316	0.117	0.000206977
MAP3K20	3.59919e-09	0.640483	0.408	0.217	0.000210174
SGK1	4.18233e-09	0.660487	0.315	0.111	0.000244227
KCNE4	4.19441e-09	0.672107	0.249	0.056	0.000244932
PABPC4	4.65946e-09	0.63322	0.384	0.178	0.000272089
SRD5A1	4.66622e-09	0.742659	0.346	0.156	0.000272484
NES	4.88132e-09	0.660625	0.46	0.261	0.000285045
ZNF395	5.30273e-09	0.679497	0.287	0.094	0.000309653
TRA2B	6.0617e-09	0.717474	0.588	0.467	0.000353973
AC024293.1	6.14741e-09	0.658894	0.445	0.25	0.000358978
COL6A1	6.44042e-09	1.14573	0.363	0.183	0.000376088
PPP1R14B	6.64263e-09	0.571862	0.394	0.2	0.000387896
VAT1	6.95975e-09	0.519814	0.386	0.178	0.000406414
BCL2L1	7.18606e-09	0.609759	0.363	0.167	0.00041963
PRSS23	7.63435e-09	0.840701	0.348	0.15	0.000445808
NXT1	7.7913e-09	0.635839	0.333	0.144	0.000454973
TNFRSF12A	9.50411e-09	1.13027	0.518	0.378	0.000554992
PHC2	1.0171e-08	0.556043	0.339	0.133	0.000593938
EIF3B	1.03781e-08	0.503656	0.4	0.194	0.000606031
TNFAIP3	1.14311e-08	0.892091	0.268	0.078	0.000667518
CCDC59	1.16064e-08	0.606468	0.368	0.167	0.000677759
WEE1	1.19489e-08	0.6149	0.322	0.133	0.000697753
AL513365.1	1.26105e-08	0.568064	0.283	0.083	0.000736391
LMAN1	1.37382e-08	0.75675	0.531	0.394	0.000802241
ENC1	1.45687e-08	0.553884	0.212	0.039	0.000850741
SRPX	1.57226e-08	0.936408	0.448	0.261	0.000918119
MET	1.59894e-08	0.51781	0.189	0.022	0.000933702
SERBP1	1.73226e-08	0.51827	0.772	0.711	0.00101155
PLP2	1.75756e-08	0.559364	0.584	0.417	0.00102633
TCEAL9	1.78584e-08	0.688672	0.796	0.783	0.00104284
SMIM37	1.80468e-08	0.538013	0.358	0.144	0.00105384
SEC61B	1.80549e-08	0.784604	0.661	0.578	0.00105431
AC103591.3	1.88481e-08	1.09873	0.19	0.022	0.00110063
TPM2	1.90369e-08	0.651186	0.275	0.083	0.00111166
DAPK3	1.98471e-08	0.733305	0.323	0.144	0.00115897
MT1E	2.06099e-08	1.51883	0.712	0.7	0.00120351
TUBB	2.1923e-08	0.796861	0.75	0.639	0.00128019
AL162390.1	2.40966e-08	0.677604	0.244	0.067	0.00140712
HMGA1	2.4236e-08	1.08304	0.443	0.267	0.00141526
TRIO	2.46238e-08	0.649522	0.393	0.206	0.00143791
MEST	2.4866e-08	0.738718	0.329	0.133	0.00145205
INAFM1	2.60691e-08	0.538372	0.294	0.106	0.00152231
CAST	2.84782e-08	0.600667	0.563	0.439	0.00166298
CLEC2B	3.47695e-08	0.664956	0.158	0.006	0.00203037
CNIH4	3.75488e-08	0.613867	0.464	0.306	0.00219266
AC116533.1	3.86042e-08	0.610382	0.294	0.1	0.00225429
MRPL32	3.95068e-08	0.60213	0.414	0.239	0.002307
UQCRH	4.84775e-08	0.560931	0.732	0.656	0.00283084
KMT2E-AS1	5.04017e-08	0.500252	0.217	0.044	0.00294321
MIR4435-2HG	5.16452e-08	0.534942	0.275	0.094	0.00301582
SMS	5.27109e-08	0.926921	0.63	0.544	0.00307805
SLC39A14	5.52131e-08	0.68926	0.425	0.239	0.00322417
NDUFAF2	5.79861e-08	0.562469	0.393	0.183	0.0033861
RPLP0	7.39055e-08	0.74261	0.934	0.9	0.00431571
AC020916.1	8.282e-08	0.605461	0.247	0.072	0.00483627
ADAM9	8.29763e-08	0.629049	0.516	0.361	0.0048454
HMOX1	8.31899e-08	1.15062	0.404	0.233	0.00485788
BRIX1	8.3923e-08	0.527708	0.356	0.172	0.00490068
ANKRD28	1.0187e-07	0.539845	0.313	0.133	0.00594868
ATF4	1.07947e-07	0.856454	0.62	0.55	0.00630355
DPYD	1.28716e-07	0.576691	0.238	0.067	0.00751638
PLOD2	1.32676e-07	0.776613	0.538	0.417	0.00774761
AEBP1	1.39271e-07	0.589515	0.372	0.178	0.00813273
CITED2	1.44512e-07	0.634878	0.289	0.111	0.00843876
HSPE1	1.47072e-07	0.59795	0.756	0.739	0.00858828
TREM1	1.7248e-07	0.717034	0.169	0.022	0.010072
RPL23A	1.89862e-07	0.531721	0.95	0.928	0.011087
UQCRQ	2.19634e-07	0.63426	0.765	0.733	0.0128255
PTGS2	2.20205e-07	0.599841	0.133	0	0.0128588
HRH1	2.2303e-07	0.534163	0.315	0.144	0.0130239
MT1M	2.34527e-07	1.2629	0.584	0.472	0.0136952
THY1	2.36332e-07	0.534415	0.231	0.061	0.0138006
BIRC3	2.41442e-07	1.10622	0.273	0.106	0.014099
COL6A2	2.52705e-07	1.37355	0.167	0.022	0.0147567
FKBP1A	2.70696e-07	0.812331	0.656	0.611	0.0158073
RPL36AL	2.77031e-07	0.595909	0.708	0.628	0.0161772
GSDME	2.91393e-07	0.509422	0.265	0.1	0.0170159
HSPA9	3.4146e-07	0.651327	0.552	0.406	0.0199396
C8orf59	3.46245e-07	0.524135	0.478	0.328	0.020219
CPVL	3.5802e-07	0.59883	0.279	0.106	0.0209066
PLAU	3.60929e-07	0.79636	0.218	0.061	0.0210765
NFIC	4.02795e-07	0.540452	0.651	0.55	0.0235212
MIF	4.27693e-07	0.827803	0.392	0.233	0.0249752
HSPA1A	4.33884e-07	1.10567	0.601	0.506	0.0253366
SSBP1	4.97199e-07	0.633288	0.65	0.561	0.029034
RSRC2	6.36436e-07	0.549525	0.636	0.567	0.0371647
KMT2E	6.8912e-07	0.521542	0.622	0.517	0.0402411
CXCL8	7.52315e-07	1.65621	0.143	0.011	0.0439314
ARID5B	7.82094e-07	0.597744	0.555	0.417	0.0456704
RNPS1	8.01978e-07	0.614064	0.567	0.483	0.0468315
