# Supplementary material for: Spatial transcriptomics reveals niche-specific enrichment and vulnerabilities of radial glial stem-like cells in malignant gliomas
Source: Nat Commun. 2023 Feb 23;14:1028. doi: 10.1038/s41467-023-36707-6 (PMC9950149; doi:10.1038/s41467-023-36707-6)
Supplement: Supplementary file 11 — Supplementary Data 8 [file 41467_2023_36707_MOESM11_ESM.xlsx]

## Sheet: Supplementary Data 8
Supplementary Data 8: Predicted ligand-receptor pairs in each module.
module	ligand_receptor_pair	RG-like signature gene as ligand or receptor
Tumor core	MAG_MAG
Tumor core	CLDN11_CLDN11
Tumor core	CNTN1_PTPRZ1	RG_like
Tumor core	PTN_PTPRZ1	RG_like
Tumor core	AGT_GABBR2	RG_like
Tumor core	NPY_GABBR2
Tumor core	MAG_NTRK2
Tumor core	NMB_GPR17	RG_like
Tumor core	AGT_GPR17	RG_like
Tumor core	NPY_GPR17
Tumor core	TRH_GPR17
Tumor core	NMB_EDNRB	RG_like
Tumor core	AGT_EDNRB	RG_like
Tumor core	NMU_EDNRB	RG_like
Tumor core	TRH_EDNRB	RG_like
Tumor core	APOE_SDC3
Tumor core	PTN_SDC3
Tumor core	RPS19_RPSA	RG_like
Vasular niche	LAMC3_ITGA1
Vasular niche	COL1A1_ITGA1
Vasular niche	COL4A1_ITGA1	RG_like
Vasular niche	ITGB1_ITGA1	RG_like
Vasular niche	PDGFB_PDGFRB
Vasular niche	ITGB1_PDGFRB	RG_like
Vasular niche	COL18A1_GPC1	RG_like
Vasular niche	LAMC3_ITGB1	RG_like
Vasular niche	ANGPT2_ITGB1	RG_like
Vasular niche	COL1A1_ITGB1	RG_like
Vasular niche	FN1_ITGB1	RG_like
Vasular niche	COL4A1_ITGB1	RG_like
Vasular niche	MMP9_ITGB1	RG_like
Vasular niche	COL18A1_ITGB1	RG_like
Vasular niche	HSPG2_ITGB1	RG_like
Vasular niche	AGRN_ITGB1	RG_like
Vasular niche	CDH5_CDH5
Vasular niche	ESAM_ESAM
Vasular niche	NPY_BDKRB2
Vasular niche	APLN_BDKRB2	RG_like
Vasular niche	TRH_BDKRB2
Vasular niche	HCRT_BDKRB2
Vasular niche	CXCL3_BDKRB2	RG_like
Vasular niche	DLL1_NOTCH1
Vasular niche	DLK1_NOTCH1
Vasular niche	HSPG2_FGFR3
Vasular niche	FGF19_FGFR3
Vasular niche	TRH_GCGR
Vasular niche	HCRT_GCGR
Invasive niche	ANXA1_APLNR	RG_like
Invasive niche	CXCL10_APLNR	RG_like
Invasive niche	C3_APLNR	RG_like
Invasive niche	NPW_APLNR	RG_like
Invasive niche	AGT_APLNR	RG_like
Invasive niche	AGRN_DAG1
Invasive niche	HSPG2_DAG1
Invasive niche	ITGB1_DAG1	RG_like
Invasive niche	CDH2_CDH2
Invasive niche	CXCL10_GABBR2
Invasive niche	AGT_GABBR2	RG_like
Invasive niche	TRH_F2R
Invasive niche	ANXA1_F2R	RG_like
Invasive niche	NMB_F2R	RG_like
Invasive niche	CCK_F2R
Invasive niche	AGT_F2R	RG_like
Invasive niche	COL1A1_DDR1
Invasive niche	CDH2_DDR1
Invasive niche	FN1_DDR1	RG_like
Invasive niche	CDH2_GRIN1
Invasive niche	RELN_ITGB1	RG_like
Invasive niche	TNC_ITGB1	RG_like
Invasive niche	COL4A1_ITGB1	RG_like
Invasive niche	COL1A1_ITGB1	RG_like
Invasive niche	SPP1_ITGB1	RG_like
Invasive niche	AGRN_ITGB1	RG_like
Invasive niche	HSPG2_ITGB1	RG_like
Invasive niche	MMP9_ITGB1	RG_like
Invasive niche	FN1_ITGB1	RG_like
Invasive niche	VEGFB_ITGB1	RG_like
Invasive niche	HMGB1_PTPRZ1	RG_like
Invasive niche	APOE_SORL1
Invasive niche	COL4A1_ITGB8	RG_like
Invasive niche	COL1A1_ITGB8
Invasive niche	FN1_ITGB8	RG_like
Invasive niche	PSAP_SORT1
Hypoxic niche	RPS19_ICAM1	RG_like
Hypoxic niche	SPP1_CD44	RG_like
Hypoxic niche	RTN4_CD44	RG_like
Hypoxic niche	COL1A2_CD44	RG_like
Hypoxic niche	ANXA1_CD44	RG_like
Hypoxic niche	ADM_RAMP1	RG_like
Hypoxic niche	SPP1_SDC1
Hypoxic niche	ANGPTL4_SDC1	RG_like
Hypoxic niche	PTN_SDC1
Hypoxic niche	COL1A2_SDC1	RG_like
Hypoxic niche	APOE_SDC1
Hypoxic niche	THBS4_SDC1
Hypoxic niche	MDK_SDC1	RG_like
Hypoxic niche	TNC_SDC1	RG_like
Hypoxic niche	SPP1_ITGA5	RG_like
Hypoxic niche	TNC_ITGA5	RG_like
Hypoxic niche	ANGPTL4_CDH11	RG_like
Hypoxic niche	VEGFA_NRP1	RG_like
