# Supplementary material for: Spatial transcriptomics reveals niche-specific enrichment and vulnerabilities of radial glial stem-like cells in malignant gliomas
Source: Nat Commun. 2023 Feb 23;14:1028. doi: 10.1038/s41467-023-36707-6 (PMC9950149; doi:10.1038/s41467-023-36707-6)
Supplement: Supplementary file 12 — Supplementary Data 9 [file 41467_2023_36707_MOESM12_ESM.xlsx]

## Sheet: Supplementary Data 9
Supplementary Data 9: Gene expression dynamics along the spatial tumor invasion trajectory.
( Spatial trajectory feature genes inferred by SPATA2 with the cutoff of AUC<15)
RG_signature: RG-like markers detected in one peak model.
Genes	SPATA2_Pattern	AUC	RG_signature
AAMP	Early peak	14.7601
AAR2	Early peak	13.8288
ABAT	Early peak	14.2744
ABCA1	Early peak	12.7134
ABRACL	Early peak	12.0544
AC004540.1	Early peak	14.8302
AC004540.2	Early peak	9.57413
AC006115.2	Early peak	14.6449
AC007405.3	Early peak	14.3502
AC008443.5	Early peak	13.983
AC008915.2	Early peak	14.1882
AC009133.1	Early peak	14.6613
AC009802.1	Early peak	14.6436
AC009951.6	Early peak	12.0542
AC010642.2	Early peak	13.8405
AC012146.1	Early peak	10.9894
AC012615.1	Early peak	13.5389
AC015912.3	Early peak	13.8631
AC015922.3	Early peak	13.8673
AC022075.1	Early peak	14.4835
AC026304.1	Early peak	11.9399
AC026401.3	Early peak	14.4424
AC026726.1	Early peak	13.9691
AC026979.2	Early peak	12.3345
AC027130.1	Early peak	14.7421
AC027644.3	Early peak	12.909
AC036176.1	Early peak	14.9501
AC067773.1	Early peak	11.4274
AC073365.1	Early peak	12.6497
AC078846.1	Early peak	11.6144
AC090204.1	Early peak	11.611
AC091138.1	Early peak	9.66836
AC091978.1	Early peak	12.0939
AC092958.1	Early peak	10.1815
AC097382.3	Early peak	14.8352
AC098487.1	Early peak	13.8451
AC103591.3	Early peak	12.3028
AC108134.2	Early peak	11.7368
AC138409.3	Early peak	8.26868
AC139769.2	Early peak	12.3986
AC244033.2	Early peak	14.525
AC244090.1	Early peak	14.8336
AC244502.1	Early peak	12.5804
ACAA2	Early peak	14.3063
ACAN	Early peak	11.4392
ACBD3	Early peak	12.6317
ACBD6	Early peak	14.9297
ACKR3	Early peak	11.6238
ACP1	Early peak	13.438
ACSBG1	Early peak	14.5931
ACTN4	Early peak	14.8898
ACTR2	Early peak	14.6844
ACTR3	Early peak	14.1029
ACVR1	Early peak	14.7938
ADA	Early peak	11.8518
ADAM10	Early peak	14.3808
ADAM23	Early peak	13.3546
ADAM9	Early peak	14.5563
ADAMTS13	Early peak	14.1754
ADCY6	Early peak	14.9943
ADGRA1	Early peak	12.8704
ADGRB1	Early peak	10.6142
ADGRB3	Early peak	14.6508
ADGRV1	Early peak	14.5858
ADI1	Early peak	12.8347
ADK	Early peak	14.7267
ADNP2	Early peak	12.8729
ADPRHL2	Early peak	14.6138
AF279873.3	Early peak	11.3151
AFAP1L1	Early peak	12.1204
AFDN	Early peak	14.2688
AGFG2	Early peak	14.9649
AGPAT1	Early peak	14.749
AGPAT4	Early peak	11.9555
AGPAT5	Early peak	14.6706
AGTRAP	Early peak	13.7116
AHCY	Early peak	14.208
AIDA	Early peak	14.7013
AIMP1	Early peak	14.8835
AIMP2	Early peak	13.2745
AK6	Early peak	11.3939
AKAP13	Early peak	14.9056
AKAP8	Early peak	11.4472
AKIP1	Early peak	14.3245
AKIRIN1	Early peak	12.2203
AL096870.8	Early peak	10.926
AL133342.1	Early peak	13.161
AL136038.5	Early peak	14.8332
AL391069.2	Early peak	11.3723
AL391422.4	Early peak	13.4682
AL450345.1	Early peak	14.4101
AL590617.2	Early peak	14.0895
ALCAM	Early peak	10.8123
ALG12	Early peak	14.1961
ALKBH2	Early peak	12.4311
ALOX5AP	Early peak	14.7249
ALPL	Early peak	10.8006
ALYREF	Early peak	14.142
AMACR	Early peak	14.5717
AMOT	Early peak	14.7344
AMOTL2	Early peak	11.2899
ANAPC13	Early peak	12.7643
ANGEL2	Early peak	14.8697
ANKRD37	Early peak	14.8736
ANKRD39	Early peak	14.395
ANKRD50	Early peak	11.9601
ANKRD9	Early peak	14.6771
ANP32B	Early peak	14.443
ANTXR1	Early peak	12.7916
AP3B1	Early peak	14.5365
AP3S2	Early peak	13.4444
AP5Z1	Early peak	14.4949
APC	Early peak	14.5432
APCDD1	Early peak	12.3906
APH1B	Early peak	13.848
APOC1	Early peak	14.4176
APOLD1	Early peak	9.6396
ARAF	Early peak	13.5224
ARC	Early peak	13.7121
AREL1	Early peak	12.565
ARFIP1	Early peak	13.4497
ARFIP2	Early peak	14.5926
ARHGAP11A	Early peak	14.7515
ARHGAP19	Early peak	13.2565
ARHGAP5-AS1	Early peak	13.9255
ARHGEF26	Early peak	14.8435
ARHGEF40	Early peak	14.9759
ARID3A	Early peak	14.5228
ARID5A	Early peak	13.4447
ARIH1	Early peak	14.9622
ARL16	Early peak	14.5686
ARL2BP	Early peak	14.7272
ARL3	Early peak	14.0217
ARL4A	Early peak	14.0298
ARL5A	Early peak	14.4213
ARL6IP6	Early peak	14.974
ARMC1	Early peak	14.663
ARMC5	Early peak	14.2916
ARMCX2	Early peak	13.6336
ARMCX6	Early peak	13.801
ARPIN	Early peak	14.5463
ARRDC1-AS1	Early peak	13.8943
ASAP1	Early peak	14.4243
ASB3	Early peak	9.94694
ASF1A	Early peak	13.8144
ASF1B	Early peak	12.9849
ASIC4	Early peak	11.5406
ASPM	Early peak	10.5263
ASTN2	Early peak	14.9615
ASXL1	Early peak	12.7126
ATAD3B	Early peak	14.8306
ATAT1	Early peak	13.9009
ATCAY	Early peak	9.36221
ATF3	Early peak	13.736
ATF6	Early peak	14.0297
ATG101	Early peak	12.8878
ATG12	Early peak	14.8451
ATIC	Early peak	12.7412
ATP13A4	Early peak	10.0526
ATP2A1-AS1	Early peak	11.4945
ATP6V0A2	Early peak	11.3098
ATPAF1	Early peak	14.0856
ATXN2L	Early peak	13.0482
ATXN3	Early peak	14.1401
AUP1	Early peak	13.1037
AURKA	Early peak	12.6772
AUXG01000058.1	Early peak	12.4138
AXL	Early peak	14.99
B3GLCT	Early peak	14.9343
B3GNT7	Early peak	13.6936
BABAM2	Early peak	14.6317
BACH1	Early peak	14.0411
BAG2	Early peak	14.2258
BAIAP3	Early peak	13.311
BAMBI	Early peak	14.6532
BATF3	Early peak	12.3775
BAX	Early peak	12.0727
BBX	Early peak	14.6074
BCAS4	Early peak	14.3343
BCAT1	Early peak	10.5741
BCCIP	Early peak	12.9755
BCHE	Early peak	10.9329
BCKDK	Early peak	13.7234
BCL10	Early peak	12.7638
BCL2L11	Early peak	12.8649
BCL7A	Early peak	13.7243
BDH2	Early peak	11.7278
BEND5	Early peak	12.7755
BET1	Early peak	14.9751
BFAR	Early peak	14.1274
BGN	Early peak	12.449
BHLHE40	Early peak	12.3797
BID	Early peak	13.3341
BIN3	Early peak	12.2152
BIRC5	Early peak	7.344
BLM	Early peak	10.8303
BLOC1S2	Early peak	14.6973
BLVRB	Early peak	13.2111
BMI1	Early peak	14.4925
BMP1	Early peak	14.6907
BMPR1A	Early peak	12.705
BNIP3	Early peak	14.1689
BNIP3L	Early peak	14.7861
BOD1	Early peak	14.1958
BOLA1	Early peak	11.1262
BOLA2B	Early peak	10.8709
BRCA1	Early peak	11.7337
BRCC3	Early peak	14.1625
BRD3OS	Early peak	12.3177
BRD7	Early peak	14.7341
BRD8	Early peak	14.5866
BRINP3	Early peak	12.8489
BSDC1	Early peak	12.7826
BTAF1	Early peak	14.3309
BTBD17	Early peak	12.2264
BUB1B	Early peak	11.4683
BX119904.2	Early peak	12.6153
BX664727.3	Early peak	13.9593
C11orf96	Early peak	13.5403
C12orf10	Early peak	13.4524
C12orf29	Early peak	14.8904
C12orf45	Early peak	12.8076
C12orf75	Early peak	9.64185
C12orf76	Early peak	13.516
C14orf119	Early peak	14.9021
C17orf49	Early peak	13.4835
C18orf21	Early peak	12.9694
C18orf54	Early peak	12.6032
C19orf48	Early peak	13.8693
C1GALT1	Early peak	14.8184
C1orf21	Early peak	14.6917
C1orf52	Early peak	12.6391
C1orf54	Early peak	8.80766
C21orf62	Early peak	11.8425
C2orf68	Early peak	13.7082
C2orf72	Early peak	8.04826
C2orf74	Early peak	13.2723
C2orf80	Early peak	9.59561
C3orf38	Early peak	14.7055
C4orf46	Early peak	14.0393
C5orf38	Early peak	14.208
C6orf120	Early peak	13.2353
C6orf47	Early peak	14.7873
C8orf76	Early peak	11.99
C9orf116	Early peak	14.621
C9orf64	Early peak	13.0087
CA14	Early peak	10.1693
CACNA1G	Early peak	14.6991
CACNG4	Early peak	12.588
CACUL1	Early peak	12.2689
CALCRL	Early peak	9.25823
CAMSAP2	Early peak	13.2227
CAP1	Early peak	14.7044
CAPN5	Early peak	12.0521
CASC4	Early peak	13.1825
CASK	Early peak	11.9001
CASP6	Early peak	13.9149
CASP9	Early peak	14.7023
CAVIN2	Early peak	14.6826
CBFA2T2	Early peak	14.044
CBX4	Early peak	13.0566
CCAR1	Early peak	12.4061
CCDC14	Early peak	9.46922
CCDC152	Early peak	14.0037
CCDC167	Early peak	11.3056
CCDC184	Early peak	14.1007
CCDC189	Early peak	13.9018
CCDC28B	Early peak	14.5724
CCDC3	Early peak	10.702
CCDC47	Early peak	14.4802
CCDC59	Early peak	14.0162
CCDC88A	Early peak	11.6793
CCDC93	Early peak	14.8259
CCN1	Early peak	14.827
CCN2	Early peak	11.6513
CCN3	Early peak	13.1916
CCNB1	Early peak	9.60104
CCNB1IP1	Early peak	11.6024
CCNB2	Early peak	10.3404
CCND1	Early peak	12.0186
CCNF	Early peak	12.8142
CCNY	Early peak	13.2735
CD164	Early peak	13.7852
CD248	Early peak	13.3372
CD320	Early peak	13.9299
CD58	Early peak	14.972
CDC123	Early peak	11.472
CDC20	Early peak	13.856
CDC23	Early peak	13.8698
CDC42EP3	Early peak	14.2053
CDC6	Early peak	13.8619
CDCA3	Early peak	8.26914
CDCA5	Early peak	14.0231
CDCA7L	Early peak	13.3565
CDCA8	Early peak	10.3746
CDH19	Early peak	14.9668
CDH2	Early peak	10.3239
CDH4	Early peak	14.7446
CDH6	Early peak	8.02372
CDK1	Early peak	6.30724
CDK5	Early peak	13.2826
CDK7	Early peak	12.2947
CDKN1C	Early peak	14.4451
CDKN2C	Early peak	11.9356
CDKN3	Early peak	14.4857
CDO1	Early peak	13.3578
CELF2	Early peak	13.2172
CENPA	Early peak	11.1171
CENPF	Early peak	7.47493
CENPH	Early peak	13.5899
CENPM	Early peak	9.04186
CENPO	Early peak	11.1265
CENPQ	Early peak	13.5842
CENPS	Early peak	14.7924
CENPU	Early peak	10.2385
CENPVL3	Early peak	12.9815
CENPW	Early peak	10.5986
CEP162	Early peak	14.4733
CEP290	Early peak	13.3022
CEP95	Early peak	14.8937
CERS1	Early peak	14.4487
CFAP36	Early peak	13.5995
CFI	Early peak	13.8197
CGRRF1	Early peak	12.3765
CHAF1A	Early peak	12.3802
CHCHD1	Early peak	14.4351
CHCHD3	Early peak	14.5717
CHD7	Early peak	14.8874
CHL1-AS2	Early peak	12.4359
CHMP1A	Early peak	13.7267
CHMP2A	Early peak	14.4779
CHMP4B	Early peak	13.0768
CHMP6	Early peak	11.8842
CHMP7	Early peak	11.9799
CHRM3	Early peak	14.6159
CHST14	Early peak	14.1366
CHST2	Early peak	10.4842
CIAO2A	Early peak	10.9323
CKAP4	Early peak	13.1276
CKS1B	Early peak	10.0375
CKS2	Early peak	8.74695
CLCC1	Early peak	14.7042
CLDN12	Early peak	13.4437
CLEC14A	Early peak	9.21938
CLEC2B	Early peak	12.398
CLEC2D	Early peak	12.6993
CLN3	Early peak	12.2197
CLSPN	Early peak	14.8936
CLSTN2	Early peak	13.6601
CLUAP1	Early peak	13.7679
CMC1	Early peak	14.3925
CMC4	Early peak	14.3706
CMTM3	Early peak	10.461
CMTM6	Early peak	14.7177
CNIH1	Early peak	13.4929
CNIH4	Early peak	8.94432
CNKSR3	Early peak	12.7275
CNOT7	Early peak	14.7954
CNPY3	Early peak	12.7088
COA4	Early peak	14.0521
COA5	Early peak	14.5284
COIL	Early peak	13.643
COL11A1	Early peak	7.74398
COL16A1	Early peak	10.9329
COL18A1	Early peak	9.35348
COL1A1	Early peak	14.1894
COL1A2	Early peak	11.481
COL20A1	Early peak	9.48793
COL3A1	Early peak	12.0506
COL4A1	Early peak	11.9343
COL4A2	Early peak	13.701
COL5A2	Early peak	12.7555
COL5A3	Early peak	13.1086
COL6A2	Early peak	12.9057
COL9A1	Early peak	10.013
COMMD1	Early peak	11.7054
COMMD10	Early peak	13.6765
COMMD5	Early peak	13.6514
COMMD7	Early peak	11.7632
COPS3	Early peak	13.5006
COQ2	Early peak	13.2675
COQ9	Early peak	14.9519
COX11	Early peak	14.1789
COX16	Early peak	14.2367
COX18	Early peak	12.8418
CPNE2	Early peak	12.0732
CPT1A	Early peak	13.8984
CPVL	Early peak	14.2064
CRELD2	Early peak	14.893
CREM	Early peak	12.0958
CRIP1	Early peak	12.6462
CRIP2	Early peak	13.0321
CRIPT	Early peak	13.8495
CRKL	Early peak	13.8284
CRLS1	Early peak	10.5427
CRNDE	Early peak	13.9408
CRY1	Early peak	14.1439
CSGALNACT1	Early peak	13.8901
CSPG4	Early peak	10.7434
CSRNP1	Early peak	13.6903
CSRP2	Early peak	14.1674
CSTF2T	Early peak	14.3548
CTBP2	Early peak	13.924
CTDNEP1	Early peak	14.8101
CTDSP1	Early peak	13.2273
CTNNA2	Early peak	14.1971
CTNND1	Early peak	13.2828
CTTNBP2NL	Early peak	13.9356
CTXND1	Early peak	13.2056
CUEDC1	Early peak	11.4382
CUL3	Early peak	14.4469
CUTC	Early peak	14.0837
CWC15	Early peak	13.9097
CXorf40B	Early peak	14.2912
CYB561D2	Early peak	9.15289
CYBRD1	Early peak	14.1231
CYP2U1	Early peak	13.1377
CYREN	Early peak	14.0236
CYTH3	Early peak	13.4527
CYTOR	Early peak	11.0174
CZIB	Early peak	14.7695
DAB1	Early peak	13.8939
DBF4	Early peak	14.1101
DBNL	Early peak	14.248
DCAF13	Early peak	13.2676
DCAF16	Early peak	13.9461
DCAF6	Early peak	14.6928
DCC	Early peak	11.6896
DCK	Early peak	13.9039
DCLK2	Early peak	13.0448
DCN	Early peak	12.2909
DCTD	Early peak	14.9418
DCTN3	Early peak	13.0923
DCTN4	Early peak	14.3402
DCTN6	Early peak	14.7774
DCTPP1	Early peak	13.7114
DCX	Early peak	9.68681
DDIT4	Early peak	12.8837
DDX11	Early peak	13.1321
DDX18	Early peak	12.8275
DDX21	Early peak	14.4185
DDX49	Early peak	12.9894
DELE1	Early peak	14.8456
DENND10	Early peak	9.83723
DENR	Early peak	13.4537
DERL1	Early peak	14.7617
DERL2	Early peak	13.7288
DGCR6L	Early peak	14.9671
DGUOK	Early peak	13.2721
DHFR	Early peak	13.2454
DHRS4-AS1	Early peak	14.9858
DHTKD1	Early peak	10.4797
DHX32	Early peak	12.3637
DHX36	Early peak	14.046
DHX40	Early peak	14.3447
DIAPH2	Early peak	13.9858
DIMT1	Early peak	13.312
DIPK1C	Early peak	12.3631
DIPK2B	Early peak	14.9335
DLEU1	Early peak	13.3427
DLG5	Early peak	14.8062
DLGAP5	Early peak	12.6078
DLL1	Early peak	9.1771
DLST	Early peak	13.9909
DMAC2L	Early peak	14.4486
DNAJC1	Early peak	12.8088
DNAJC13	Early peak	12.4516
DNAJC15	Early peak	13.9301
DNAJC19	Early peak	14.3996
DNAJC9	Early peak	14.5584
DNALI1	Early peak	11.3306
DNMT3A	Early peak	14.713
DNPH1	Early peak	12.0337
DOCK1	Early peak	13.7203
DOCK6	Early peak	12.1342
DOLPP1	Early peak	14.9466
DPCD	Early peak	13.4518
DPH5	Early peak	11.8324
DPM1	Early peak	14.0554
DPP10	Early peak	12.4728
DPP10-AS1	Early peak	14.8257
DPY30	Early peak	14.1295
DPYSL5	Early peak	14.802
DR1	Early peak	14.3404
DSEL	Early peak	9.17837
DSG2	Early peak	14.3056
DSN1	Early peak	10.8055
DTD1	Early peak	13.4492
DTL	Early peak	11.7679
DTNBP1	Early peak	11.6439
DTX2	Early peak	14.7065
DTYMK	Early peak	12.1514
DUSP14	Early peak	14.3604
DUSP16	Early peak	14.7553
DUSP23	Early peak	14.2185
DYM	Early peak	13.6821
DYNC1I2	Early peak	14.2739
DYRK4	Early peak	12.6231
E2F1	Early peak	9.88564
E2F3	Early peak	12.9879
E2F5	Early peak	13.804
E2F6	Early peak	13.9352
EBF4	Early peak	10.2449
ECE1	Early peak	12.2548
ECI1	Early peak	14.2151
ECSCR	Early peak	12.7283
ECT2	Early peak	12.7631
EDC3	Early peak	14.4447
EDNRB	Early peak	10.7186
EEF1E1	Early peak	11.0995
EEF2KMT	Early peak	13.3788
EFNB3	Early peak	13.5836
EFS	Early peak	13.4434
EFTUD2	Early peak	13.3526
EGFL7	Early peak	13.5649
EGFR	Early peak	14.7955
EGR1	Early peak	11.9203
EIF1AX	Early peak	12.7002
EIF1AY	Early peak	14.4025
EIF2AK3	Early peak	14.9869
EIF2S1	Early peak	14.1948
EIF3D	Early peak	14.6333
EIF3F	Early peak	14.9123
EIF4EBP1	Early peak	10.7432
EIF4EBP2	Early peak	14.9875
EIF5B	Early peak	12.4857
ELAC1	Early peak	12.3483
ELAVL1	Early peak	13.0177
ELFN1	Early peak	13.4193
ELP3	Early peak	14.0459
ELP6	Early peak	14.4852
ENC1	Early peak	12.5119
ENG	Early peak	12.835
ENHO	Early peak	13.8808
ENPP2	Early peak	14.8993
ENTPD1	Early peak	14.9661
ENTPD3-AS1	Early peak	14.0101
ENY2	Early peak	14.1129
EPB41L2	Early peak	13.3696
EPB41L4A	Early peak	13.7496
EPC1	Early peak	14.799
EPHB2	Early peak	10.3785
EPHB3	Early peak	14.4914
EPS15	Early peak	13.515
EPS8	Early peak	9.01149
ERBB3	Early peak	14.4608
ERCC6	Early peak	14.6381
ERFE	Early peak	14.5545
ERG28	Early peak	13.7701
ERGIC2	Early peak	13.2253
ERI2	Early peak	14.8006
ERLIN2	Early peak	14.8083
ERO1A	Early peak	14.3931
ESAM	Early peak	12.9397
ESCO1	Early peak	14.6186
ESD	Early peak	14.0722
ESPL1	Early peak	11.244
ETFDH	Early peak	14.0991
ETS1	Early peak	12.4064
ETV6	Early peak	14.1863
EVA1B	Early peak	14.8805
EXOC5	Early peak	11.4938
EXOSC2	Early peak	13.0499
EXOSC3	Early peak	12.8649
EXOSC4	Early peak	14.9294
EXTL3	Early peak	11.3651
EZH2	Early peak	13.9827
EZR	Early peak	14.111
FABP4	Early peak	11.729
FAM102B	Early peak	12.5668
FAM104A	Early peak	13.7171
FAM104B	Early peak	10.4073
FAM120A	Early peak	13.9185
FAM120C	Early peak	13.8487
FAM122B	Early peak	13.3889
FAM162A	Early peak	10.4482
FAM181B	Early peak	13.0621
FAM184B	Early peak	13.7344
FAM193A	Early peak	14.3438
FAM210A	Early peak	13.5411
FAM217B	Early peak	14.9598
FAM222A	Early peak	14.9904
FAM49B	Early peak	13.3047
FAM89A	Early peak	11.0816
FANCA	Early peak	11.0429
FANCD2	Early peak	11.0022
FANCF	Early peak	14.9944
FANCI	Early peak	10.4767
FANCL	Early peak	14.954
FARP1	Early peak	14.9833
FARP2	Early peak	14.4167
FASTKD1	Early peak	14.0445
FAT1	Early peak	13.8624
FBH1	Early peak	13.8201
FBLN7	Early peak	14.8355
FBN1	Early peak	13.4848
FBN2	Early peak	13.0027
FBN3	Early peak	12.9448
FBXL12	Early peak	13.7433
FBXL19	Early peak	12.6224
FBXO5	Early peak	10.2105
FCHO2	Early peak	14.687
FEM1B	Early peak	13.4161
FEN1	Early peak	14.5115
FERMT2	Early peak	14.7968
FGFR1OP	Early peak	12.431
FGFR3	Early peak	12.2012
FHIT	Early peak	13.7868
FIP1L1	Early peak	13.5009
FITM2	Early peak	13.8473
FKBP10	Early peak	10.5103
FKBP5	Early peak	14.2632
FKTN	Early peak	13.7343
FLAD1	Early peak	12.1372
FLG-AS1	Early peak	14.8808
FLYWCH2	Early peak	13.4922
FMC1	Early peak	12.4757
FN1	Early peak	11.4965
FOXF2	Early peak	13.2177
FOXK1	Early peak	14.3088
FOXK2	Early peak	13.8554
FOXM1	Early peak	8.37941
FOXP1	Early peak	14.5567
FRYL	Early peak	14.9034
FSTL1	Early peak	10.1046
FUBP3	Early peak	14.5699
FUT8	Early peak	13.669
FXR1	Early peak	14.0971
FXYD1	Early peak	12.0149
FXYD5	Early peak	14.4663
FXYD7	Early peak	9.12126
G3BP1	Early peak	13.6774
GABPB1-AS1	Early peak	11.4363
GALNT8	Early peak	14.316
GAS2L3	Early peak	10.7033
GATAD2A	Early peak	12.6499
GCN1	Early peak	13.8427
GCSH	Early peak	14.2059
GDF11	Early peak	14.2451
GDF15	Early peak	11.4859
GDPD2	Early peak	14.4994
GEMIN2	Early peak	12.2792
GEN1	Early peak	14.0904
GET3	Early peak	14.3328
GFRA1	Early peak	12.6527
GGCT	Early peak	14.972
GGH	Early peak	12.849
GID8	Early peak	14.236
GIHCG	Early peak	12.0158
GINS1	Early peak	13.986
GINS2	Early peak	14.2146
GJC1	Early peak	14.5299
GLA	Early peak	13.5113
GLDC	Early peak	12.9723
GLIDR	Early peak	14.1159
GLRX2	Early peak	14.4315
GLTP	Early peak	11.217
GMDS	Early peak	13.7845
GMFG	Early peak	11.6123
GMNN	Early peak	13.1807
GNA12	Early peak	13.967
GNA13	Early peak	14.7463
GNAI3	Early peak	14.7011
GNAL	Early peak	13.7738
GNB4	Early peak	12.2909
GNG11	Early peak	12.1904
GNG12	Early peak	13.3269
GNG2	Early peak	13.9978
GNG4	Early peak	14.208
GNL1	Early peak	13.8576
GNL2	Early peak	14.1698
GNPAT	Early peak	12.1848
GNPDA1	Early peak	13.8995
GNPTAB	Early peak	13.1583
GOLGA5	Early peak	13.6588
GOLPH3	Early peak	12.4774
GON7	Early peak	14.6222
GPC2	Early peak	13.207
GPC4	Early peak	13.274
GPR17	Early peak	14.8566
GPR37L1	Early peak	12.2844
GPSM2	Early peak	12.0897
GPX7	Early peak	12.0905
GRASP	Early peak	13.9059
GRB14	Early peak	10.4546
GRIA3	Early peak	14.7917
GRIN2B	Early peak	10.7133
GSPT1	Early peak	12.8423
GSTK1	Early peak	12.0646
GTF2A1	Early peak	14.4288
GTF2H5	Early peak	14.8916
GTF3C1	Early peak	14.7592
GTF3C2	Early peak	14.611
GTPBP1	Early peak	13.63
GTPBP2	Early peak	14.8703
GTPBP3	Early peak	14.9961
GTPBP6	Early peak	14.4995
GUCD1	Early peak	14.7751
GUCY1A1	Early peak	14.1149
GUF1	Early peak	14.6445
GYPC	Early peak	11.7336
H2AFX	Early peak	12.3837
HAS2	Early peak	14.9367
HAS2-AS1	Early peak	14.9399
HAT1	Early peak	12.1083
HAUS1	Early peak	14.6559
HAUS4	Early peak	13.4054
HAUS6	Early peak	13.9201
HAUS7	Early peak	13.4087
HAX1	Early peak	14.2696
HBA1	Early peak	12.5167
HBA2	Early peak	14.0796
HBB	Early peak	12.8782
HCLS1	Early peak	14.965
HDAC1	Early peak	12.6893
HDAC3	Early peak	13.452
HEIH	Early peak	14.6355
HELLS	Early peak	13.8868
HERPUD2	Early peak	11.792
HES1	Early peak	11.3777
HES6	Early peak	13.8743
HEXB	Early peak	13.6596
HEY1	Early peak	13.9507
HEYL	Early peak	13.6276
HHLA3	Early peak	12.5014
HIGD1B	Early peak	13.0908
HIKESHI	Early peak	14.6339
HILPDA	Early peak	11.8121
HIP1	Early peak	10.2401
HIP1R	Early peak	13.3951
HIPK2	Early peak	10.3675
HIRIP3	Early peak	13.4505
HJURP	Early peak	10.7709
HMG20B	Early peak	12.2886
HMGA2	Early peak	14.6091
HMGB2	Early peak	10.2814
HMGB3	Early peak	14.209
HMGN4	Early peak	13.1408
HMGN5	Early peak	13.6448
HMX1	Early peak	14.1166
HNMT	Early peak	14.2715
HNRNPLL	Early peak	13.574
HNRNPUL1	Early peak	14.0149
HPS3	Early peak	13.8109
HSD17B10	Early peak	13.8954
HSD17B11	Early peak	12.9092
HSPA13	Early peak	14.0683
HSPA1A	Early peak	11.6473
HSPA1B	Early peak	11.5176
HSPB11	Early peak	12.0402
HUNK	Early peak	12.4285
IDH1	Early peak	11.8573
IDH2	Early peak	12.1215
IER2	Early peak	10.18
IFI27L1	Early peak	14.0009
IFI30	Early peak	13.0982
IFRD1	Early peak	11.5058
IFRD2	Early peak	13.5525
IFT172	Early peak	13.4587
IFT27	Early peak	12.8768
IFT52	Early peak	14.6149
IFT80	Early peak	12.0059
IFT81	Early peak	14.4966
IGF2-AS	Early peak	9.78702
IGFBP4	Early peak	10.7599
IGFBP5	Early peak	11.0978
IGFBPL1	Early peak	14.3521
IKBIP	Early peak	14.9535
IL13RA2	Early peak	14.4307
IL17RB	Early peak	13.8913
IL17RD	Early peak	14.2443
IL1RAP	Early peak	13.2089
ILDR2	Early peak	13.0533
IMPACT	Early peak	14.9863
IMPDH2	Early peak	12.5307
INF2	Early peak	13.0962
INSYN1	Early peak	10.8806
INTS13	Early peak	14.1387
INTS7	Early peak	13.7075
IPO11	Early peak	14.5921
IPO7	Early peak	12.3223
IPO9	Early peak	14.7826
IQCH-AS1	Early peak	14.6282
IQGAP2	Early peak	13.6146
IREB2	Early peak	14.0605
IRX1	Early peak	9.05775
ISG15	Early peak	13.0757
ISOC1	Early peak	13.5172
ISOC2	Early peak	12.836
IST1	Early peak	14.7337
ISYNA1	Early peak	11.0829
ITGA4	Early peak	11.3298
ITGB3BP	Early peak	11.7789
IWS1	Early peak	12.3483
JAG1	Early peak	9.41174
JAM2	Early peak	11.344
JAM3	Early peak	11.3444
KBTBD2	Early peak	12.5525
KCNE3	Early peak	12.7093
KCNIP1	Early peak	14.7855
KCNIP3	Early peak	12.4977
KCNJ8	Early peak	12.085
KCNMA1	Early peak	12.8287
KDM3A	Early peak	12.5172
KIAA0586	Early peak	13.8468
KIAA1549	Early peak	14.4138
KIAA1958	Early peak	14.1627
KIF11	Early peak	11.2516
KIF13A	Early peak	14.2133
KIF13B	Early peak	13.6104
KIF18B	Early peak	10.8796
KIF20A	Early peak	11.427
KIF20B	Early peak	11.4392
KIF21B	Early peak	12.1476
KIF23	Early peak	12.9036
KIF2A	Early peak	13.9233
KIF2C	Early peak	11.6284
KIF9	Early peak	14.5354
KIFC1	Early peak	10.0326
KIZ	Early peak	14.0976
KLF10	Early peak	13.3082
KLF16	Early peak	13.4504
KLF3	Early peak	13.8872
KLHDC8B	Early peak	13.3482
KLHL13	Early peak	13.1347
KLHL23	Early peak	14.5108
KLHL7	Early peak	11.3362
KLRC2	Early peak	12.9412
KLRC3	Early peak	13.1917
KLRK1	Early peak	13.766
KNOP1	Early peak	12.5339
KNSTRN	Early peak	13.1611
KPNA1	Early peak	14.9305
KPNA2	Early peak	9.41473
KRBOX1	Early peak	12.1564
KRI1	Early peak	13.0334
KRT10	Early peak	14.7644
KTI12	Early peak	14.8724
L3MBTL4	Early peak	13.7857
LACTB	Early peak	14.4128
LACTB2	Early peak	12.5671
LAMA2	Early peak	14.3147
LAMA4	Early peak	9.29083
LAMB1	Early peak	14.4744
LAMB2	Early peak	12.1993
LAMC3	Early peak	14.0784
LANCL2	Early peak	14.5687
LAPTM4B	Early peak	14.8451
LARGE1	Early peak	13.9175
LARP7	Early peak	12.2015
LASP1	Early peak	14.2756
LBH	Early peak	13.7417
LBR	Early peak	12.4999
LCNL1	Early peak	14.5319
LDAH	Early peak	14.3882
LEO1	Early peak	12.9284
LEPROTL1	Early peak	9.38745
LIAS	Early peak	14.1053
LIFR	Early peak	13.4221
LIMD1	Early peak	12.6885
LIMD2	Early peak	11.8119
LIN52	Early peak	14.0523
LINC00221	Early peak	11.9317
LINC00237	Early peak	12.5276
LINC00461	Early peak	13.1952
LINC00511	Early peak	12.8716
LINC00645	Early peak	11.6613
LINC00839	Early peak	11.4734
LINC00844	Early peak	14.7516
LINC00863	Early peak	13.1703
LINC00909	Early peak	14.8542
LINC00944	Early peak	14.5408
LINC01159	Early peak	12.6209
LINC01268	Early peak	13.9399
LINC01896	Early peak	10.1333
LINC02283	Early peak	11.281
LINC02328	Early peak	12.6896
LINC02550	Early peak	11.1168
LINC02802	Early peak	9.37363
LINGO1	Early peak	13.3309
LIPA	Early peak	13.3745
LITAF	Early peak	13.414
LIX1L	Early peak	13.3533
LLPH	Early peak	14.3701
LMNB1	Early peak	14.4653
LMO4	Early peak	14.7648
LNP1	Early peak	13.5038
LOXL3	Early peak	11.9467
LPCAT1	Early peak	13.5247
LPIN2	Early peak	14.2429
LRATD1	Early peak	14.6061
LRATD2	Early peak	12.7707
LRIF1	Early peak	13.1652
LRP1B	Early peak	12.6318
LRRC20	Early peak	14.8021
LRRC41	Early peak	13.5233
LRRC47	Early peak	14.7306
LRRC58	Early peak	14.6582
LRRC8A	Early peak	12.6791
LRRFIP1	Early peak	13.8617
LRRK1	Early peak	14.553
LRRK2	Early peak	12.1822
LRRN1	Early peak	13.3285
LRRN2	Early peak	14.9428
LRRTM4	Early peak	14.5923
LSAMP	Early peak	13.5669
LSM12	Early peak	14.2044
LSM2	Early peak	13.0732
LSM3	Early peak	14.4537
LSM5	Early peak	14.6438
LSM8	Early peak	10.9141
LTBP4	Early peak	14.9301
LTBR	Early peak	14.0668
LUM	Early peak	12.1059
LXN	Early peak	13.5239
LYPD6	Early peak	13.355
LYRM4	Early peak	12.9588
M6PR	Early peak	13.1203
MACORIS	Early peak	12.0784
MAD2L1	Early peak	11.3988
MAD2L1BP	Early peak	14.9402
MAFB	Early peak	13.5406
MAGI2	Early peak	13.0966
MAIP1	Early peak	14.7544
MALT1	Early peak	14.2895
MAMLD1	Early peak	11.0053
MAN1A1	Early peak	14.3377
MAN2A1	Early peak	13.455
MANSC1	Early peak	13.4489
MAOA	Early peak	13.7512
MAP3K1	Early peak	11.8132
MAP3K13	Early peak	13.4514
MAP3K2	Early peak	14.6231
MAP3K2-DT	Early peak	11.903
MAP4K3	Early peak	13.0738
MAP4K3-DT	Early peak	13.7856
MAPKAPK3	Early peak	13.9944
MAPKAPK5-AS1	Early peak	13.6033
MARCH2	Early peak	14.7884
MARCH3	Early peak	13.6804
MARVELD1	Early peak	13.6055
MASP1	Early peak	12.2906
MAST4	Early peak	12.1885
MBOAT2	Early peak	14.9362
MCC	Early peak	14.435
MCCC2	Early peak	14.188
MCM2	Early peak	13.7338
MCM4	Early peak	12.6132
MCM5	Early peak	13.8445
MCM7	Early peak	14.4225
MCMBP	Early peak	12.5533
MCTS1	Early peak	14.6721
MCUR1	Early peak	12.3382
MDC1	Early peak	10.9563
MDFI	Early peak	11.3618
MDM1	Early peak	13.9588
ME2	Early peak	14.9544
MED13	Early peak	13.5225
MED20	Early peak	14.2602
MELK	Early peak	12.7254
MERTK	Early peak	14.5729
MESD	Early peak	14.0937
MEST	Early peak	13.4147
METRNL	Early peak	14.6922
METTL23	Early peak	13.1998
METTL2B	Early peak	14.9891
MEX3B	Early peak	14.3765
MEX3C	Early peak	12.2356
MFAP3L	Early peak	13.3446
MFSD14B	Early peak	10.9608
MGAT5	Early peak	14.8546
MGMT	Early peak	14.7026
MGP	Early peak	12.1036
MIAT	Early peak	14.5377
MICAL1	Early peak	14.5519
MIEF1	Early peak	14.3912
MINCR	Early peak	11.7456
MIOS	Early peak	13.3826
MIR4435-2HG	Early peak	9.97025
MIR4458HG	Early peak	14.2357
MIR503HG	Early peak	12.2461
MIR762HG	Early peak	10.0401
MIR9-3HG	Early peak	11.7191
MIS18BP1	Early peak	11.8706
MITD1	Early peak	13.6762
MKI67	Early peak	7.45537
MLC1	Early peak	12.0131
MLIP	Early peak	14.8592
MMP15	Early peak	12.4396
MMP16	Early peak	10.8221
MMP2	Early peak	10.9128
MMUT	Early peak	13.8864
MND1	Early peak	13.8019
MOB3B	Early peak	12.543
MOB4	Early peak	13.9241
MOCS3	Early peak	14.7127
MORC2	Early peak	13.5837
MORC4	Early peak	14.2761
MORN2	Early peak	12.8688
MORN4	Early peak	11.7416
MPHOSPH6	Early peak	13.8755
MPPE1	Early peak	14.2821
MPST	Early peak	12.154
MRGBP	Early peak	13.7267
MRPL13	Early peak	12.1038
MRPL14	Early peak	13.492
MRPL15	Early peak	13.6377
MRPL17	Early peak	13.2888
MRPL19	Early peak	13.609
MRPL20	Early peak	12.2922
MRPL23	Early peak	10.2174
MRPL27	Early peak	13.0069
MRPL3	Early peak	11.145
MRPL50	Early peak	11.2621
MRPL54	Early peak	14.396
MRPS10	Early peak	14.9339
MRPS11	Early peak	14.0543
MRPS12	Early peak	12.5288
MRPS14	Early peak	10.9137
MRPS15	Early peak	13.8865
MRPS16	Early peak	13.834
MRPS18A	Early peak	13.6343
MRPS23	Early peak	14.5308
MRPS28	Early peak	12.9
MRPS36	Early peak	12.8595
MRPS9	Early peak	13.5538
MRRF	Early peak	13.4027
MRTFB	Early peak	14.9501
MSC-AS1	Early peak	14.894
MT1F	Early peak	12.2758
MTFR1L	Early peak	14.1274
MTHFD2L	Early peak	13.5763
MTHFS	Early peak	13.5729
MTOR	Early peak	13.6174
MTPAP	Early peak	13.005
MTR	Early peak	14.7108
MTREX	Early peak	13.8316
MTX2	Early peak	14.4761
MTX3	Early peak	14.0763
MUC12	Early peak	12.0121
MVB12A	Early peak	12.1545
MXD3	Early peak	10.8153
MYBL2	Early peak	10.9341
MYC	Early peak	14.8663
MYEF2	Early peak	14.1246
MYH10	Early peak	13.8488
MYL12A	Early peak	12.9115
MYL9	Early peak	14.6967
MYO10	Early peak	13.9195
MYO1F	Early peak	14.6415
MYO5A	Early peak	14.7883
MYO6	Early peak	14.2324
NAA15	Early peak	13.9754
NAA20	Early peak	14.8057
NAA50	Early peak	14.0575
NANOS1	Early peak	10.353
NANOS3	Early peak	14.0036
NANS	Early peak	14.5864
NBDY	Early peak	11.9815
NCALD	Early peak	10.5496
NCAM2	Early peak	12.0891
NCAPD2	Early peak	12.8101
NCAPH	Early peak	11.7147
NCAPH2	Early peak	11.9156
NCBP1	Early peak	14.5764
NCBP2	Early peak	12.1882
NCOA5	Early peak	13.8023
NDC1	Early peak	14.2604
NDC80	Early peak	12.6318
NDN	Early peak	12.9187
NDUFA4L2	Early peak	10.0571
NDUFAF2	Early peak	10.0675
NDUFAF6	Early peak	12.1933
NDUFS4	Early peak	14.5171
NECTIN3	Early peak	13.7081
NEK2	Early peak	13.1354
NEK4	Early peak	14.3963
NEMP1	Early peak	12.4609
NETO1	Early peak	9.74417
NETO2	Early peak	14.0534
NEURL1B	Early peak	12.2868
NFE2L2	Early peak	14.1226
NID1	Early peak	14.0526
NIFK-AS1	Early peak	13.3368
NIT2	Early peak	12.6005
NKAIN3-IT1	Early peak	14.6373
NKAIN4	Early peak	12.5748
NKX2-2	Early peak	11.9015
NLGN2	Early peak	13.4008
NLGN3	Early peak	14.4481
NLGN4Y	Early peak	14.3081
NMB	Early peak	11.4673
NMU	Early peak	9.93037
NNT-AS1	Early peak	13.0615
NOP14-AS1	Early peak	14.6766
NOP53	Early peak	14.938
NOTCH3	Early peak	12.3682
NPAS3	Early peak	14.5011
NPM3	Early peak	12.6404
NPPA	Early peak	11.3566
NR2C2AP	Early peak	13.4897
NR2F2	Early peak	14.0967
NRARP	Early peak	8.05521
NRG3	Early peak	14.9513
NRM	Early peak	14.8971
NSL1	Early peak	14.9012
NSMCE2	Early peak	11.6568
NSMCE4A	Early peak	13.9899
NSUN5	Early peak	12.5408
NT5C2	Early peak	14.7366
NT5C3A	Early peak	14.1009
NT5C3B	Early peak	13.2359
NT5E	Early peak	14.0254
NTAN1	Early peak	13.3708
NTPCR	Early peak	12.5144
NUB1	Early peak	14.8512
NUDCD2	Early peak	12.3464
NUDT1	Early peak	11.3726
NUDT5	Early peak	13.2452
NUF2	Early peak	9.71388
NUP155	Early peak	14.4178
NUP37	Early peak	11.1712
NUP42	Early peak	12.7615
NUP50	Early peak	12.2526
NUSAP1	Early peak	7.00012
NUTM2B-AS1	Early peak	14.7285
NXN	Early peak	14.3511
NXPH1	Early peak	14.0169
NXT1	Early peak	13.3135
NXT2	Early peak	13.5322
ODC1	Early peak	10.6304
ODF2	Early peak	13.971
ODF2L	Early peak	14.7902
OGG1	Early peak	14.9333
OIP5	Early peak	11.6282
OLIG2	Early peak	13.5863
OLMALINC	Early peak	14.0342
ORAI3	Early peak	14.8915
ORC3	Early peak	14.3799
ORC5	Early peak	14.4611
OSBP2	Early peak	14.5124
OSBPL6	Early peak	12.6421
OSTM1	Early peak	13.7868
OTUD6B-AS1	Early peak	14.5501
OTULIN	Early peak	13.928
OXSM	Early peak	13.5801
P2RX7	Early peak	14.2504
P4HA1	Early peak	12.931
PABPC1L	Early peak	14.7922
PAF1	Early peak	14.9315
PAG1	Early peak	14.9688
PAICS	Early peak	11.2759
PAK3	Early peak	14.2058
PALD1	Early peak	13.9619
PANTR1	Early peak	14.9967
PAPSS2	Early peak	14.3651
PARD3	Early peak	13.4528
PARL	Early peak	13.3362
PARVA	Early peak	13.0239
PATZ1	Early peak	13.4319
PBK	Early peak	8.51171
PBX1	Early peak	13.8449
PBX3	Early peak	13.1066
PCCB	Early peak	13.0368
PCDH10	Early peak	11.6803
PCDH15	Early peak	11.6782
PCDH17	Early peak	12.8175
PCDH18	Early peak	13.8568
PCDH19	Early peak	12.5454
PCDH9	Early peak	10.3926
PCDHB10	Early peak	14.2525
PCLAF	Early peak	9.95679
PDCD11	Early peak	12.2065
PDCD2	Early peak	13.3141
PDCL	Early peak	14.1019
PDCL3	Early peak	12.673
PDE8A	Early peak	14.7162
PDGFC	Early peak	14.4803
PDGFRB	Early peak	10.958
PDLIM5	Early peak	8.52833
PDZD11	Early peak	14.733
PDZD2	Early peak	11.605
PDZD8	Early peak	14.2646
PDZRN3	Early peak	9.5943
PES1	Early peak	13.8505
PET117	Early peak	14.4347
PEX13	Early peak	13.6792
PEX19	Early peak	13.133
PFDN1	Early peak	11.4818
PFKFB2	Early peak	14.1737
PFKFB3	Early peak	14.43
PGF	Early peak	11.7605
PGGHG	Early peak	13.4281
PGK1	Early peak	14.8975
PGM1	Early peak	14.2366
PHF10	Early peak	14.755
PHF14	Early peak	13.8354
PHF20L1	Early peak	13.8072
PHF23	Early peak	14.0003
PHF5A	Early peak	13.2531
PHGDH	Early peak	14.2863
PHLDA2	Early peak	12.8732
PHLPP1	Early peak	9.0107
PIAS4	Early peak	14.4804
PID1	Early peak	7.55881
PIEZO2	Early peak	14.9236
PIGF	Early peak	12.0046
PIGM	Early peak	14.4922
PIGU	Early peak	14.284
PIGX	Early peak	12.7501
PIK3R2	Early peak	14.6591
PIMREG	Early peak	13.0863
PIP4P2	Early peak	14.4187
PITPNA-AS1	Early peak	13.2517
PITPNB	Early peak	11.7919
PKMYT1	Early peak	10.3069
PLAAT1	Early peak	12.3934
PLAU	Early peak	14.7439
PLEKHA2	Early peak	14.6515
PLEKHF2	Early peak	14.8745
PLEKHG2	Early peak	14.1453
PLEKHH2	Early peak	10.6325
PLEKHH3	Early peak	14.3923
PLEKHO1	Early peak	14.9794
PLK1	Early peak	9.48271
PLK2	Early peak	13.7102
PLLP	Early peak	14.0725
PLOD1	Early peak	13.9006
PLOD2	Early peak	11.2497
PLPP2	Early peak	14.0919
PLPP3	Early peak	12.5019
PLPP4	Early peak	14.1662
PLPPR1	Early peak	8.65615
PLPPR2	Early peak	13.6019
PLPPR4	Early peak	13.6066
PLPPR5	Early peak	11.5082
PLXDC1	Early peak	10.8388
PMAIP1	Early peak	13.0848
PMPCA	Early peak	14.9696
PMPCB	Early peak	12.5228
PMS2	Early peak	14.6342
PNMA2	Early peak	12.1292
PNPLA6	Early peak	14.2
POC1A	Early peak	12.6337
PODXL	Early peak	13.3568
POFUT1	Early peak	11.9636
POFUT2	Early peak	14.679
POLA1	Early peak	14.8962
POLDIP3	Early peak	14.8042
POLE3	Early peak	13.6496
POLI	Early peak	14.5971
POLR2B	Early peak	14.3831
POLR2D	Early peak	13.5724
POLR2M	Early peak	14.4373
POLR3F	Early peak	13.9125
POLR3GL	Early peak	13.1041
POLR3K	Early peak	14.4877
POMGNT1	Early peak	14.0944
POP5	Early peak	11.9647
POP7	Early peak	14.4084
POR	Early peak	12.2828
POSTN	Early peak	13.3841
POU3F2	Early peak	12.4788
POU3F3	Early peak	11.1347
PPA2	Early peak	14.7906
PPAT	Early peak	14.7085
PPFIBP1	Early peak	11.9808
PPFIBP2	Early peak	14.8858
PPID	Early peak	13.9931
PPIH	Early peak	12.0054
PPP1R10	Early peak	14.0762
PPP1R14C	Early peak	9.24369
PPP1R15B	Early peak	13.6432
PPP1R17	Early peak	14.2485
PPP1R1A	Early peak	11.2522
PPP1R3C	Early peak	14.7282
PPP1R8	Early peak	13.6619
PPP1R9A	Early peak	14.9826
PPP2R5C	Early peak	12.5417
PPP2R5E	Early peak	14.5446
PPP4R2	Early peak	14.656
PPP4R3B	Early peak	14.6576
PPWD1	Early peak	14.9129
PRC1	Early peak	10.1871
PREB	Early peak	14.8331
PREP	Early peak	13.8879
PRIM2	Early peak	14.7444
PRIMPOL	Early peak	14.6296
PRKAR2A	Early peak	14.3427
PRKCQ-AS1	Early peak	14.6752
PRKD1	Early peak	13.1972
PRKD3	Early peak	13.0951
PRKX	Early peak	14.068
PRMT2	Early peak	14.5646
PRMT5	Early peak	13.1446
PROM1	Early peak	7.9185
PRPF18	Early peak	14.5399
PRPF38A	Early peak	13.6469
PRPF4	Early peak	13.9469
PRR22	Early peak	14.178
PRR34-AS1	Early peak	12.4087
PRR7	Early peak	14.7188
PRRG1	Early peak	14.4676
PSMB8	Early peak	14.583
PSMB9	Early peak	14.8465
PSMC2	Early peak	13.7382
PSMD10	Early peak	14.1105
PSMD12	Early peak	13.2778
PSRC1	Early peak	9.51237
PSTK	Early peak	12.1636
PTAR1	Early peak	14.2112
PTCD3	Early peak	14.7313
PTGFRN	Early peak	14.7366
PTGR1	Early peak	12.7215
PTK2	Early peak	14.9096
PTP4A3	Early peak	10.7107
PTPRF	Early peak	12.85
PTPRK	Early peak	13.4888
PTPRM	Early peak	12.8621
PTPRT	Early peak	11.8906
PTRH1	Early peak	14.5461
PTRH2	Early peak	14.9847
PTRHD1	Early peak	9.28068
PTS	Early peak	13.6683
PTTG1	Early peak	13.3039
PUS1	Early peak	14.6183
PVALB	Early peak	11.9609
PXDC1	Early peak	12.3946
PXDN	Early peak	14.3246
PXMP2	Early peak	13.4061
PXYLP1	Early peak	12.9794
PYCR1	Early peak	14.2394
PYGL	Early peak	14.3322
QPRT	Early peak	11.9521
RAB13	Early peak	13.3657
RAB1B	Early peak	14.5165
RAB22A	Early peak	14.3534
RAB32	Early peak	14.4746
RAB33A	Early peak	13.1285
RAB33B	Early peak	14.8142
RAB3GAP2	Early peak	13.0994
RAB8B	Early peak	11.7761
RABGGTB	Early peak	13.1015
RACGAP1	Early peak	7.99171
RAD51AP1	Early peak	14.7309
RAD51C	Early peak	13.5848
RADX	Early peak	14.0737
RAI14	Early peak	14.5694
RANBP2	Early peak	13.9318
RANBP9	Early peak	14.2914
RAP1A	Early peak	14.4097
RAP2B	Early peak	14.5599
RAP2C	Early peak	14.9968
RASAL2	Early peak	14.9128
RASSF2	Early peak	13.9802
RB1	Early peak	13.8657
RBL1	Early peak	13.9819
RBM18	Early peak	14.6338
RBM22	Early peak	14.1842
RBPMS	Early peak	12.4934
RC3H2	Early peak	13.6982
RCC2	Early peak	13.307
RCN3	Early peak	14.9988
RCOR1	Early peak	14.1027
REEP3	Early peak	14.9752
REEP4	Early peak	11.2793
RELL1	Early peak	14.9954
RER1	Early peak	14.0043
RET	Early peak	12.3214
REV1	Early peak	14.9915
RFC4	Early peak	11.4816
RFK	Early peak	12.6118
RFTN1	Early peak	14.7587
RFTN2	Early peak	10.9312
RFX5	Early peak	14.9097
RFXANK	Early peak	12.9995
RGCC	Early peak	14.8129
RGS10	Early peak	9.91891
RGS19	Early peak	14.9688
RGS5	Early peak	12.6865
RHBDF1	Early peak	13.8655
RHNO1	Early peak	13.2083
RHOBTB3	Early peak	11.8249
RHOG	Early peak	14.0481
RHOQ	Early peak	10.3074
RHOT1	Early peak	11.6954
RIDA	Early peak	10.6834
RIPK2	Early peak	14.0369
RIT1	Early peak	14.0063
RIT2	Early peak	13.456
RLBP1	Early peak	10.3777
RMDN1	Early peak	13.3204
RMI2	Early peak	14.3947
RNASEH2A	Early peak	10.6298
RNASET2	Early peak	14.0579
RNF128	Early peak	14.4628
RNF145	Early peak	14.1749
RNF157	Early peak	12.9436
RNF182	Early peak	14.8184
RNF2	Early peak	14.2773
RNF216	Early peak	13.2968
RNF40	Early peak	14.1997
ROBO1	Early peak	13.9538
RPA1	Early peak	12.6285
RPA3	Early peak	12.8707
RPL17	Early peak	11.5527
RPL26L1	Early peak	12.09
RPRD2	Early peak	13.9338
RPRM	Early peak	11.7107
RRAGC	Early peak	13.6127
RRBP1	Early peak	14.3139
RRM1	Early peak	12.2198
RRM2	Early peak	11.4207
RRP1	Early peak	14.1894
RRP36	Early peak	14.9827
RRP9	Early peak	14.8143
RSL1D1	Early peak	14.349
RSPRY1	Early peak	14.0881
RTCB	Early peak	12.6057
RTKN	Early peak	14.4502
RTKN2	Early peak	10.4582
RTL8B	Early peak	14.1059
RUBCN	Early peak	14.3564
RWDD1	Early peak	13.78
RWDD2A	Early peak	14.4799
RWDD2B	Early peak	14.9588
S100A1	Early peak	14.6826
S1PR2	Early peak	13.9196
S1PR3	Early peak	11.1578
SAAL1	Early peak	14.0371
SALL1	Early peak	13.3835
SALL3	Early peak	8.92002
SAMD1	Early peak	14.0419
SAMD8	Early peak	13.9282
SAPCD2	Early peak	9.75072
SARNP	Early peak	13.8564
SART3	Early peak	13.1937
SASH1	Early peak	13.7744
SCAPER	Early peak	14.1062
SCCPDH	Early peak	14.78
SCGN	Early peak	14.5068
SCN1A	Early peak	14.8672
SCRN3	Early peak	12.3385
SCUBE2	Early peak	13.1742
SDC1	Early peak	13.8504
SDCBP2	Early peak	10.3601
SDF2L1	Early peak	14.1938
SDK1	Early peak	14.4914
SDSL	Early peak	13.9844
SEC23A	Early peak	13.4613
SEC23IP	Early peak	14.7739
SEC61B	Early peak	13.165
SEC63	Early peak	14.9651
SEL1L	Early peak	11.4915
SEMA5B	Early peak	11.5545
SENP6	Early peak	13.8428
SEPHS1	Early peak	13.6172
SEPSECS-AS1	Early peak	13.1033
SEPTIN11	Early peak	14.6939
SERINC2	Early peak	14.1996
SERP1	Early peak	13.7423
SESN2	Early peak	14.503
SESTD1	Early peak	14.6127
SETD5	Early peak	13.9801
SF3A3	Early peak	14.454
SF3B6	Early peak	14.0532
SFRP2	Early peak	9.8771
SFT2D3	Early peak	12.8622
SFXN1	Early peak	13.196
SGCD	Early peak	14.2068
SGO2	Early peak	11.4893
SGSH	Early peak	14.5303
SH3BGRL2	Early peak	14.4425
SH3BP4	Early peak	13.8515
SH3GLB1	Early peak	13.7924
SH3KBP1	Early peak	11.2544
SH3RF1	Early peak	13.0211
SH3RF3	Early peak	14.7927
SHC1	Early peak	14.4181
SHC3	Early peak	11.5348
SHD	Early peak	12.2842
SHISA4	Early peak	13.3604
SHISAL1	Early peak	14.3436
SIPA1L2	Early peak	14.4518
SKIV2L	Early peak	14.7413
SLBP	Early peak	13.214
SLC16A2	Early peak	14.7276
SLC1A1	Early peak	10.3656
SLC24A3	Early peak	12.7824
SLC25A32	Early peak	14.8384
SLC25A39	Early peak	14.5843
SLC25A51	Early peak	14.7803
SLC26A11	Early peak	13.3172
SLC2A1	Early peak	14.9518
SLC35A5	Early peak	12.2143
SLC35E1	Early peak	13.6021
SLC35F1	Early peak	11.1928
SLC39A10	Early peak	12.2648
SLC39A3	Early peak	12.2644
SLC39A9	Early peak	14.4774
SLC40A1	Early peak	14.3745
SLC44A1	Early peak	14.4372
SLC44A5	Early peak	13.2674
SLC4A2	Early peak	13.897
SLC4A7	Early peak	13.4781
SLC6A8	Early peak	14.2217
SLC7A1	Early peak	14.7423
SLC7A5	Early peak	13.9515
SLC7A6OS	Early peak	14.7248
SLCO4A1-AS1	Early peak	8.70751
SLITRK2	Early peak	10.2674
SLITRK3	Early peak	14.3535
SMAD5	Early peak	11.0565
SMARCC1	Early peak	12.5764
SMARCD1	Early peak	13.5653
SMC1A	Early peak	13.8114
SMC2	Early peak	14.4275
SMC3	Early peak	12.254
SMC4	Early peak	10.3827
SMCHD1	Early peak	13.9155
SMIM10L1	Early peak	11.2125
SMIM20	Early peak	14.8027
SMIM27	Early peak	13.2813
SMIM29	Early peak	14.8458
SMTN	Early peak	11.9396
SMYD3	Early peak	13.9834
SNAP23	Early peak	13.939
SNCAIP	Early peak	14.3005
SNF8	Early peak	12.4075
SNHG19	Early peak	11.5947
SNRPD3	Early peak	14.1919
SNTA1	Early peak	14.9673
SNTG1	Early peak	13.3291
SNW1	Early peak	14.7412
SNX12	Early peak	13.356
SNX18	Early peak	14.6714
SNX19	Early peak	12.8446
SNX2	Early peak	11.2526
SNX24	Early peak	13.7405
SNX7	Early peak	12.1793
SOCS4	Early peak	14.0224
SON	Early peak	14.4132
SORBS3	Early peak	14.9657
SORCS2	Early peak	14.5323
SORT1	Early peak	14.4607
SOS2	Early peak	11.6027
SOX11	Early peak	9.8113
SOX21	Early peak	14.6867
SOX21-AS1	Early peak	13.3466
SOX4	Early peak	14.7422
SOX6	Early peak	11.2321
SOX8	Early peak	12.1128
SOX9	Early peak	10.9729
SOX9-AS1	Early peak	13.9381
SP140L	Early peak	14.953
SP3	Early peak	10.7942
SPAG16	Early peak	14.1722
SPAG5	Early peak	9.35759
SPATA6	Early peak	11.7824
SPATS2	Early peak	14.2503
SPC24	Early peak	12.1066
SPC25	Early peak	13.3144
SPECC1	Early peak	14.1053
SPINK8	Early peak	12.2287
SPOUT1	Early peak	14.3691
SPPL3	Early peak	14.5191
SPRY1	Early peak	12.6137
SPRY2	Early peak	13.8419
SPRY4	Early peak	11.8682
SPSB4	Early peak	11.3839
SREK1	Early peak	10.5022
SRF	Early peak	14.6176
SRGAP1	Early peak	13.4819
SRGN	Early peak	14.6217
SRP14-AS1	Early peak	12.2568
SSBP1	Early peak	12.5106
SSTR1	Early peak	11.03
ST3GAL4	Early peak	13.5312
ST6GAL1	Early peak	13.8153
ST7L	Early peak	13.7212
ST8SIA1	Early peak	14.3805
STAG2	Early peak	13.6409
STARD3NL	Early peak	14.837
STK17A	Early peak	12.9643
STK32A	Early peak	12.1539
STK32B	Early peak	14.254
STK36	Early peak	14.0415
STRA6	Early peak	14.8567
STRADB	Early peak	14.4703
STT3B	Early peak	12.3626
STX10	Early peak	11.9159
STXBP4	Early peak	13.6831
SUCLG2	Early peak	12.9124
SUCO	Early peak	14.0462
SURF1	Early peak	14.9541
SUSD4	Early peak	14.3927
SVBP	Early peak	14.736
SVIP	Early peak	14.6105
SWI5	Early peak	14.6495
SYNCRIP	Early peak	14.1829
SYNJ2BP	Early peak	14.12
SYPL1	Early peak	13.9433
SYT16	Early peak	12.3455
SZRD1	Early peak	12.3217
TAC4	Early peak	12.9751
TACC2	Early peak	12.8791
TACC3	Early peak	14.0966
TAF13	Early peak	14.6884
TBC1D7	Early peak	11.3186
TCF12	Early peak	12.8528
TCTN3	Early peak	13.5394
TDO2	Early peak	13.8688
TEDC2	Early peak	13.344
TENM2	Early peak	10.3333
TENM3	Early peak	14.3979
TENT2	Early peak	14.8317
TENT5A	Early peak	11.9783
TESC	Early peak	12.3451
TFPI	Early peak	9.16216
TGFB1I1	Early peak	14.1203
THAP1	Early peak	14.3584
THAP10	Early peak	12.6902
THSD4	Early peak	12.2401
THUMPD1	Early peak	11.5056
THUMPD3	Early peak	11.4629
TIGD1	Early peak	13.4967
TIMM17B	Early peak	12.8201
TIMM21	Early peak	11.1815
TIMM44	Early peak	14.8521
TIMM8A	Early peak	14.7086
TIMP4	Early peak	12.0124
TINF2	Early peak	14.5825
TJP1	Early peak	13.8213
TLE3	Early peak	12.4274
TLN2	Early peak	14.7368
TM7SF3	Early peak	13.5007
TM9SF1	Early peak	14.212
TMA16	Early peak	9.4174
TMA7	Early peak	13.7312
TMCC1	Early peak	13.1905
TMED3	Early peak	14.8768
TMEFF1	Early peak	14.9265
TMEFF2	Early peak	13.2
TMEM121	Early peak	11.4051
TMEM123	Early peak	12.1545
TMEM126A	Early peak	14.5919
TMEM128	Early peak	12.0104
TMEM131L	Early peak	14.4376
TMEM141	Early peak	14.9078
TMEM164	Early peak	14.9959
TMEM168	Early peak	14.6536
TMEM178B	Early peak	14.4447
TMEM199	Early peak	14.0399
TMEM203	Early peak	12.9579
TMEM209	Early peak	14.9181
TMEM223	Early peak	12.8215
TMEM237	Early peak	14.9085
TMEM242	Early peak	13.5729
TMEM263	Early peak	12.1338
TMEM44-AS1	Early peak	14.0949
TMEM45A	Early peak	11.0224
TMEM47	Early peak	13.4215
TMEM54	Early peak	13.4587
TMEM60	Early peak	13.6287
TMEM69	Early peak	13.9862
TMEM8A	Early peak	14.9619
TMEM97	Early peak	14.5707
TMF1	Early peak	14.4261
TMLHE	Early peak	14.87
TMPO	Early peak	9.24778
TMSB15A	Early peak	8.19919
TMTC1	Early peak	13.9545
TMUB1	Early peak	11.7863
TMX1	Early peak	10.5196
TNFAIP6	Early peak	13.2809
TNFSF13B	Early peak	14.0256
TNK2	Early peak	14.7798
TNKS	Early peak	13.2592
TNR	Early peak	13.5132
TNRC6B	Early peak	13.7903
TNXB	Early peak	13.7161
TOE1	Early peak	12.5474
TOMM22	Early peak	12.9887
TOMM40	Early peak	14.9883
TONSL	Early peak	11.6119
TOP2A	Early peak	8.06834
TOPBP1	Early peak	12.8441
TOR1A	Early peak	13.2495
TOR1AIP2	Early peak	14.756
TOR2A	Early peak	13.2294
TOX2	Early peak	12.4998
TP53BP2	Early peak	14.1308
TP53I11	Early peak	12.5125
TP53I13	Early peak	11.8297
TP53I3	Early peak	13.0503
TP53INP1	Early peak	14.0766
TP53TG1	Early peak	13.1013
TPMT	Early peak	14.3235
TPX2	Early peak	11.8311
TRAF3IP2-AS1	Early peak	14.2634
TRAF4	Early peak	12.6834
TRAF5	Early peak	14.3262
TRAM1L1	Early peak	14.8316
TRAP1	Early peak	14.7427
TRERF1	Early peak	14.1092
TRIB1	Early peak	12.8457
TRIM23	Early peak	14.2929
TRIM24	Early peak	12.2213
TRIM25	Early peak	14.6809
TRIM26	Early peak	14.8692
TRIM36	Early peak	13.5211
TRIM5	Early peak	14.5167
TRIM65	Early peak	14.343
TRIP13	Early peak	11.5957
TROAP	Early peak	12.6726
TRPS1	Early peak	14.8799
TSEN15	Early peak	13.0631
TSKU	Early peak	14.0566
TSPAN12	Early peak	10.3681
TSPAN14	Early peak	12.3321
TSPAN4	Early peak	14.6781
TSPAN6	Early peak	11.2344
TTC39C	Early peak	12.4918
TTC8	Early peak	12.8372
TTLL4	Early peak	13.6688
TTLL5	Early peak	13.8975
TUBB6	Early peak	13.7809
TUG1	Early peak	14.8527
TULP3	Early peak	14.8984
TUT4	Early peak	13.5875
TWF1	Early peak	13.9871
TWNK	Early peak	14.5294
TWSG1	Early peak	14.2884
TXNDC17	Early peak	13.7188
TXNDC5	Early peak	10.7615
TYMS	Early peak	11.8748
TYMSOS	Early peak	12.3756
TYROBP	Early peak	14.8082
UACA	Early peak	14.6072
UBA5	Early peak	14.6959
UBA6	Early peak	13.8547
UBA6-AS1	Early peak	14.7014
UBE2A	Early peak	13.7621
UBE2C	Early peak	9.29294
UBE2D4	Early peak	13.8398
UBE2E1	Early peak	14.3257
UBE2J2	Early peak	13.2401
UBE2Q2	Early peak	11.968
UBE2R2	Early peak	13.7012
UBE2S	Early peak	14.7697
UBE2T	Early peak	8.68661
UBE2V1	Early peak	13.9337
UBL3	Early peak	14.5726
UBL7	Early peak	13.398
UBR5	Early peak	14.2502
UBTD1	Early peak	12.6
UBTD2	Early peak	14.3974
UBXN2A	Early peak	13.4775
UBXN8	Early peak	14.0744
UFD1	Early peak	13.7555
UFL1	Early peak	14.8237
UFSP2	Early peak	14.9472
UGDH	Early peak	14.022
UGT8	Early peak	13.7873
UHRF1	Early peak	10.4526
URB1-AS1	Early peak	14.8291
USE1	Early peak	14.1403
USP37	Early peak	13.9225
USP40	Early peak	14.1225
USP48	Early peak	14.3781
USP9X	Early peak	11.461
UTP11	Early peak	14.3684
UXT	Early peak	13.6053
VANGL2	Early peak	14.1078
VARS2	Early peak	13.6013
VASH1	Early peak	14.8186
VASP	Early peak	11.3036
VBP1	Early peak	14.1222
VEGFA	Early peak	12.2659
VEZF1	Early peak	13.6138
VEZT	Early peak	13.3484
VMA21	Early peak	14.1264
VPS29	Early peak	14.5406
VPS41	Early peak	13.959
VPS4B	Early peak	14.0342
VPS54	Early peak	13.747
VPS72	Early peak	14.5813
VXN	Early peak	11.9539
WASHC4	Early peak	14.8011
WASHC5	Early peak	11.2058
WDR12	Early peak	14.9074
WDR26	Early peak	12.5606
WDR34	Early peak	13.0737
WDR36	Early peak	13.0877
WDR45B	Early peak	12.3869
WDR54	Early peak	9.99281
WDR92	Early peak	14.9534
WEE1	Early peak	13.9017
WIPF2	Early peak	14.486
XPO6	Early peak	14.5741
XXYLT1	Early peak	13.1767
XYLT1	Early peak	11.758
YAE1	Early peak	12.6249
YAF2	Early peak	13.8531
YBEY	Early peak	13.2396
YEATS2	Early peak	14.8125
YES1	Early peak	12.2662
YIF1A	Early peak	13.8732
YPEL5	Early peak	14.2358
YTHDF2	Early peak	13.9877
YTHDF3	Early peak	13.8421
ZADH2	Early peak	14.5686
ZBTB17	Early peak	14.9698
ZBTB8OS	Early peak	14.1262
ZBTB9	Early peak	13.4537
ZC3HAV1	Early peak	11.5677
ZCCHC10	Early peak	13.1932
ZCRB1	Early peak	10.3473
ZDHHC2	Early peak	14.0624
ZDHHC20	Early peak	13.0995
ZDHHC22	Early peak	14.6861
ZDHHC3	Early peak	13.7901
ZDHHC4	Early peak	14.1209
ZEB2	Early peak	11.8239
ZFAND3	Early peak	13.5641
ZFP36L1	Early peak	14.6777
ZFP62	Early peak	11.6593
ZFP91	Early peak	13.0409
ZMAT5	Early peak	9.79528
ZMYM2	Early peak	14.8093
ZMYND19	Early peak	13.6152
ZMYND8	Early peak	13.8097
ZNF106	Early peak	14.1915
ZNF140	Early peak	14.6749
ZNF180	Early peak	14.2561
ZNF217	Early peak	12.9905
ZNF300	Early peak	11.6763
ZNF32	Early peak	13.2855
ZNF362	Early peak	12.1403
ZNF395	Early peak	13.8934
ZNF410	Early peak	14.2998
ZNF462	Early peak	11.5157
ZNF512	Early peak	13.7589
ZNF516	Early peak	13.9443
ZNF519	Early peak	14.7599
ZNF528-AS1	Early peak	14.7385
ZNF592	Early peak	14.5256
ZNF593	Early peak	14.1231
ZNF598	Early peak	13.305
ZNF644	Early peak	14.449
ZNF646	Early peak	13.9697
ZNF687	Early peak	14.3291
ZNF689	Early peak	14.1133
ZNF706	Early peak	13.5356
ZNF720	Early peak	13.3988
ZNF74	Early peak	13.4457
ZNF771	Early peak	14.0024
ZNF853	Early peak	14.395
ZNF883	Early peak	13.489
ZNRF1	Early peak	14.5962
ZSCAN16-AS1	Early peak	12.9535
ZSCAN5A	Early peak	14.832
ZSWIM6	Early peak	12.5936
ZSWIM8	Early peak	13.8638
ZWILCH	Early peak	13.5797
ZWINT	Early peak	11.9238
ZXDB	Early peak	14.3398
A2M	One peak	5.78095	RG
ABHD17C	One peak	9.75878
ACTG1	One peak	11.1946
ACTN1	One peak	11.9709	RG
ADAMTS1	One peak	11.1813
ADGRB2	One peak	11.7303
AEBP1	One peak	8.06959	RG
AGT	One peak	8.45594	RG
AL139393.3	One peak	10.3622
ANGPTL2	One peak	8.27338
APOD	One peak	10.3468
APP	One peak	9.10099	RG
ARF1	One peak	11.5992
ARL4C	One peak	7.48779	RG
ATP6V0C	One peak	11.6907
ATP6V1B2	One peak	10.6437
ATRAID	One peak	9.97422
ATXN10	One peak	11.2955
B2M	One peak	8.53002	RG
B4GALT5	One peak	10.0759
BEX3	One peak	11.3243
BMERB1	One peak	11.9756
BMP5	One peak	11.8719
BMPR2	One peak	11.6794
BSG	One peak	9.59413
BTG1	One peak	8.92749
C1QL1	One peak	10.0989
C1R	One peak	11.8733	RG
C1orf50	One peak	11.9996
C3	One peak	8.36985	RG
CALM2	One peak	11.4988
CALR	One peak	9.58629
CARS	One peak	9.53063
CD151	One peak	9.69151	RG
CD44	One peak	7.64794	RG
CD63	One peak	11.5275	RG
CD74	One peak	6.42682
CD81	One peak	11.6132
CD99	One peak	7.08715	RG
CEBPB	One peak	9.73207	RG
CEBPD	One peak	9.18592	RG
CFL1	One peak	11.7345
CHI3L1	One peak	6.10864	RG
CHL1	One peak	10.3706	RG
CHPF	One peak	9.66141	RG
CLIC4	One peak	11.1887	RG
CLU	One peak	8.36985	RG
CNIH3	One peak	11.4085
CNPPD1	One peak	11.9193
CNR1	One peak	10.4854	RG
COL5A1	One peak	10.2651
CPE	One peak	10.2397
CST3	One peak	9.40042	RG
CTNNA1	One peak	11.3092
CTSA	One peak	11.508
CTSB	One peak	6.15368
CTSD	One peak	9.59053
DAG1	One peak	10.3546
DARS	One peak	11.8463
DAZAP2	One peak	11.1329
DDIT3	One peak	11.0897
DDR1	One peak	10.3408
DEGS1	One peak	11.8463
DKK3	One peak	9.12044
DLGAP1-AS1	One peak	11.2576
DNAJB1	One peak	9.0065
DNER	One peak	11.455
DPY19L1	One peak	11.4381	RG
DPYSL3	One peak	10.5413
EBPL	One peak	11.7223
ECHDC1	One peak	11.3663
EFEMP1	One peak	10.881	RG
EGR2	One peak	9.63237
EIF3L	One peak	10.7808
EIF6	One peak	11.9992
ELMOD1	One peak	9.16371
EMP1	One peak	10.2247	RG
ENO1	One peak	10.6175
F2R	One peak	11.2698
FAM20C	One peak	7.79878	RG
FAU	One peak	9.89613
FBLN2	One peak	11.6655
FCGBP	One peak	11.4673
FJX1	One peak	8.85973
FKBP9	One peak	6.05366
FLOT1	One peak	11.1286
FOS	One peak	10.283
FRMD5	One peak	11.9109
FTL	One peak	10.4875	RG
GABARAP	One peak	11.7461
GADD45A	One peak	11.5181	RG
GALNT2	One peak	11.8659
GAP43	One peak	8.42126	RG
GFAP	One peak	11.5529	RG
GOLIM4	One peak	10.3706	RG
GPC1	One peak	8.50643	RG
GPM6B	One peak	9.62741
GPNMB	One peak	11.2246
GPRC5B	One peak	11.0564
GRN	One peak	8.20753
H3F3B	One peak	11.8045
HEXA	One peak	11.3082
HLA-A	One peak	8.95431
HLA-B	One peak	9.12894
HLA-C	One peak	8.31278
HLA-DMA	One peak	11.5279
HLA-DPA1	One peak	7.53093
HLA-DPB1	One peak	11.1269
HLA-DRA	One peak	11.0167
HNRNPH2	One peak	11.8402
HOPX	One peak	9.8806	RG
HSP90AA1	One peak	11.6388
HSPA5	One peak	11.2058
HSPB1	One peak	11.9648
HTRA1	One peak	8.24586
ID2	One peak	10.5672
IFI16	One peak	9.99275
IFNGR2	One peak	11.5594
IGFBP7	One peak	8.20014	RG
IQGAP1	One peak	9.98595
IRF2BP2	One peak	11.9104
IRF9	One peak	11.6099
IRS2	One peak	10.3651	RG
ISLR	One peak	11.9486
ITGAV	One peak	11.9318
ITGB1	One peak	10.3119	RG
ITGB5	One peak	11.9594
ITM2C	One peak	8.79584	RG
JUN	One peak	6.94731
[truncated: 1,021 more rows]
