# Supplementary material for: Spatial transcriptomics reveals niche-specific enrichment and vulnerabilities of radial glial stem-like cells in malignant gliomas
Source: Nat Commun. 2023 Feb 23;14:1028. doi: 10.1038/s41467-023-36707-6 (PMC9950149; doi:10.1038/s41467-023-36707-6)
Supplement: Supplementary file 13 — Supplementary Data 10 [file 41467_2023_36707_MOESM13_ESM.xlsx]

## Sheet: Supplementary Data 10
Supplementary Data 10: Gene Ontology enrichment analysis of BP for genes in the GCL_TI_RG signature.
p value was determined by hypergeometric test and adjusted by Benjamini–Hochberg. Enrichment analysis by clusterProfiler with the cutoff of p.adjust<0.05)
ID	Description	GeneRatio	BgRatio	pvalue	p.adjust	qvalue	geneID	Count	symbol
GO:0002576	platelet degranulation	9/71	129/18866	1.2837e-09	2.75996e-06	2.15933e-06	2/6678/7076/3920/1191/7114/351/967/87	9	A2M/SPARC/TIMP1/LAMP2/CLU/TMSB4X/APP/CD63/ACTN1
GO:0030198	extracellular matrix organization	10/71	395/18866	2.13869e-06	0.00156777	0.00122659	2/6678/7076/3371/960/165/183/351/1471/3688	10	A2M/SPARC/TIMP1/TNC/CD44/AEBP1/AGT/APP/CST3/ITGB1
GO:0043062	extracellular structure organization	10/71	396/18866	2.18759e-06	0.00156777	0.00122659	2/6678/7076/3371/960/165/183/351/1471/3688	10	A2M/SPARC/TIMP1/TNC/CD44/AEBP1/AGT/APP/CST3/ITGB1
GO:0071280	cellular response to copper ion	4/71	28/18866	3.52145e-06	0.00180533	0.00141245	351/4502/4501/4493	4	APP/MT2A/MT1X/MT1E
GO:0046686	response to cadmium ion	5/71	64/18866	4.19845e-06	0.00180533	0.00141245	6678/567/4502/4501/4493	5	SPARC/B2M/MT2A/MT1X/MT1E
GO:0043687	post-translational protein modification	9/71	363/18866	8.52227e-06	0.00305381	0.00238923	7076/3371/56975/3490/718/351/1471/8404/4240	9	TIMP1/TNC/FAM20C/IGFBP7/C3/APP/CST3/SPARCL1/MFGE8
GO:0055076	transition metal ion homeostasis	6/71	138/18866	1.33134e-05	0.00408911	0.00319922	567/351/4502/2512/4501/4493	6	B2M/APP/MT2A/FTL/MT1X/MT1E
GO:0050890	cognition	8/71	302/18866	1.74336e-05	0.00439737	0.00344039	183/567/351/1051/3688/10752/1268/5803	8	AGT/B2M/APP/CEBPB/ITGB1/CHL1/CNR1/PTPRZ1
GO:0046688	response to copper ion	4/71	43/18866	2.03401e-05	0.00439737	0.00344039	351/4502/4501/4493	4	APP/MT2A/MT1X/MT1E
GO:0010273	detoxification of copper ion	3/71	15/18866	2.24982e-05	0.00439737	0.00344039	4502/4501/4493	3	MT2A/MT1X/MT1E
GO:1990169	stress response to copper ion	3/71	15/18866	2.24982e-05	0.00439737	0.00344039	4502/4501/4493	3	MT2A/MT1X/MT1E
GO:0061684	chaperone-mediated autophagy	3/71	16/18866	2.76153e-05	0.00494775	0.00387099	3920/1191/2670	3	LAMP2/CLU/GFAP
GO:0061687	detoxification of inorganic compound	3/71	17/18866	3.34424e-05	0.0051358	0.00401812	4502/4501/4493	3	MT2A/MT1X/MT1E
GO:0097501	stress response to metal ion	3/71	17/18866	3.34424e-05	0.0051358	0.00401812	4502/4501/4493	3	MT2A/MT1X/MT1E
GO:0045807	positive regulation of endocytosis	5/71	100/18866	3.73323e-05	0.00535096	0.00418645	718/1191/567/977/967	5	C3/CLU/B2M/CD151/CD63
GO:1990000	amyloid fibril formation	3/71	18/18866	4.00226e-05	0.00537804	0.00420764	1191/567/351	3	CLU/B2M/APP
GO:0048260	positive regulation of receptor-mediated endocytosis	4/71	52/18866	4.34956e-05	0.00550091	0.00430377	718/1191/567/967	4	C3/CLU/B2M/CD63
GO:0010951	negative regulation of endopeptidase activity	7/71	258/18866	5.20208e-05	0.00618065	0.00483558	2/7076/960/718/183/351/1471	7	A2M/TIMP1/CD44/C3/AGT/APP/CST3
GO:0007611	learning or memory	7/71	260/18866	5.46197e-05	0.00618065	0.00483558	183/567/351/1051/3688/1268/5803	7	AGT/B2M/APP/CEBPB/ITGB1/CNR1/PTPRZ1
GO:0071346	cellular response to interferon-gamma	6/71	182/18866	6.32063e-05	0.00679467	0.00531598	960/567/23521/4502/7791/7431	6	CD44/B2M/RPL13A/MT2A/ZYX/VIM
GO:0010038	response to metal ion	8/71	366/18866	6.81545e-05	0.00697773	0.00545919	6678/567/351/140576/4502/4501/25932/4493	8	SPARC/B2M/APP/S100A16/MT2A/MT1X/CLIC4/MT1E
GO:0010466	negative regulation of peptidase activity	7/71	272/18866	7.25456e-05	0.00708969	0.00554679	2/7076/960/718/183/351/1471	7	A2M/TIMP1/CD44/C3/AGT/APP/CST3
GO:0046916	cellular transition metal ion homeostasis	5/71	116/18866	7.59156e-05	0.00709646	0.00555209	351/4502/2512/4501/4493	5	APP/MT2A/FTL/MT1X/MT1E
GO:0071248	cellular response to metal ion	6/71	193/18866	8.74326e-05	0.0078325	0.00612795	567/351/4502/4501/25932/4493	6	B2M/APP/MT2A/MT1X/CLIC4/MT1E
GO:0007565	female pregnancy	6/71	196/18866	9.51815e-05	0.00807706	0.00631929	7076/3490/183/1471/10135/1268	6	TIMP1/IGFBP7/AGT/CST3/NAMPT/CNR1
GO:0071294	cellular response to zinc ion	3/71	24/18866	9.76761e-05	0.00807706	0.00631929	4502/4501/4493	3	MT2A/MT1X/MT1E
GO:0034341	response to interferon-gamma	6/71	202/18866	0.000112318	0.00894386	0.00699745	960/567/23521/4502/7791/7431	6	CD44/B2M/RPL13A/MT2A/ZYX/VIM
GO:0071241	cellular response to inorganic substance	6/71	221/18866	0.000183319	0.0140763	0.0110129	567/351/4502/4501/25932/4493	6	B2M/APP/MT2A/MT1X/CLIC4/MT1E
GO:0150076	neuroinflammatory response	4/71	77/18866	0.000202558	0.0143898	0.0112582	1191/351/26471/10135	4	CLU/APP/NUPR1/NAMPT
GO:0044706	multi-multicellular organism process	6/71	226/18866	0.000206905	0.0143898	0.0112582	7076/3490/183/1471/10135/1268	6	TIMP1/IGFBP7/AGT/CST3/NAMPT/CNR1
GO:0050808	synapse organization	8/71	433/18866	0.000216787	0.0143898	0.0112582	6678/3371/718/2596/351/8404/8828/87	8	SPARC/TNC/C3/GAP43/APP/SPARCL1/NRP2/ACTN1
GO:0007160	cell-matrix adhesion	6/71	230/18866	0.000227447	0.0143898	0.0112582	960/3688/7791/967/6281/87	6	CD44/ITGB1/ZYX/CD63/S100A10/ACTN1
GO:0010001	glial cell differentiation	6/71	230/18866	0.000227447	0.0143898	0.0112582	1191/2596/2817/351/7431/5803	6	CLU/GAP43/GPC1/APP/VIM/PTPRZ1
GO:0006898	receptor-mediated endocytosis	7/71	328/18866	0.000230856	0.0143898	0.0112582	6678/718/1191/567/10267/3688/967	7	SPARC/C3/CLU/B2M/RAMP1/ITGB1/CD63
GO:1903959	regulation of anion transmembrane transport	3/71	32/18866	0.000234253	0.0143898	0.0112582	183/3688/8660	3	AGT/ITGB1/IRS2
GO:0022617	extracellular matrix disassembly	4/71	82/18866	0.000258122	0.0154156	0.0120608	2/7076/960/1471	4	A2M/TIMP1/CD44/CST3
GO:0062012	regulation of small molecule metabolic process	8/71	456/18866	0.000307264	0.0178546	0.013969	7114/351/26471/8660/1268/5500/157506/4946	8	TMSB4X/APP/NUPR1/IRS2/CNR1/PPP1CB/RDH10/OAZ1
GO:0050729	positive regulation of inflammatory response	5/71	158/18866	0.000322506	0.0182471	0.014276	718/183/1051/26471/1268	5	C3/AGT/CEBPB/NUPR1/CNR1
GO:0006882	cellular zinc ion homeostasis	3/71	37/18866	0.000362052	0.0199593	0.0156156	4502/4501/4493	3	MT2A/MT1X/MT1E
GO:0071276	cellular response to cadmium ion	3/71	38/18866	0.000392028	0.0205733	0.016096	4502/4501/4493	3	MT2A/MT1X/MT1E
GO:0051346	negative regulation of hydrolase activity	8/71	473/18866	0.000392328	0.0205733	0.016096	2/7076/960/718/183/351/1471/90853	8	A2M/TIMP1/CD44/C3/AGT/APP/CST3/SPOCD1
GO:0070997	neuron death	7/71	360/18866	0.000405135	0.020739	0.0162257	1191/351/1051/26471/10135/10752/5803	7	CLU/APP/CEBPB/NUPR1/NAMPT/CHL1/PTPRZ1
GO:0055069	zinc ion homeostasis	3/71	39/18866	0.000423554	0.0211777	0.0165689	4502/4501/4493	3	MT2A/MT1X/MT1E
GO:0007409	axonogenesis	8/71	482/18866	0.000444604	0.021725	0.016997	2596/2817/351/3688/8660/10752/8828/5803	8	GAP43/GPC1/APP/ITGB1/IRS2/CHL1/NRP2/PTPRZ1
GO:0045861	negative regulation of proteolysis	7/71	369/18866	0.000469564	0.0222037	0.0173716	2/7076/960/718/183/351/1471	7	A2M/TIMP1/CD44/C3/AGT/APP/CST3
GO:0043312	neutrophil degranulation	8/71	487/18866	0.000476013	0.0222037	0.0173716	1116/960/3920/718/567/1471/2512/967	8	CHI3L1/CD44/LAMP2/C3/B2M/CST3/FTL/CD63
GO:0034765	regulation of ion transmembrane transport	8/71	489/18866	0.000489072	0.0222037	0.0173716	183/7114/351/6588/3688/8660/25932/967	8	AGT/TMSB4X/APP/SLN/ITGB1/IRS2/CLIC4/CD63
GO:0002283	neutrophil activation involved in immune response	8/71	490/18866	0.00049571	0.0222037	0.0173716	1116/960/3920/718/567/1471/2512/967	8	CHI3L1/CD44/LAMP2/C3/B2M/CST3/FTL/CD63
GO:1903053	regulation of extracellular matrix organization	3/71	44/18866	0.000605595	0.026572	0.0207893	165/183/1471	3	AEBP1/AGT/CST3
GO:0044070	regulation of anion transport	4/71	105/18866	0.000661064	0.0278684	0.0218035	183/1051/3688/8660	4	AGT/CEBPB/ITGB1/IRS2
GO:0048259	regulation of receptor-mediated endocytosis	4/71	105/18866	0.000661064	0.0278684	0.0218035	718/1191/567/967	4	C3/CLU/B2M/CD63
GO:0007411	axon guidance	6/71	284/18866	0.000696431	0.0282373	0.0220922	2596/2817/351/8660/10752/8828	6	GAP43/GPC1/APP/IRS2/CHL1/NRP2
GO:0097485	neuron projection guidance	6/71	285/18866	0.00070932	0.0282373	0.0220922	2596/2817/351/8660/10752/8828	6	GAP43/GPC1/APP/IRS2/CHL1/NRP2
GO:0043542	endothelial cell migration	6/71	286/18866	0.000722392	0.0282373	0.0220922	6678/183/7114/3688/1647/8828	6	SPARC/AGT/TMSB4X/ITGB1/GADD45A/NRP2
GO:0007229	integrin-mediated signaling pathway	4/71	108/18866	0.000734867	0.0282373	0.0220922	7076/3688/7791/967	4	TIMP1/ITGB1/ZYX/CD63
GO:0030574	collagen catabolic process	3/71	47/18866	0.000735484	0.0282373	0.0220922	1471/9902/3688	3	CST3/MRC2/ITGB1
GO:0002526	acute inflammatory response	4/71	111/18866	0.00081432	0.0293	0.0229236	718/1051/26471/1268	4	C3/CEBPB/NUPR1/CNR1
GO:0010712	regulation of collagen metabolic process	3/71	49/18866	0.000831196	0.0293	0.0229236	1471/3688/7431	3	CST3/ITGB1/VIM
GO:0032963	collagen metabolic process	4/71	113/18866	0.000870544	0.0293	0.0229236	1471/9902/3688/7431	4	CST3/MRC2/ITGB1/VIM
GO:0001774	microglial cell activation	3/71	50/18866	0.000881876	0.0293	0.0229236	1191/351/10135	3	CLU/APP/NAMPT
GO:0002269	leukocyte activation involved in inflammatory response	3/71	50/18866	0.000881876	0.0293	0.0229236	1191/351/10135	3	CLU/APP/NAMPT
GO:0008038	neuron recognition	3/71	50/18866	0.000881876	0.0293	0.0229236	2596/351/1268	3	GAP43/APP/CNR1
GO:1903580	positive regulation of ATP metabolic process	3/71	50/18866	0.000881876	0.0293	0.0229236	7114/351/26471	3	TMSB4X/APP/NUPR1
GO:0002863	positive regulation of inflammatory response to antigenic stimulus	2/71	12/18866	0.000899442	0.0293	0.0229236	718/1268	2	C3/CNR1
GO:0051639	actin filament network formation	2/71	12/18866	0.000899442	0.0293	0.0229236	5358/87	2	PLS3/ACTN1
GO:1903961	positive regulation of anion transmembrane transport	2/71	12/18866	0.000899442	0.0293	0.0229236	183/3688	2	AGT/ITGB1
GO:0030449	regulation of complement activation	4/71	115/18866	0.000929454	0.0296685	0.0232119	2/718/1191/715	4	A2M/C3/CLU/C1R
GO:0009100	glycoprotein metabolic process	7/71	415/18866	0.000938353	0.0296685	0.0232119	2817/81618/1471/79586/10267/57134/23333	7	GPC1/ITM2C/CST3/CHPF/RAMP1/MAN1C1/DPY19L1
GO:2001238	positive regulation of extrinsic apoptotic signaling pathway	3/71	52/18866	0.000989027	0.0308175	0.0241108	183/81618/8406	3	AGT/ITM2C/SRPX
GO:0042063	gliogenesis	6/71	307/18866	0.00104274	0.0312307	0.0244341	1191/2596/2817/351/7431/5803	6	CLU/GAP43/GPC1/APP/VIM/PTPRZ1
GO:0010958	regulation of amino acid import across plasma membrane	2/71	13/18866	0.00106039	0.0312307	0.0244341	183/3688	2	AGT/ITGB1
GO:0016322	neuron remodeling	2/71	13/18866	0.00106039	0.0312307	0.0244341	718/351	2	C3/APP
GO:1903789	regulation of amino acid transmembrane transport	2/71	13/18866	0.00106039	0.0312307	0.0244341	183/3688	2	AGT/ITGB1
GO:0050727	regulation of inflammatory response	7/71	425/18866	0.00107746	0.031234	0.0244367	718/183/7114/1051/26471/1268/7791	7	C3/AGT/TMSB4X/CEBPB/NUPR1/CNR1/ZYX
GO:0010043	response to zinc ion	3/71	54/18866	0.00110408	0.031234	0.0244367	4502/4501/4493	3	MT2A/MT1X/MT1E
GO:1903018	regulation of glycoprotein metabolic process	3/71	54/18866	0.00110408	0.031234	0.0244367	81618/1471/10267	3	ITM2C/CST3/RAMP1
GO:0030100	regulation of endocytosis	5/71	210/18866	0.00116907	0.0322244	0.0252115	718/1191/567/977/967	5	C3/CLU/B2M/CD151/CD63
GO:0034764	positive regulation of transmembrane transport	5/71	210/18866	0.00116907	0.0322244	0.0252115	718/183/7114/3688/8660	5	C3/AGT/TMSB4X/ITGB1/IRS2
GO:0052548	regulation of endopeptidase activity	7/71	434/18866	0.0012161	0.0327574	0.0256286	2/7076/960/718/183/351/1471	7	A2M/TIMP1/CD44/C3/AGT/APP/CST3
GO:0006878	cellular copper ion homeostasis	2/71	14/18866	0.00123412	0.0327574	0.0256286	351/4502	2	APP/MT2A
GO:0098814	spontaneous synaptic transmission	2/71	14/18866	0.00123412	0.0327574	0.0256286	351/3688	2	APP/ITGB1
GO:0007568	aging	6/71	319/18866	0.00126937	0.0332823	0.0260393	7076/183/567/351/10135/1268	6	TIMP1/AGT/B2M/APP/NAMPT/CNR1
GO:0007566	embryo implantation	3/71	58/18866	0.00135879	0.0347786	0.0272099	7076/3490/1471	3	TIMP1/IGFBP7/CST3
GO:1903793	positive regulation of anion transport	3/71	58/18866	0.00135879	0.0347786	0.0272099	183/1051/3688	3	AGT/CEBPB/ITGB1
GO:0002864	regulation of acute inflammatory response to antigenic stimulus	2/71	15/18866	0.00142052	0.035513	0.0277844	718/1268	2	C3/CNR1
GO:2001044	regulation of integrin-mediated signaling pathway	2/71	15/18866	0.00142052	0.035513	0.0277844	7076/967	2	TIMP1/CD63
GO:0061900	glial cell activation	3/71	60/18866	0.00149886	0.0370407	0.0289797	1191/351/10135	3	CLU/APP/NAMPT
GO:0010595	positive regulation of endothelial cell migration	4/71	132/18866	0.00154845	0.0378315	0.0295984	6678/183/7114/8828	4	SPARC/AGT/TMSB4X/NRP2
GO:0002920	regulation of humoral immune response	4/71	134/18866	0.00163635	0.0395297	0.0309271	2/718/1191/715	4	A2M/C3/CLU/C1R
GO:0001649	osteoblast differentiation	5/71	231/18866	0.00177966	0.0425141	0.0332619	3371/56975/1052/9902/1051	5	TNC/FAM20C/CEBPD/MRC2/CEBPB
GO:0052547	regulation of peptidase activity	7/71	466/18866	0.00182607	0.0427892	0.0334772	2/7076/960/718/183/351/1471	7	A2M/TIMP1/CD44/C3/AGT/APP/CST3
GO:0055070	copper ion homeostasis	2/71	17/18866	0.00183098	0.0427892	0.0334772	351/4502	2	APP/MT2A
GO:0060560	developmental growth involved in morphogenesis	5/71	236/18866	0.00195418	0.0451109	0.0352936	3371/351/3688/157506/8828	5	TNC/APP/ITGB1/RDH10/NRP2
GO:0045669	positive regulation of osteoblast differentiation	3/71	66/18866	0.00197229	0.0451109	0.0352936	56975/1052/1051	3	FAM20C/CEBPD/CEBPB
GO:1904062	regulation of cation transmembrane transport	6/71	349/18866	0.00200135	0.0451765	0.035345	183/7114/351/6588/3688/967	6	AGT/TMSB4X/APP/SLN/ITGB1/CD63
GO:0010594	regulation of endothelial cell migration	5/71	238/18866	0.00202739	0.0451765	0.035345	6678/183/7114/1647/8828	5	SPARC/AGT/TMSB4X/GADD45A/NRP2
GO:0006026	aminoglycan catabolic process	3/71	67/18866	0.00205921	0.0451765	0.035345	1116/960/2817	3	CHI3L1/CD44/GPC1
GO:0032890	regulation of organic acid transport	3/71	67/18866	0.00205921	0.0451765	0.035345	183/3688/8660	3	AGT/ITGB1/IRS2
GO:0001667	ameboidal-type cell migration	7/71	481/18866	0.0021835	0.0474194	0.0370998	6678/7076/183/7114/3688/1647/8828	7	SPARC/TIMP1/AGT/TMSB4X/ITGB1/GADD45A/NRP2
GO:0060602	branch elongation of an epithelium	2/71	19/18866	0.00229102	0.0485913	0.0380166	3371/157506	2	TNC/RDH10
GO:0051402	neuron apoptotic process	5/71	245/18866	0.00229948	0.0485913	0.0380166	351/1051/26471/10752/5803	5	APP/CEBPB/NUPR1/CHL1/PTPRZ1
GO:0031589	cell-substrate adhesion	6/71	359/18866	0.00230526	0.0485913	0.0380166	960/3688/7791/967/6281/87	6	CD44/ITGB1/ZYX/CD63/S100A10/ACTN1
