# Supplementary material for: Spatial transcriptomics reveals niche-specific enrichment and vulnerabilities of radial glial stem-like cells in malignant gliomas
Source: Nat Commun. 2023 Feb 23;14:1028. doi: 10.1038/s41467-023-36707-6 (PMC9950149; doi:10.1038/s41467-023-36707-6)
Supplement: Supplementary file 15 — Source Data [file 41467_2023_36707_MOESM15_ESM.xlsx]

## Sheet: Fig.2e
	Ravi modules	Modules	corralation	P.adj
	Radial Glia	Tumor core	-0.0730417	1.13875e-25
	Radial Glia	Vascular	0.262661	3.32E-309
	Radial Glia	Invasive	0.588643	0
	Radial Glia	Hpoxic	0.658263	0
	Reactive Hypoxia	Tumor core	0.000690106	0.922711
	Reactive Hypoxia	Vascular	0.126558	2.23954e-71
	Reactive Hypoxia	Invasive	0.334264	0
	Reactive Hypoxia	Hpoxic	0.742087	0
	Reactive Immune	Tumor core	-0.336458	0
	Reactive Immune	Vascular	0.125508	3.2249e-70
	Reactive Immune	Invasive	0.378581	0
	Reactive Immune	Hpoxic	0.107209	1.27598e-51
	Neuronal Dev	Tumor core	0.217828	6.01336e-211
	Neuronal Dev	Vascular	-0.372175	0
	Neuronal Dev	Invasive	0.260301	1.63059e-303
	Neuronal Dev	Hpoxic	0.00862628	0.225222
	Spatial OPC	Tumor core	0.372711	0
	Spatial OPC	Vascular	-0.516878	0
	Spatial OPC	Invasive	0.261205	1.09529e-305
	Spatial OPC	Hpoxic	-0.029125	4.21358e-05

## Sheet: Fig. 6d
	Sample name		Total OD of invading cells
	LACZ	Replicate 1	0.321033
		Replicate 2	0.362733
		Replicate 3	0.3919
	F1	Replicate 1	0.2088
		Replicate 2	0.362533
		Replicate 3	0.267267
	F2	Replicate 1	0.229533
		Replicate 2	0.2695
		Replicate 3	0.3676

## Sheet: Fig. 6e
	Sample name		Total OD of invading cells
	LACZ	Replicate 1	0.860967
		Replicate 2	0.5164
		Replicate 3	0.9183
	F1	Replicate 1	0.3775
		Replicate 2	0.438033
		Replicate 3	0.247467
	F2	Replicate 1	0.107833
		Replicate 2	0.1644
		Replicate 3	0.031433
		Replicate 4	0.219

## Sheet: Fig. 6f
	Sample name		Tumor area inside the brain	Tumor area outside the brain
	LACZ	Replicate 1	7.85443	5.7083
		Replicate 2	5.68863	10.9639
		Replicate 3	3.94489	6.65119
	F1	Replicate 1	0.215996	13.9794
		Replicate 2	2.3321	4.15465
		Replicate 3	0.908644	3.2557
		Replicate 4	0.463817	detached, not quantified
		Replicate 5	2.04122	detached, not quantified

## Sheet: Fig. 6h
	Sample name		mCherry+Ki67+% among total mCherry+
	LACZ-inside	Replicate 1	13.35
		Replicate 2	14.96
		Replicate 3	8.48
	F1-inside	Replicate 1	7.19
		Replicate 2	1.28
		Replicate 3	2.53
		Replicate 4	5.97
		Replicate 5	4.23
	LACZ-outside	Replicate 1	14.37
		Replicate 2	12.35
		Replicate 3	13.22
	F1-outside	Replicate 1	11.79
		Replicate 2	8.58
		Replicate 3	12.24
		Replicate 4	19.05
		Replicate 5	13.2

## Sheet: Fig. S3a
	DMG modules	Pan glioma modules	Corralation	P.adj
	DMG Tumor core	Tumor core	0.990782	0
	DMG Tumor core	Vascular	-0.63953	0
	DMG Tumor core	Invasive	-0.100572	2.51462e-15
	DMG Tumor core	Hpoxic	-0.282886	2.78938e-122
	DMG Invasive	Tumor core	0.186516	2.68846e-52
	DMG Invasive	Vascular	0.048481	0.0011517
	DMG Invasive	Invasive	0.584492	0
	DMG Invasive	Hpoxic	0.159066	5.25226e-38
	DMG Vascular	Tumor core	-0.708894	0
	DMG Vascular	Vascular	0.888965	0
	DMG Vascular	Invasive	0.625549	0
	DMG Vascular	Hpoxic	0.472764	0
	DMG Hpoxic	Tumor core	-0.276465	1.32495e-116
	DMG Hpoxic	Vascular	0.226829	1.04795e-77
	DMG Hpoxic	Invasive	0.0944936	1.47071e-13
	DMG Hpoxic	Hpoxic	0.801216	0

## Sheet: Fig. S3b
	Top
	GBM IDHwt modules	Pan glioma modules	Corralation	P.adj
	GBM IDHwt Tumor core	Tumor core	0.766379	0
	GBM IDHwt Tumor core	Vascular	-0.378809	3.28595e-217
	GBM IDHwt Tumor core	Invasive	0.139253	5.42853e-28
	GBM IDHwt Tumor core	Hpoxic	0.245707	8.55235e-88
	GBM IDHwt Tumor Vascular	Tumor core	-0.324535	2.6226e-156
	GBM IDHwt Tumor Vascular	Vascular	0.971467	0
	GBM IDHwt Tumor Vascular	Invasive	-0.530931	0
	GBM IDHwt Tumor Vascular	Hpoxic	-0.57068	0
	GBM IDHwt Tumor Hypoxic	Tumor core	0.427885	2.74372e-283
	GBM IDHwt Tumor Hypoxic	Vascular	-0.553761	0
	GBM IDHwt Tumor Hypoxic	Invasive	0.547331	0
	GBM IDHwt Tumor Hypoxic	Hpoxic	0.968608	0
	GBM IDHwt Tumor Invasive	Tumor core	0.40602	1.81287e-252
	GBM IDHwt Tumor Invasive	Vascular	-0.582429	0
	GBM IDHwt Tumor Invasive	Invasive	0.965986	0
	GBM IDHwt Tumor Invasive	Hpoxic	0.611479	0
	Bottom
	GBM IDHwt modules	Ravi modules	Corralation	P.adj
	GBM_wild_1	Radial Glia	0.0848273	1.93258e-10
	GBM_wild_1	Reactive Hypoxia	0.0683721	8.19247e-07
	GBM_wild_1	Reactive Immune	-0.310291	3.66945e-142
	GBM_wild_1	Neuronal Dev	0.123878	4.2242e-22
	GBM_wild_1	Spatial OPC	0.471851	0
	GBM_wild_2	Radial Glia	-0.526157	0
	GBM_wild_2	Reactive Hypoxia	-0.316899	1.38823e-148
	GBM_wild_2	Reactive Immune	-0.268723	1.98594e-105
	GBM_wild_2	Neuronal Dev	-0.389593	1.09062e-230
	GBM_wild_2	Spatial OPC	-0.70336	0
	GBM_wild_3	Radial Glia	0.55593	0
	GBM_wild_3	Reactive Hypoxia	0.171889	0
	GBM_wild_3	Reactive Immune	0.55205	1.42091e-57
	GBM_wild_3	Neuronal Dev	0.562188	1.05148e-158
	GBM_wild_3	Spatial OPC	0.634634	0
	GBM_wild_4	Radial Glia	0.476817	0
	GBM_wild_4	Reactive Hypoxia	0.66015	1.65554e-42
	GBM_wild_4	Reactive Immune	0.199812	0
	GBM_wild_4	Neuronal Dev	0.326984	0
	GBM_wild_4	Spatial OPC	0.472719	0

## Sheet: Fig. S8d
Sample	PDGFRA Ct	ACTIN Ct	DDCt	Relative expression (2^(-DDCt))
WT HNPC	34.2327	14.4687	-0.228968	1.172
WT HNPC	34.8865	14.4343	0.459329	0.727324
WT HNPC	34.2725	14.5099	-0.230361	1.17313
HPT-LACZ	25.543	14.0654	-8.51534	365.91
HPT-LACZ	25.3861	13.939	-8.5458	373.717
HPT-LACZ	25.4509	13.8825	-8.42454	343.589
HPT-LACZ	25.5868	13.808	-8.21411	296.957
HPT-F1	26.1761	14.5399	-8.3567	327.805
HPT-F1	25.8747	14.3434	-8.46161	352.532
HPT-F1	26.0731	14.3607	-8.28052	310.946
HPT-F1	26.1104	14.227	-8.10954	276.194
HPT-F2	25.7379	14.7665	-9.02154	519.7
HPT-F2	25.7844	14.5377	-8.74628	429.429
HPT-F2	25.6686	14.466	-8.79037	442.755
HPT-F2	25.6988	14.3752	-8.66931	407.12

## Sheet: Fig. S9a
	Sample name		Colony number
	LACZ	Replicate 1	26
		Replicate 2	24
		Replicate 3	25
		Replicate 4	20
		Replicate 5	18
		Replicate 6	17
	F1	Replicate 1	19
		Replicate 2	23
		Replicate 3	19
	F2	Replicate 1	14
		Replicate 2	18
		Replicate 3	12

## Sheet: Fig. S9b
		CCK8 OD450	GF-deprived R1	GF-deprived R2	GF-deprived R3	Normal hNSC medium R1	Normal hNSC medium R2	Normal hNSC medium R3
		0h	0.0831	0.0799	0.0833	0.0959	0.0949	0.0935
		24h	0.0848	0.0861	0.0849	0.2447	0.2525	0.2668
		48h	0.0921	0.1071	0.0901	0.2463	0.2649	0.2745

[truncated: 3 more sheets: Fig. S9c, Fig. S9d, Maximal tumor diameter]
